# Supplementary material for: Exposure of mice to environmentally relevant per- and polyfluoroalkyl substances (PFAS) alters the sperm epigenome
Source: Commun Biol. 2025 Oct 28;8:1487. doi: 10.1038/s42003-025-08865-4 (PMC12568938; doi:10.1038/s42003-025-08865-4)
Supplement: Supplementary file 3 — Supplementary Data 1 [file 42003_2025_8865_MOESM3_ESM.xlsx]

## Sheet: Supplementary Table 3
Supplementary Table 3: Comparative analysis of small non-coding RNA (sncRNA) abundance profiles derived from spermatozoa from either low per- and polyfluoroalkyl substances (PFAS) exposed or control (unexposed) male mice
sncRNA1	baseMean2	log2 fold change	Fold change	p-value	log10 p-value
1-qC1.3-637.1	705.915	-0.0329369	0.977429	0.945851	0.0241774
1-qC1.3-637.2	139.381	0.182071	1.13451	0.700891	0.154349
1-qD-2017.1	985.098	-0.123361	0.918046	0.841145	0.0751292
1-qD-2017.2	1781	-0.195602	0.873209	0.754947	0.122083
1-qD-4525.1	3974.84	-0.289235	0.818336	0.635397	0.196955
1-qE2.3-2.1	43.5647	0.851467	1.80433	0.20281	0.69291
1-qE3-706.1	1292.49	-0.436893	0.738724	0.456514	0.340546
10-qA3-143.1	49.0659	0.0654891	1.04644	0.903883	0.0438878
10-qA3-143.2	51.774	-0.136935	0.909449	0.821057	0.0856267
10-qA3-2592.1	738.575	-0.188596	0.877459	0.72064	0.142282
10-qA3-2592.2	387.429	-0.136656	0.909625	0.773297	0.111654
10-qA3-2592.3	760.059	-0.214209	0.862018	0.681113	0.166781
10-qA3-2592.4	737.229	-0.183896	0.880322	0.721415	0.141815
10-qA3-2592.5	74.7515	-0.224882	0.855665	0.66693	0.17592
10-qB4-6488.1	2630.61	-0.142623	0.905871	0.760416	0.118949
10-qB4-6488.2	2670.29	-0.134098	0.91124	0.770214	0.113389
10-qB4-6488.3	2683.85	-0.129195	0.914341	0.780406	0.10768
10-qB5.1-221.1	1132.77	0.871859	1.83002	0.149064	0.826629
10-qB5.1-5404.1	2550.79	-0.257201	0.836709	0.65185	0.185852
10-qB5.1-5404.2	3345.17	-0.0910645	0.93883	0.859375	0.0658174
10-qC1-117.1	322.727	0.741262	1.67164	0.214369	0.668839
10-qC1-12816.1	8650.78	-0.271973	0.828186	0.643076	0.191738
10-qC1-12816.2	8847.27	-0.243686	0.844585	0.677218	0.169272
10-qC1-1527.1	4579.63	-0.118376	0.921224	0.82374	0.08421
10-qC1-2617.1	4068.26	-0.0777893	0.947508	0.87693	0.0570349
10-qC1-2617.2	4267.02	-0.0610235	0.958584	0.901918	0.0448328
10-qC1-875.1	1282.76	-0.27621	0.825758	0.647455	0.18879
10-qC1-875.2	1766.03	-0.129831	0.913938	0.790622	0.102031
10-qC1-875.3	3250.19	-0.133115	0.911861	0.796705	0.0987022
10-qC2-545.1	1059.49	-0.0575592	0.960888	0.902957	0.0443329
11-qB1.3-590.1	38.1194	-0.218169	0.859656	0.725556	0.139329
11-qB1.3-590.2	37.9039	-0.640586	0.641453	0.290314	0.537132
11-qB1.3-590.3	44.2606	-0.00653104	0.995483	0.990397	0.00419089
11-qB1.3-590.4	45.8922	0.404434	1.32357	0.469478	0.328384
11-qE1-252.1	315.877	-0.0328985	0.977455	0.948359	0.0230274
11-qE1-3997.1	700.943	-0.3633	0.777384	0.576796	0.238978
11-qE1-3997.2	724.335	-0.283929	0.821351	0.646274	0.189583
11-qE1-3997.3	18.5084	-0.239052	0.847302	0.721646	0.141676
11-qE1-9443.1	6725.73	-0.280949	0.82305	0.632355	0.199039
11-qE1-9443.2	6840.23	-0.267869	0.830546	0.652704	0.185284
12-qE-23911.1	11001.7	-0.21783	0.859858	0.719636	0.142887
12-qE-23911.2	11058.1	-0.187367	0.878207	0.755365	0.121843
12-qE-7089.1	3992.01	-0.216991	0.860358	0.703784	0.152561
12-qE-7089.2	4211.41	-0.245754	0.843375	0.674508	0.171013
13-qA3.1-213.1	155.065	-0.532915	0.691157	0.341314	0.466846
13-qA3.1-213.2	156.245	-0.396308	0.7598	0.482766	0.316264
13-qA3.1-213.3	84.5028	-0.587142	0.66566	0.309264	0.50967
13-qA3.1-355.1	427.52	0.396265	1.3161	0.411141	0.386009
13-qA3.1-355.2	162.276	-0.335436	0.792545	0.573465	0.241493
13-qA3.1-355.3	193.287	-0.0732409	0.9505	0.877052	0.0569748
13-qA5-156.1	1359.21	-0.068264	0.953785	0.881877	0.0545918
13-qA5-156.2	776.503	0.233113	1.17537	0.616943	0.209755
13-qA5-208.1	1887.15	0.171446	1.12619	0.696642	0.15699
13-qA5-208.2	1959.07	0.197817	1.14696	0.651698	0.185954
13-qA5-208.3	83.0469	0.577234	1.49199	0.345416	0.461658
13-qA5-464.1	2892.2	-0.0592246	0.95978	0.919337	0.0365252
13-qA5-464.2	2898.99	-0.0594785	0.959611	0.918573	0.0368865
13-qA5-464.3	2375.74	-0.021174	0.98543	0.971964	0.0123497
13-qA5-464.4	828.358	-0.0197846	0.98638	0.967094	0.0145314
13-qA5-464.5	261.337	0.36451	1.28744	0.495066	0.305337
13-qA5-703.1	2848.61	-0.0420852	0.97125	0.948842	0.0228059
13-qA5-967.1	1353.5	-0.111338	0.925729	0.816483	0.0880527
13-qB1-1517.1	1700.89	0.0375163	1.02635	0.934055	0.0296274
13-qB1-1517.2	950.463	-0.220053	0.858534	0.720744	0.142219
13-qB1-1517.3	969.058	-0.24615	0.843143	0.684953	0.16434
13-qB1-1517.4	54.029	-0.130791	0.91333	0.830244	0.0807943
14-qA3-19970.1	7906.79	-0.231866	0.851533	0.694571	0.158283
14-qA3-19970.2	8236.14	-0.204413	0.867892	0.715122	0.14562
14-qA3-2286.1	1655.48	-0.280566	0.823268	0.643862	0.191207
14-qA3-2286.2	4240.71	-0.00345352	0.997609	0.994374	0.00245014
14-qA3-284.1	533.054	-1.26936	0.414843	0.0207675	1.68262
14-qA3-284.2	1320.49	-0.343337	0.788216	0.458413	0.338743
14-qA3-3095.1	4195.99	-0.250738	0.840466	0.654065	0.184379
14-qC1-1010.1	2770.5	-0.313565	0.804651	0.573383	0.241555
14-qC1-1010.2	2776.9	-0.325156	0.798212	0.5608	0.251192
14-qC1-1261.1	3816.08	0.0179124	1.01249	0.973439	0.0116915
15-qD1-17920.1	9544	-0.154178	0.898644	0.80063	0.096568
15-qD1-17920.2	9545.82	-0.160138	0.89494	0.793924	0.100221
15-qD1-17920.3	9594.71	-0.164955	0.891956	0.789025	0.102909
15-qD1-4001.1	2212.3	-0.110142	0.926497	0.850636	0.0702563
15-qD1-4001.2	2215.2	-0.136234	0.909891	0.816591	0.0879953
15-qD1-4001.3	3069.68	0.0374531	1.0263	0.937365	0.0280913
15-qD3-14639.1	5129.94	-0.268782	0.83002	0.658447	0.181479
15-qD3-14639.2	5265.64	-0.271421	0.828503	0.644447	0.190813
15-qD3-14639.3	11199.4	-0.219585	0.858812	0.711443	0.14786
15-qE1-1119.1	379.574	-0.169087	0.889405	0.771163	0.112854
15-qE1-1119.2	1099.45	-0.142185	0.906145	0.757135	0.120827
15-qE1-1119.3	1494.56	-0.0646576	0.956172	0.886185	0.0524756
15-qE1-3710.1	2278.55	-0.230168	0.852536	0.695218	0.157879
15-qE1-3710.2	2282.73	-0.285999	0.820173	0.636241	0.196378
15-qE1-3710.3	106.927	-0.0360981	0.975289	0.947875	0.023249
15-qE1-8387.1	3767.17	-0.275358	0.826245	0.63896	0.194527
15-qE1-8387.2	4157.7	-0.268493	0.830186	0.634617	0.197488
17-qA3.3-26735.1	10214.5	-0.200954	0.869975	0.727957	0.137894
17-qA3.3-26735.2	10060.2	-0.198486	0.871465	0.732539	0.135169
17-qA3.3-26735.3	10185.1	-0.189831	0.876708	0.742013	0.129588
17-qA3.3-27363.1	30460.2	-0.237356	0.848299	0.689316	0.161582
17-qA3.3-352.1	1510.79	-0.132966	0.911955	0.84269	0.0743319
17-qA3.3-352.2	1615.3	-0.18285	0.880961	0.788855	0.103003
17-qA3.3-352.3	137.587	1.01132	2.01575	0.112203	0.949996
17-qC-59.1	45.0402	-0.219496	0.858866	0.725258	0.139507
17-qC-59.2	114.864	0.199172	1.14804	0.67574	0.17022
17-qC-935.1	95.4168	0.306331	1.23656	0.665276	0.176998
17-qC-935.2	100.141	0.00955939	1.00665	0.988202	0.00515439
17-qC-935.3	101.14	0.229724	1.17261	0.696602	0.157015
17-qC-935.4	99.429	0.140811	1.10252	0.817678	0.0874178
17-qC-935.5	96.5987	0.0231065	1.01615	0.969712	0.0133574
17-qE1.1-7037.1	10505	-0.211909	0.863394	0.710727	0.148297
18-qE1-1295.1	1320.39	-0.0698691	0.952724	0.893456	0.0489266
18-qE1-1295.2	1426.18	-0.0791445	0.946619	0.880071	0.0554825
18-qE1-36451.1	30853.9	-0.329889	0.795598	0.589361	0.229619
18S	143911	0.211273	1.15771	0.683335	0.165366
19-qC2-1361.1	285.664	-0.274616	0.82667	0.627719	0.202235
19-qC2-1361.2	763.502	-0.205502	0.867237	0.72666	0.138669
19-qC2-1361.3	778.006	-0.215415	0.861298	0.715119	0.145622
2-qE1-35981.1	21516.8	-0.275393	0.826225	0.639774	0.193973
2-qE1-35981.2	21772.8	-0.274169	0.826927	0.643914	0.191172
2-qE5-4.1	250.002	0.82113	1.76679	0.164282	0.78441
2-qF1-2536.1	782.001	-0.182001	0.88148	0.725715	0.139234
2-qF1-2536.2	792.667	-0.236673	0.8487	0.65567	0.183315
2-qG3-1029.1	6346.86	-0.304001	0.810003	0.597707	0.223511
2-qG3-1029.2	6387.1	-0.277472	0.825035	0.626351	0.203182
28S	954083	0.930897	1.90646	0.160392	0.794816
3-qA2-617.1	1746.94	0.510308	1.42435	0.301571	0.520611
3-qA2-617.2	1778.78	0.407551	1.32643	0.40276	0.394953
3-qA3-2052.1	2491.2	0.168096	1.12357	0.694301	0.158452
3-qA3-2052.2	2505.21	0.14726	1.10746	0.729815	0.136787
4-qB3-277.1	2559.88	-0.248924	0.841524	0.672938	0.172025
4-qB3-277.2	2591.24	-0.27299	0.827603	0.648263	0.188249
4-qB3-3994.1	418.94	-0.246062	0.843195	0.686959	0.163069
4-qB3-3994.2	434.977	-0.223998	0.856189	0.695638	0.157616
4-qB3-3994.3	1104.26	-0.304418	0.809769	0.608401	0.21581
4-qB3-3994.4	1108.43	-0.315269	0.803701	0.592099	0.227606
4-qB3-639.1	1246.74	-0.271956	0.828196	0.618581	0.208603
4-qB3-639.2	1240.1	-0.285857	0.820254	0.607037	0.216785
4-qC5-17839.1	15865.8	-0.330029	0.795521	0.575378	0.240047
4-qD2.2-2182.1	2243.09	-0.277654	0.824932	0.624682	0.204341
4-qD2.2-349.1	83.8807	-0.1827	0.881053	0.769442	0.113824
4-qD2.2-349.2	201.315	-0.189443	0.876944	0.732243	0.135345
4-qD3-2082.1	959.454	-0.210455	0.864265	0.731334	0.135884
4-qD3-2082.2	946.131	-0.177894	0.883993	0.779473	0.108199
4-qD3-2082.3	547.869	-0.173103	0.886933	0.785143	0.105051
4-qD3-2082.4	198.113	-0.359089	0.779657	0.555657	0.255193
45S	1.3316e+06	0.720136	1.64734	0.248583	0.604528
5-qF-14224.1	10441.1	-0.263098	0.833297	0.662423	0.178865
5-qF-14224.2	10620	-0.237778	0.84805	0.684757	0.164463
5-qF-14508.1	5550.47	-0.277328	0.825118	0.647945	0.188462
5-qF-14508.2	6536.14	-0.303009	0.81056	0.618283	0.208813
5-qF-4633.1	4028.12	-0.102126	0.931659	0.863503	0.0637363
5-qF-4633.2	4254.99	0.0230503	1.01611	0.962482	0.0166074
5-qG2-2301.1	1088.23	-0.177423	0.884281	0.747841	0.126191
5-qG2-2301.2	1164.22	-0.157458	0.896603	0.773499	0.11154
5-qG2-950.1	1009.3	-0.0488161	0.966729	0.914424	0.0388524
5-qG3-23659.1	10492.9	-0.264329	0.832586	0.66304	0.17846
5-qG3-23659.2	11966.8	-0.229829	0.852736	0.693219	0.159129
5.8S	66591.3	-0.619877	0.650726	0.214482	0.668609
5S	191090	-0.0161483	0.988869	0.97072	0.0129058
6-qC3-100.1	179.978	0.0261531	1.01829	0.959159	0.0181095
6-qC3-100.2	188.336	-0.0527815	0.964076	0.914454	0.0388379
6-qC3-100.3	198.913	0.100121	1.07186	0.841789	0.0747965
6-qC3-100.4	185.829	-0.0381889	0.973877	0.943782	0.0251282
6-qC3-100.5	210.365	-0.006354	0.995605	0.989536	0.00456839
6-qC3-100.6	192.503	-0.0596284	0.959511	0.90436	0.0436587
6-qC3-100.7	188.262	0.239895	1.18091	0.64386	0.191208
6-qC3-2394.1	1339.05	-0.0187822	0.987066	0.972692	0.0120247
6-qC3-2394.2	1367.99	0.050675	1.03575	0.921627	0.035445
6-qC3-6258.1	2728.48	-0.317522	0.802447	0.558976	0.252607
6-qC3-6258.2	2714.03	-0.290674	0.81752	0.591772	0.227845
6-qC3-6258.3	2748.95	-0.289437	0.818221	0.5851	0.23277
6-qD1-2831.1	573.362	-0.251274	0.840154	0.642729	0.191972
6-qD1-2831.2	1595.64	0.257966	1.19579	0.561901	0.25034
6-qD1-2831.3	1579.69	0.220067	1.16479	0.625337	0.203886
6-qF3-1063.1	956.314	0.414695	1.33302	0.416743	0.380132
6-qF3-1063.2	969.326	0.371454	1.29366	0.479582	0.319137
6-qF3-1063.3	412.77	-0.201912	0.869397	0.724845	0.139755
6-qF3-1063.4	415.75	-0.229463	0.852952	0.688603	0.162031
6-qF3-1063.5	441.957	-0.124847	0.917102	0.821293	0.0855021
6-qF3-28913.1	29349.4	-0.346418	0.786534	0.567171	0.246286
6-qF3-3040.1	1696.87	-0.219831	0.858666	0.673881	0.171417
6-qF3-3040.2	1998.43	-0.238697	0.847511	0.645421	0.190157
6-qF3-8009.1	7387.18	-0.239553	0.847008	0.692891	0.159335
7-qB5-6255.1	2285.64	-0.157878	0.896342	0.793368	0.100525
7-qB5-6255.2	2277.6	-0.165778	0.891448	0.781382	0.107136
7-qD1-16444.1	7228.11	-0.296065	0.814471	0.615955	0.210451
7-qD1-16444.2	7161.8	-0.28465	0.820941	0.631444	0.199665
7-qD1-19431.1	7007.36	-0.256927	0.836868	0.667243	0.175716
7-qD1-19431.2	10380.2	-0.253095	0.839094	0.670783	0.173418
7-qD1-654.1	753.041	-0.116784	0.922241	0.836841	0.077357
7-qD1-654.2	551.033	-0.198349	0.871547	0.738304	0.131765
7-qD1-9417.1	8060.88	-0.322643	0.799603	0.583047	0.234296
7-qD2-11976.1	3589.49	-0.260654	0.834709	0.650616	0.186675
7-qD2-11976.2	3743.63	-0.227684	0.854005	0.688693	0.161974
7-qD2-11976.3	3970.38	-0.248477	0.841785	0.66624	0.17637
7-qD2-24830.1	7468.32	-0.259084	0.835618	0.666114	0.176451
7-qD2-24830.2	7650.24	-0.249317	0.841294	0.672494	0.172311
7-qD2-24830.3	7676.18	-0.239202	0.847214	0.684692	0.164505
7-qD2-40.1	1831.96	2.99454	7.96977	0.00142456	2.84632
7-qF3-246.1	551.97	0.0477531	1.03365	0.919302	0.0365417
7-qF3-3125.1	253.479	-0.00200145	0.998614	0.9967	0.00143536
7-qF3-3125.2	371.14	-0.0846845	0.942991	0.874412	0.0582837
7-qF3-3125.3	1100.43	-0.134243	0.911148	0.821105	0.0856013
7-qF3-3125.4	1101.64	-0.19337	0.87456	0.749882	0.125007
7-qF3-3125.5	1400.91	0.0455538	1.03208	0.928812	0.0320724
8-qA2-343.1	1099.11	-0.32334	0.799217	0.627139	0.202636
8-qA4-155.1	563.014	-0.270702	0.828916	0.704127	0.152349
8-qA4-155.2	545.204	-0.277339	0.825112	0.699366	0.155296
8-qA4-332.1	553.616	-0.162286	0.893608	0.83025	0.0807912
8-qA4-332.2	656.479	-0.0449231	0.969341	0.948591	0.0229212
8-qC5-2209.1	2012.54	-0.157687	0.896461	0.779857	0.107985
8-qC5-8200.1	6130.91	-0.335794	0.792348	0.591319	0.228178
8-qE1-3748.1	2506.64	-0.362685	0.777716	0.510737	0.291802
8-qE1-3748.2	2430.17	-0.377597	0.769719	0.521383	0.282843
9-qA1-178.1	170.145	-0.344058	0.787822	0.493845	0.306409
9-qA1-178.2	226.728	-0.170102	0.88878	0.734687	0.133898
9-qA1-178.3	24.0371	-0.254835	0.838083	0.68877	0.161925
9-qA5.3-1495.1	965.308	-0.241698	0.84575	0.633251	0.198424
9-qA5.3-1495.2	1123.47	0.0353415	1.0248	0.936805	0.0283509
9-qA5.3-24188.1	24278.2	-0.292979	0.816215	0.630335	0.200429
9-qC-10667.1	14565.1	-0.250906	0.840368	0.654459	0.184118
9-qC-31469.1	31584.1	-0.247343	0.842447	0.68556	0.163955
9-qF4-150.1	104.015	0.711104	1.63706	0.204942	0.68837
9-qF4-150.2	477.474	0.435866	1.35272	0.347562	0.458968
chr1.trna1001-LeuCAG	665.576	0.0851859	1.06082	0.876596	0.0572007
chr1.trna1002-AspGTC	432.334	0.600018	1.51574	0.357926	0.446206
chr1.trna1003-GlyTCC	522.576	-0.397858	0.758984	0.527003	0.278187
chr1.trna1004-GluCTC	45192.6	0.145307	1.10597	0.838318	0.0765911
chr1.trna1005-AspGTC	427.856	0.606214	1.52226	0.351597	0.453955
chr1.trna1006-GlyTCC	519.842	-0.387861	0.764262	0.555214	0.25554
chr1.trna1007-GluCTC	45044	0.139577	1.10158	0.845237	0.0730216
chr1.trna1008-AspGTC	431.765	0.489607	1.40406	0.456547	0.340515
chr1.trna1009-GlyTCC	538.232	-0.378987	0.768978	0.559311	0.252347
chr1.trna1010-GluCTC	45195.2	0.132836	1.09645	0.852311	0.069402
chr1.trna1012-GlyTCC	523.813	-0.463769	0.72509	0.471818	0.326225
chr1.trna1013-AspGTC	441.761	0.624383	1.54155	0.346937	0.459749
chr1.trna1014-AsnGTT	100.254	-0.313636	0.804612	0.561346	0.25077
chr1.trna1030-ProCGG	221.619	0.410882	1.3295	0.443278	0.353324
chr1.trna1192-LysTTT	3474.78	-0.227375	0.854188	0.713181	0.1468
chr1.trna1276-LysCTT	8.44196	1.37428	2.59239	0.165262	0.781828
chr1.trna1400-GlyGCC	124383	0.0204173	1.01425	0.977736	0.00977819
chr1.trna1555-GluTTC	5054.15	0.0456887	1.03218	0.945512	0.0243329
chr1.trna284-ProAGG	6.02397	-0.149425	0.90161	0.877422	0.0567917
chr1.trna485-LysTTT	3441.93	-0.29736	0.81374	0.627308	0.202519
chr1.trna583-IleTAT	7.71696	-0.174577	0.886027	0.829155	0.0813643
chr1.trna672-ProAGG	178.138	0.347892	1.2727	0.535496	0.271244
chr1.trna698-LeuCAG	752.123	0.0601456	1.04257	0.911989	0.0400105
chr1.trna699-GlyGCC	123506	-0.01033	0.992865	0.98873	0.00492214
chr1.trna701-LeuCAG	672.929	0.175731	1.12954	0.744372	0.12821
chr1.trna702-GlyGCC	15348.6	0.602051	1.51787	0.468184	0.329584
chr1.trna703-LeuCAG	675.523	0.0771076	1.0549	0.889697	0.0507579
chr1.trna704-GlyGCC	15275.8	0.601882	1.5177	0.467466	0.33025
chr1.trna705-LeuCAG	663.129	0.113752	1.08204	0.838959	0.0762591
chr1.trna706-GlyGCC	15271.9	0.587893	1.50305	0.478595	0.320032
chr1.trna707-AspGTC	445.176	0.74307	1.67373	0.272054	0.565345
chr1.trna708-GlyTCC	528.356	-0.38289	0.7669	0.564609	0.248252
chr1.trna709-GluCTC	45089.3	0.13479	1.09793	0.850365	0.0703948
chr1.trna710-ValCAC	144476	-0.465633	0.724153	0.461216	0.336095
chr1.trna717-HisATG	26.2679	-0.545595	0.685109	0.411957	0.385148
chr1.trna730-ArgTCT	9.16724	-0.76208	0.589646	0.422522	0.37415
chr1.trna791-SerGCT	16.7542	-0.298822	0.812916	0.648592	0.188029
chr1.trna819-AsnGTT	29.4094	0.324885	1.25256	0.64246	0.192154
chr10.trna1105-SerTGA	299.421	-0.218307	0.859574	0.703947	0.15246
chr10.trna1111-MetCAT	6.26504	-0.145829	0.90386	0.891674	0.0497937
chr10.trna1130-AlaAGC	16.8925	-1.37051	0.386754	0.148585	0.828025
chr10.trna1292-TrpCCA	83.0848	0.153577	1.11232	0.781271	0.107198
chr10.trna1326-LeuTAA	5465.27	-0.165715	0.891487	0.78526	0.104986
chr10.trna390-AsnGTT	107.309	-0.369779	0.773901	0.500778	0.300355
chr10.trna698-SerCGA	287.529	-0.0456161	0.968876	0.945898	0.0241556
chr10.trna861-AspGTC	432.789	0.658857	1.57883	0.316873	0.499114
chr10.trna866-AspGTC	3470.68	0.111249	1.08016	0.85213	0.0694943
chr10.trna867-TrpCCA	6487.55	-0.269823	0.829422	0.683486	0.16527
chr10.trna895-LysTTT	21.2056	-0.772277	0.585493	0.241983	0.616215
chr10.trna90-GluCTC	45350.4	0.143713	1.10475	0.840971	0.0752191
chr10.trna971-PheGAA	134.381	-0.354896	0.781926	0.550691	0.259092
chr10.trna989-AlaAGC	38.2016	0.256596	1.19466	0.689268	0.161612
chr11.trna1022-ArgCCT	154.096	0.0448571	1.03158	0.933274	0.0299908
chr11.trna1023-ArgTCG	43.5252	0.00162553	1.00113	0.997696	0.00100195
chr11.trna1132-MetCAT	32.3867	0.447345	1.36353	0.504799	0.296882
chr11.trna1203-AlaAGC	7.60937	-0.0448906	0.969363	0.971763	0.0124397
chr11.trna1234-ArgCCT	145.857	-0.0329491	0.97742	0.951457	0.0216107
chr11.trna1432-CysGCA	2283.58	-0.0896677	0.939739	0.861777	0.064605
chr11.trna1433-CysGCA	2250.14	-0.0517168	0.964788	0.919766	0.0363227
chr11.trna1442-CysGCA	2277.45	-0.121486	0.91924	0.812753	0.0900414
chr11.trna1444-CysGCA	524.621	-0.0139773	0.990358	0.979677	0.00891705
chr11.trna1446-AsnGTT	107.734	-0.284236	0.821176	0.613088	0.212477
chr11.trna1493-GlnTTG	281.746	-0.0247257	0.983007	0.960543	0.0174833
chr11.trna1752-LysCTT	1.68161	-0.0699042	0.952701	0.972684	0.0120282
chr11.trna1816-LysTTT	3521.48	-0.279457	0.823901	0.653043	0.185058
chr11.trna1817-GlnCTG	148.147	0.234648	1.17662	0.6204	0.207328
chr11.trna1818-ArgTCT	57.4525	0.720802	1.6481	0.442828	0.353765
chr11.trna1819-GlyGCC	124297	0.0019355	1.00134	0.997884	0.000920072
chr11.trna1820-TrpCCA	83.668	0.116524	1.08412	0.826559	0.082726
chr11.trna1821-SerGCT	468.679	-0.564407	0.676233	0.377591	0.422978
chr11.trna1822-ThrAGT	22.8212	2.20442	4.6089	0.0255924	1.59189
chr11.trna1823-IleAAT	235.413	-0.174255	0.886225	0.765269	0.116186
chr11.trna1824-GlyTCC	516.176	-0.435469	0.739453	0.503422	0.298068
chr11.trna1849-TrpCCA	85.3822	-0.0573845	0.961005	0.913095	0.0394843
chr11.trna1880-TrpCCA	3057.86	0.0665736	1.04723	0.914137	0.0389888
chr11.trna1911-LeuCAA	325.116	-0.10213	0.931656	0.850003	0.0705797
chr11.trna1912-GluCTC	45212.3	0.14847	1.10839	0.835378	0.0781172
chr11.trna2021-LeuAAG	768.506	0.187625	1.13889	0.766722	0.115362
chr11.trna2022-AlaTGC	466.113	0.36858	1.29108	0.52287	0.281606
chr11.trna2023-LysCTT	8908.59	0.85972	1.81469	0.286705	0.542564
chr11.trna204-ValCAC	143752	-0.459757	0.727109	0.466836	0.330836
chr11.trna205-GlyACC	661.18	-0.225414	0.85535	0.647415	0.188817
chr11.trna206-ThrTGT	207.573	0.230296	1.17308	0.691309	0.160328
chr11.trna207-ProTGG	211.988	0.298305	1.2297	0.597958	0.223329
chr11.trna208-ValAAC	123729	-0.475385	0.719275	0.457682	0.339436
chr11.trna238-AlaAGC	4.58958	-0.425035	0.744821	0.695441	0.15774
chr11.trna372-ProTGG	30.0047	0.702208	1.62699	0.346676	0.460076
chr11.trna393-IleAAT	250.683	-0.392537	0.761789	0.503622	0.297895
chr11.trna394-SerAGA	3875.61	-0.0593632	0.959688	0.932773	0.0302241
chr11.trna395-ThrAGT	23.2305	1.66012	3.16043	0.0708027	1.14995
chr11.trna396-ProCGG	201.805	0.238225	1.17954	0.661168	0.179688
chr11.trna397-AspGTC	453.218	0.632441	1.55019	0.356299	0.448185
chr11.trna398-TrpCCA	92.0257	-0.0488533	0.966704	0.930108	0.0314666
chr11.trna399-ThrAGT	26.202	1.79965	3.48137	0.0719682	1.14286
chr11.trna400-SerCGA	139.603	-0.163886	0.892617	0.770424	0.11327
chr11.trna401-LeuTAG	762.493	0.185586	1.13728	0.762429	0.117801
chr11.trna550-ThrCGT	201.234	0.627442	1.54482	0.220363	0.65686
chr11.trna630-GlnTTG	39.8271	0.736782	1.66645	0.224862	0.648084
chr11.trna69-AspGTC	448.294	0.629181	1.54669	0.336201	0.473402
chr11.trna791-CysGCA	2273.11	-0.0634819	0.956952	0.901038	0.0452571
chr11.trna832-SerGGA	12.0638	0.226328	1.16985	0.758215	0.120207
chr11.trna945-ArgCCG	337.552	-0.046767	0.968103	0.928633	0.0321561
chr12.trna476-IleAAT	240.596	-0.261999	0.833932	0.657665	0.181995
chr12.trna796-LysCTT	9845.46	0.554554	1.46871	0.418047	0.378775
chr12.trna892-GluCTC	7.19864	0.236401	1.17805	0.784159	0.105596
chr13.trna100-IleAAT	247.251	-0.333943	0.793365	0.578157	0.237955
chr13.trna1000-PheGAA	84.7731	-0.0770705	0.947981	0.898017	0.0467155
chr13.trna1001-IleAAT	238.728	-0.314534	0.804111	0.613162	0.212425
chr13.trna1002-IleAAT	249.931	-0.331257	0.794844	0.559286	0.252366
chr13.trna1003-LeuTAA	33.0165	0.0113511	1.0079	0.988933	0.00483309
chr13.trna1004-SerGCT	30.5603	0.0298116	1.02088	0.96273	0.0164956
chr13.trna1006-MetCAT	179.356	0.988428	1.98402	0.147481	0.831264
chr13.trna1007-GlnTTG	53.8084	0.975757	1.96667	0.0963339	1.01622
chr13.trna1008-ThrAGT	21.5228	1.3983	2.63591	0.160165	0.795431
chr13.trna1009-ArgCCG	36.713	-0.366832	0.775484	0.603232	0.219515
chr13.trna101-TyrGTA	17.1939	0.959	1.94396	0.185982	0.73053
chr13.trna1010-LeuCAA	332.388	-0.169783	0.888976	0.779443	0.108216
chr13.trna1011-MetCAT	386.534	0.428884	1.34619	0.439955	0.356592
chr13.trna1012-LysTTT	3472.57	-0.2972	0.813831	0.628034	0.202017
chr13.trna1013-GluCTC	45068.3	0.136757	1.09943	0.847858	0.0716767
chr13.trna102-AlaAGC	33.5125	0.834858	1.78368	0.301846	0.520215
chr13.trna103-LysCTT	8847.42	0.880316	1.84078	0.272315	0.564928
chr13.trna104-ThrAGT	69.1659	0.541604	1.45559	0.541186	0.266654
chr13.trna105-GluTTC	5044.31	-0.0513862	0.965009	0.936874	0.0283189
chr13.trna1053-LysCTT	16.9408	-0.683853	0.622501	0.359833	0.443899
chr13.trna106-TyrGTA	25.2094	0.924186	1.89761	0.149489	0.825392
chr13.trna107-TrpCCA	81.6163	-0.157357	0.896666	0.772025	0.112369
chr13.trna108-MetCAT	667.367	-0.349556	0.784825	0.504437	0.297193
chr13.trna109-TrpCCA	86.7023	-0.00987027	0.993182	0.986204	0.00603334
chr13.trna110-GlyGCC	124754	-0.00453633	0.996861	0.995054	0.00215337
chr13.trna111-MetCAT	688.923	-0.349204	0.785017	0.501653	0.299597
chr13.trna112-SerTGA	3818.33	-0.0628543	0.957368	0.927465	0.0327022
chr13.trna113-GlnTTG	264.965	-0.138887	0.908219	0.785744	0.104719
chr13.trna114-GlnTTG	264.497	-0.0101441	0.992993	0.98352	0.00721674
chr13.trna115-SerGCT	472.251	-0.50179	0.70623	0.437742	0.358782
chr13.trna60-PheGAA	134.667	-0.193186	0.874672	0.724528	0.139945
chr13.trna61-MetCAT	409.023	0.431116	1.34828	0.448047	0.348677
chr13.trna62-LeuAAG	767.22	0.146842	1.10714	0.81134	0.0907973
chr13.trna63-LeuAAG	1114.79	-0.13372	0.911478	0.832513	0.0796092
chr13.trna64-GlnCTG	159.998	0.214146	1.16002	0.644318	0.1909
chr13.trna65-LeuCAA	373.367	-0.0257748	0.982293	0.963867	0.0159829
chr13.trna66-AlaAGC	158.656	0.529426	1.44335	0.362678	0.440479
chr13.trna67-AlaAGC	148.918	0.5302	1.44413	0.367776	0.434416
chr13.trna68-AlaTGC	151.941	0.303576	1.2342	0.580843	0.235941
chr13.trna69-AlaAGC	158.768	0.473258	1.38824	0.426543	0.370037
chr13.trna70-AlaCGC	461.243	0.445518	1.3618	0.442839	0.353754
chr13.trna71-AlaAGC	454.028	0.39761	1.31732	0.505913	0.295924
chr13.trna72-ThrCGT	12.0499	1.687	3.21986	0.11159	0.952376
chr13.trna73-ThrTGT	11.7133	0.840102	1.79018	0.405806	0.391682
chr13.trna74-ArgTCG	26.2629	0.42819	1.34554	0.458533	0.33863
chr13.trna75-ThrCGT	6.39938	1.73204	3.32196	0.160239	0.795231
chr13.trna77-GlyGCC	124054	-0.0105098	0.992742	0.988534	0.00500831
chr13.trna78-MetCAT	668.823	-0.362806	0.77765	0.490922	0.308988
chr13.trna79-SupTTA	34.2605	-0.357039	0.780765	0.650185	0.186963
chr13.trna81-ThrAGT	39.602	1.5797	2.98909	0.119448	0.922821
chr13.trna82-MetCAT	374.012	-0.127872	0.91518	0.825782	0.0831345
chr13.trna83-LysTTT	351.914	0.260103	1.19756	0.611644	0.213501
chr13.trna84-AspGTC	428.206	0.706417	1.63175	0.296203	0.52841
chr13.trna85-LeuCAA	287.332	-0.0314309	0.978449	0.958447	0.0184319
chr13.trna86-SerAGA	3828.11	-0.0627571	0.957433	0.928331	0.0322973
chr13.trna87-GlnCTG	220.49	0.0935418	1.06699	0.85424	0.0684201
chr13.trna88-SerAGA	3835.7	-0.0532729	0.963747	0.938437	0.027595
chr13.trna89-LysTTT	8.30848	-0.263511	0.833058	0.790988	0.10183
chr13.trna90-MetCAT	682.475	-0.272513	0.827876	0.597937	0.223344
chr13.trna91-ValCAC	144894	-0.472888	0.720521	0.45568	0.34134
chr13.trna92-IleAAT	239.034	-0.261145	0.834426	0.663859	0.177924
chr13.trna93-ValAAC	2320.21	-0.145044	0.904352	0.830309	0.0807603
chr13.trna94-AlaAGC	59.8759	0.424537	1.34214	0.441211	0.355353
chr13.trna95-ValAAC	865.11	-0.0361362	0.975263	0.959982	0.0177367
chr13.trna959-MetCAT	689.577	-0.353823	0.782508	0.497014	0.303632
chr13.trna96-AlaAGC	66.9866	0.628478	1.54593	0.252375	0.597953
chr13.trna960-ArgTCG	18.9522	0.263632	1.2005	0.702631	0.153272
chr13.trna961-ArgTCG	26.9293	0.263148	1.20009	0.677215	0.169273
chr13.trna962-SerAGA	3857.91	-0.0142739	0.990155	0.983556	0.00720074
chr13.trna963-ArgACG	95.8004	0.408597	1.32739	0.436101	0.360413
chr13.trna964-LeuCAG	676.261	0.168202	1.12366	0.752414	0.123543
chr13.trna965-ArgACG	92.3937	0.296877	1.22848	0.550362	0.259352
chr13.trna966-ValCAC	144213	-0.457328	0.728334	0.470612	0.327337
chr13.trna967-AlaCGC	459.154	0.465091	1.3804	0.421818	0.374875
chr13.trna968-IleAAT	234.674	-0.219846	0.858657	0.707719	0.150139
chr13.trna969-ProAGG	182.721	0.230862	1.17354	0.667668	0.175439
chr13.trna97-ValCAC	2805.09	-0.120821	0.919664	0.862133	0.0644258
chr13.trna970-TyrGTA	20.6478	0.506437	1.42054	0.505268	0.296478
chr13.trna971-TyrGTA	17.1398	1.75073	3.36529	0.0589789	1.2293
chr13.trna972-TyrGTA	20.1725	0.949973	1.93184	0.173107	0.761687
chr13.trna973-TyrGTA	19.4762	0.706676	1.63204	0.318636	0.496705
chr13.trna974-ValAAC	2323.84	-0.148214	0.902367	0.827538	0.0822122
chr13.trna975-AlaAGC	62.7797	0.745307	1.67633	0.183748	0.735777
chr13.trna976-ValCAC	7.34781	-0.869165	0.547464	0.345617	0.461404
chr13.trna977-ValAAC	2289.91	-0.133431	0.911661	0.847295	0.0719656
chr13.trna978-AlaAGC	65.8143	0.508039	1.42212	0.388487	0.410624
chr13.trna98-ValCAC	4877.96	-0.202128	0.869268	0.713521	0.146593
chr13.trna980-IleAAT	235.16	-0.2231	0.856723	0.697671	0.15635
chr13.trna981-IleTAT	10.4888	-2.90249	0.133741	NA	#VALUE!
chr13.trna982-SerGCT	473.883	-0.530758	0.692191	0.402751	0.394963
chr13.trna983-ThrAGT	13.9297	-1.84842	0.277697	0.0584895	1.23292
chr13.trna984-SerCGA	122.898	0.0122153	1.0085	0.984391	0.00683244
chr13.trna985-ArgACG	136.244	0.639594	1.55789	0.244526	0.611675
chr13.trna986-ValAAC	24261.9	-0.686209	0.621485	0.26806	0.571767
chr13.trna987-GlnCTG	85.0185	0.26576	1.20227	0.590372	0.228874
chr13.trna988-SerGCT	472.539	-0.507784	0.703302	0.429644	0.366891
chr13.trna99-MetCAT	43.8092	0.276141	1.21095	0.648795	0.187893
chr13.trna990-SerAGA	3851	-0.0789401	0.946753	0.91026	0.0408345
chr13.trna991-AspGTC	443.366	0.546067	1.4601	0.406254	0.391203
chr13.trna992-SerAGA	3855.58	-0.0378527	0.974104	0.956762	0.0191962
chr13.trna993-AspGTC	439.608	0.747563	1.67895	0.261098	0.583196
chr13.trna994-GlnCTG	160.028	0.112728	1.08127	0.807729	0.0927342
chr13.trna995-MetCAT	697.04	-0.361953	0.778111	0.489109	0.310594
chr13.trna996-SerTGA	3846.5	-0.0705942	0.952246	0.919514	0.0364416
chr13.trna997-ArgTCT	19.4923	0.00123195	1.00085	0.998685	0.000571375
chr14.trna189-LeuAAG	785.749	0.179998	1.13288	0.77108	0.112901
chr14.trna191-ThrTGT	107.571	0.601615	1.51741	0.263219	0.579683
chr14.trna192-TyrGTA	34.583	1.0041	2.00569	0.162903	0.78807
chr14.trna193-ProTGG	208.488	0.283131	1.21683	0.601356	0.220869
chr14.trna210-ArgACG	86.8141	0.429604	1.34686	0.422749	0.373918
chr14.trna352-GluTTC	5030.78	-0.0469761	0.967963	0.942008	0.0259456
chr14.trna364-GluTTC	5034.63	0.0145036	1.0101	0.982522	0.00765773
chr14.trna462-PheGAA	127.081	-0.136488	0.909731	0.809511	0.0917772
chr14.trna634-ThrAGT	1.76983	-1.87666	0.272313	0.351226	0.454414
chr14.trna709-LeuTAG	1119.11	-0.0644999	0.956277	0.915814	0.0381927
chr14.trna710-ThrTGT	199.261	0.193162	1.14327	0.739486	0.13107
chr14.trna711-ProAGG	183.993	0.264663	1.20136	0.629714	0.200856
chr15.trna1013-AsnGTT	2.63815	0.184006	1.13603	0.892762	0.0492641
chr15.trna355-MetCAT	44.802	0.696931	1.62105	0.273886	0.56243
chr15.trna876-MetCAT	348.961	-0.379553	0.768676	0.522164	0.282193
chr15.trna913-MetCAT	231.748	0.201879	1.1502	0.685958	0.163703
chr16.trna267-LysCTT	17.8438	0.640419	1.55878	0.427519	0.369044
chr16.trna315-IleAAT	35.3176	-0.00912573	0.993694	0.988368	0.00508125
chr16.trna4-LeuAAG	1.6107	0.227045	1.17044	0.896882	0.0472645
chr16.trna50-ThrCGT	29.8913	0.0283071	1.01981	0.966014	0.0150164
chr16.trna76-LysCTT	5.58716	0.502261	1.41643	0.647864	0.188516
chr16.trna829-LeuAAG	3.39249	0.45933	1.3749	0.703355	0.152825
chr17.trna112-GlyCCC	1218.08	0.327221	1.25459	0.570193	0.243978
chr17.trna391-ValCAC	6033.02	-0.586228	0.666082	0.365593	0.437002
chr17.trna457-CysGCA	2255.2	-0.0433427	0.970404	0.932935	0.0301486
chr17.trna515-IleTAT	5.02872	-0.506041	0.704152	0.697809	0.156263
chr17.trna719-GluCTC	428.211	0.75382	1.68625	0.327824	0.484359
chr17.trna81-LysCTT	8839.97	0.852386	1.80548	0.290113	0.537433
chr17.trna82-ProCGG	203.917	0.323661	1.2515	0.536647	0.270311
chr17.trna83-LysCTT	8872.57	0.858108	1.81266	0.287684	0.541084
chr17.trna993-ArgCCG	113.714	-0.905451	0.533866	0.14708	0.832447
chr17.trna994-ArgCCT	203.666	0.65555	1.57522	0.188456	0.72479
chr17.trna995-ProTGG	199.313	0.250652	1.18974	0.645475	0.190121
chr17.trna997-ProTGG	7.37364	0.597051	1.51262	0.507371	0.294674
chr17.trna999-LysCTT	8911.07	0.876274	1.83563	0.276339	0.558558
chr18.trna633-ThrCGT	37.1727	0.919918	1.89201	0.319112	0.496057
chr19.trna106-PheGAA	130.278	-0.227722	0.853983	0.693683	0.158839
chr19.trna107-LysTTT	3444.93	-0.272084	0.828122	0.659943	0.180494
chr19.trna108-PheGAA	21.9891	0.541852	1.45584	0.380744	0.419367
chr19.trna109-ValTAC	451.281	0.280485	1.2146	0.55977	0.251991
chr19.trna110-ValTAC	443.162	0.288282	1.22118	0.549286	0.260201
chr19.trna2-LeuAAG	2.13077	-0.439106	0.737592	0.778579	0.108698
chr19.trna371-MetCAT	30.9274	0.514687	1.42868	0.425969	0.370622
chr19.trna639-ArgTCT	20.5053	0.926235	1.90031	0.272055	0.565343
chr19.trna640-LeuTAA	164.586	0.370239	1.29257	0.563693	0.248958
chr19.trna641-LysTTT	3473.87	-0.269113	0.82983	0.661676	0.179354
chr19.trna713-SerGCT	490.368	-0.508261	0.70307	0.417627	0.379211
chr19.trna8-AlaAGC	31.0936	1.00001	2.00001	0.275201	0.560349
chr2.trna1431-HisGTG	6609.08	1.86097	3.63251	0.0242081	1.61604
chr2.trna1432-HisGTG	6507.35	1.84147	3.58375	0.0252087	1.59845
chr2.trna1506-IleGAT	6.33567	-0.996826	0.501101	0.37442	0.426641
chr2.trna1509-SerGCT	475.789	-0.548775	0.683601	0.38478	0.414787
chr2.trna1747-GlyGCC	123941	-0.0140734	0.990293	0.98462	0.00673134
chr2.trna1947-AsnGTT	103.981	-0.373699	0.771801	0.473367	0.324802
chr2.trna263-AlaCGC	462.255	0.524497	1.43843	0.371401	0.430157
chr2.trna511-AspGTC	32.9601	0.825657	1.77234	NA	#VALUE!
chr2.trna587-HisGTG	6508.19	1.87185	3.66	0.0226801	1.64436
chr3.trna1-LysCTT	8.19499	0.128728	1.09333	0.892306	0.049486
chr3.trna1026-LeuCAG	10.2103	-0.480044	0.716956	0.595731	0.22495
chr3.trna1040-ArgACG	32.6908	0.439663	1.35629	0.548517	0.26081
chr3.trna2-LysCTT	9.0075	-0.456728	0.728637	0.649381	0.187501
chr3.trna27-TyrGTA	48.1922	0.745392	1.67643	0.291943	0.534702
chr3.trna28-TyrGTA	33.869	1.12735	2.18456	0.115806	0.93627
chr3.trna282-GlyCCC	120194	-0.049374	0.966356	0.945679	0.0242561
chr3.trna283-AsnGTT	48.6039	-0.775742	0.584088	0.328744	0.483142
chr3.trna284-ValCAC	143445	-0.464324	0.724811	0.462484	0.334903
chr3.trna285-AsnGTT	2.97973	-0.810874	0.570037	0.63599	0.19655
chr3.trna286-GluTTC	396.132	1.28996	2.44521	0.107013	0.970564
chr3.trna287-GlyCCC	12618.9	0.242103	1.18272	0.772288	0.112221
chr3.trna289-AsnGTT	99.4931	-0.292745	0.816347	0.573433	0.241518
chr3.trna29-AlaAGC	65.3944	0.80016	1.74129	0.161524	0.791763
chr3.trna291-HisGTG	6587.66	1.87078	3.6573	0.0235462	1.62808
chr3.trna292-LysCTT	8994.87	0.882271	1.84327	0.275738	0.559504
chr3.trna293-HisGTG	319.883	1.95443	3.87562	0.0198792	1.7016
chr3.trna294-AsnGTT	102.24	-0.217153	0.860262	0.689267	0.161613
chr3.trna295-HisGTG	6577.13	1.86495	3.64256	0.023738	1.62456
chr3.trna297-GlnCTG	152.29	0.391238	1.31152	0.4036	0.394049
chr3.trna298-AsnGTT	100.306	-0.186973	0.878447	0.727144	0.138379
chr3.trna303-GluCTC	45191.7	0.121307	1.08772	0.86503	0.0629687
chr3.trna309-GlnCTG	109.374	0.395125	1.31506	0.426325	0.370259
chr3.trna48-ValAAC	124100	-0.472655	0.720637	0.461751	0.335592
chr3.trna622-GluCTC	7.52973	1.6298	3.09471	0.160563	0.794355
chr3.trna628-ArgTCT	141.623	0.765762	1.70027	0.166991	0.777307
chr3.trna745-GluCTC	45152.8	0.141298	1.1029	0.843621	0.0738526
chr3.trna746-GlyTCC	534.608	-0.33356	0.793576	0.599068	0.222524
chr3.trna747-HisGTG	6556.32	1.87934	3.67907	0.0228677	1.64078
chr3.trna748-LysCTT	8896.23	0.8928	1.85678	0.269206	0.569915
chr3.trna749-HisGTG	93.117	0.687003	1.60994	0.176126	0.754176
chr3.trna750-AsnGTT	103.051	-0.319226	0.8015	0.542068	0.265947
chr3.trna751-HisGTG	6593.7	1.88919	3.70427	0.0216742	1.66406
chr3.trna752-GlyCCC	3601.3	0.201236	1.14968	0.790006	0.102369
chr3.trna753-GlnCTG	141.981	0.281242	1.21524	0.562394	0.249959
chr3.trna754-GluTTC	391.874	1.36678	2.57894	0.0889943	1.05064
chr3.trna755-GlyCCC	12683	0.270637	1.20634	0.747555	0.126357
chr3.trna756-GlnCTG	161.736	0.287513	1.22053	0.539125	0.26831
chr3.trna757-AsnGTT	67.9742	-0.247417	0.842403	0.691195	0.160399
chr3.trna792-MetCAT	669.688	-0.37109	0.773198	0.480115	0.318655
chr3.trna878-GlyGCC	124786	0.008996	1.00626	0.990196	0.00427872
chr3.trna92-ProTGG	217.443	0.120919	1.08743	0.824208	0.0839633
chr3.trna928-ValCAC	3.91736	-1.09961	0.466642	0.382984	0.416819
chr3.trna93-ProAGG	176.595	0.142204	1.10359	0.798199	0.0978886
chr4.trna1177-ValAAC	43.4337	0.221189	1.16569	0.779729	0.108057
chr4.trna1308-GlyGCC	1167.5	1.12207	2.17659	0.163255	0.787134
chr4.trna16-SerAGA	3836.68	-0.0743402	0.949776	0.914757	0.0386943
chr4.trna1691-HisGTG	6555.1	1.88141	3.68435	0.022812	1.64184
chr4.trna62-IleAAT	41.5511	0.146968	1.10724	0.804704	0.0943637
chr4.trna622-AlaCGC	258.433	-0.0931908	0.937447	0.904864	0.0434169
chr4.trna641-AlaAGC	448.758	0.465119	1.38043	0.421605	0.375094
chr4.trna67-GlyCCC	3596.24	0.237198	1.1787	0.753777	0.122757
chr5.trna1044-AsnGTT	98.7365	-0.301658	0.811319	0.582607	0.234624
chr5.trna109-TyrGTA	37.8458	1.7467	3.35591	0.0118159	1.92753
chr5.trna110-AlaAGC	68.6075	0.621563	1.53854	0.273884	0.562433
chr5.trna1136-SerAGA	9.60843	1.31596	2.48968	0.191804	0.717143
chr5.trna13-SeCTCA	3.43988	2.968	7.82452	0.0512597	1.29022
chr5.trna1315-AspGTC	436.444	0.678034	1.59996	0.305172	0.515455
chr5.trna1316-PheGAA	126.144	-0.193347	0.874574	0.735641	0.133334
chr5.trna1317-AspGTC	431.906	0.680041	1.60219	0.302541	0.519216
chr5.trna1318-AlaTGC	469.606	0.48206	1.39674	0.395022	0.403378
chr5.trna1610-AspGTC	346.956	0.717003	1.64376	0.329373	0.482313
chr5.trna1628-LysCTT	5.58989	-0.339814	0.790143	0.730009	0.136672
chr5.trna703-AlaTGC	450.334	0.445373	1.36167	0.451262	0.345571
chr6.trna10-ValCAC	1186.85	-0.412851	0.751138	0.486644	0.312789
chr6.trna1005-CysGCA	515.807	0.020245	1.01413	0.97182	0.0124143
chr6.trna1006-CysGCA	533.231	-0.00751241	0.994806	0.988929	0.0048349
chr6.trna1008-CysGCA	529.463	-0.0453393	0.969062	0.933601	0.0298389
chr6.trna1009-CysGCA	535.196	-0.0731435	0.950565	0.89509	0.0481331
chr6.trna1010-CysGCA	530.77	-0.0488618	0.966699	0.930406	0.0313276
chr6.trna1011-CysGCA	528.972	-0.0299665	0.979443	0.957398	0.0189073
chr6.trna1012-CysGCA	545.035	-0.0394473	0.973028	0.941748	0.0260652
chr6.trna1013-CysGCA	527.817	-0.037969	0.974025	0.945536	0.024322
chr6.trna1014-CysGCA	15.9825	-0.860962	0.550585	0.221115	0.655381
chr6.trna1015-CysGCA	2.67962	0.915748	1.88655	0.54264	0.265488
chr6.trna1016-CysGCA	535.379	-0.0918553	0.938315	0.871234	0.0598653
chr6.trna1017-CysGCA	534.915	-0.0209853	0.985559	0.969811	0.0133129
chr6.trna1018-CysGCA	68.1398	-0.0169479	0.988321	0.979736	0.00889081
chr6.trna1019-CysGCA	538.073	-0.0601351	0.959174	0.915344	0.0384155
chr6.trna1020-CysGCA	29.5387	-0.506573	0.703892	0.466914	0.330763
chr6.trna1021-CysGCA	529.098	-0.0248748	0.982906	0.964249	0.0158106
chr6.trna1022-CysGCA	538.484	-0.119018	0.920814	0.834162	0.0787497
chr6.trna1023-CysGCA	533.067	0.00692021	1.00481	0.989792	0.00445618
chr6.trna1024-CysGCA	530.087	0.00180496	1.00125	0.997402	0.00112964
chr6.trna1025-CysGCA	512.149	-0.100214	0.932895	0.859252	0.0658796
chr6.trna1026-CysGCA	268.158	-0.155126	0.898054	0.812296	0.0902855
chr6.trna1027-CysGCA	532.302	-0.0457504	0.968786	0.933815	0.029739
chr6.trna1029-CysGCA	532.503	-0.122828	0.918385	0.830152	0.0808423
chr6.trna1030-CysGCA	529.698	0.0124539	1.00867	0.982023	0.00787849
chr6.trna1031-CysGCA	523.601	-0.000190793	0.999868	0.999726	0.000119045
chr6.trna1032-CysGCA	534.853	-0.0375892	0.974282	0.945545	0.024318
chr6.trna1033-CysGCA	7.40317	0.331222	1.25808	0.705476	0.151517
chr6.trna1034-CysGCA	76.7025	-0.0901691	0.939413	0.874414	0.0582831
chr6.trna107-ArgCCT	443.151	0.269924	1.20574	0.595424	0.225173
chr6.trna157-CysGCA	2277.19	-0.0186487	0.987157	0.970728	0.0129024
chr6.trna161-CysGCA	529.658	-0.0885278	0.940482	0.877053	0.0569743
chr6.trna162-CysGCA	528.171	0.00768966	1.00534	0.98904	0.0047862
chr6.trna163-CysGCA	527.621	-0.0475653	0.967568	0.932333	0.0304289
chr6.trna164-CysGCA	535.298	0.0392934	1.02761	0.943759	0.025139
chr6.trna166-CysGCA	550.742	-0.0457204	0.968806	0.934661	0.0293461
chr6.trna167-CysGCA	11.213	0.196783	1.14614	0.804647	0.0943945
chr6.trna168-CysGCA	537.564	-0.0067905	0.995304	0.990172	0.00428918
chr6.trna170-CysGCA	8.37254	0.369236	1.29167	0.703812	0.152543
chr6.trna171-CysGCA	531.252	-0.0427229	0.970821	0.939325	0.0271843
chr6.trna172-CysGCA	505.396	-0.0495686	0.966225	0.931056	0.031024
chr6.trna173-CysGCA	519.115	-0.0169401	0.988327	0.975211	0.0109013
chr6.trna174-CysGCA	4.64759	0.277735	1.21229	0.812594	0.0901265
chr6.trna175-CysGCA	519.486	0.00446851	1.0031	0.993676	0.00275541
chr6.trna176-CysGCA	12.9607	-0.519841	0.697449	0.498997	0.301902
chr6.trna177-CysGCA	2.7443	0.196515	1.14593	0.878577	0.05622
chr6.trna178-CysGCA	533.433	0.00489442	1.0034	0.992977	0.00306063
chr6.trna179-CysGCA	534.09	-0.0802073	0.945922	0.8854	0.0528604
chr6.trna180-CysGCA	529.61	-0.0401484	0.972555	0.942641	0.0256537
chr6.trna181-CysGCA	529.118	-0.141237	0.906742	0.800496	0.0966408
chr6.trna182-CysGCA	11.2345	0.250876	1.18993	0.730296	0.136501
chr6.trna317-GlyCCC	1190.96	0.356563	1.28037	0.549184	0.260282
chr6.trna46-ProAGG	185.884	0.171673	1.12636	0.750956	0.124385
chr6.trna651-ValGAC	3.81752	-0.0125647	0.991329	0.992471	0.00328228
chr7.trna1217-ThrAGT	26.3364	2.36773	5.16129	0.0202099	1.69443
chr7.trna1280-LysTTT	352.222	0.2856	1.21892	0.583963	0.233614
chr7.trna158-IleTAT	15.3722	1.03974	2.05585	0.346176	0.460703
chr7.trna339-GluTTC	5064.16	-0.0418957	0.971378	0.948539	0.0229448
chr7.trna389-ArgTCG	142.572	-0.235119	0.849615	0.637777	0.195331
chr7.trna443-ProTGG	260.28	0.145517	1.10613	0.80064	0.0965626
chr7.trna561-LeuAAG	1122.03	-0.029261	0.979922	0.962731	0.0164952
chr7.trna863-LeuTAG	64.9502	0.465087	1.3804	0.407572	0.389796
chr7.trna88-SeC(e)TCA	8976.11	-0.0817652	0.944901	0.887053	0.0520505
chr7.trna969-GluCTC	6.21252	0.946424	1.92709	0.374237	0.426854
chr7.trna979-ProAGG	183.119	0.274932	1.20994	0.606727	0.217007
chr8.trna1013-LeuCAG	728.6	0.0173419	1.01209	0.974993	0.0109986
chr8.trna171-LeuCAG	21.5691	-0.410604	0.752308	0.539195	0.268254
chr8.trna320-LysTTT	2.22279	0.157939	1.11569	0.920277	0.0360813
chr8.trna416-LeuCAG	746.989	-0.0102322	0.992933	0.985741	0.00623723
chr8.trna562-GlyGCC	124108	-0.010008	0.993087	0.989026	0.00479245
chr8.trna788-MetCAT	230.369	0.316973	1.24571	0.526613	0.278509
chr8.trna891-GlyGCC	124155	0.000806275	1.00056	0.999119	0.000382819
chr8.trna892-GlyGCC	123935	-0.00432232	0.997008	0.995282	0.00205387
chr9.trna1035-LysCTT	9773.05	0.528586	1.44251	0.439747	0.356797
chr9.trna1100-AlaAGC	22.1136	0.998266	1.9976	0.227293	0.643415
chr9.trna1514-LysCTT	7.70426	0.0329976	1.02314	0.969238	0.0135694
chr9.trna342-GlnCTG	149.902	0.297817	1.22928	0.520156	0.283866
chr9.trna592-CysGCA	527.629	0.0029822	1.00207	0.995742	0.00185317
chr9.trna593-CysGCA	2270.7	-0.0274575	0.981148	0.957462	0.0188784
chr9.trna783-ArgACG	145.623	0.748908	1.68052	0.162345	0.789561
chr9.trna961-GluTTC	5002.64	-0.0477606	0.967437	0.941021	0.0264006
chrM.trna1-LeuTAA	880.37	-0.965111	0.512239	0.196436	0.706779
chrX.trna159-AlaAGC	10.3319	0.269355	1.20527	0.765924	0.115815
chrX.trna321-ArgCCT	145.555	0.153897	1.11257	0.761231	0.118483
chrX.trna363-AlaTGC	473.566	0.510239	1.42429	0.376129	0.424663
chrX.trna364-AlaCGC	4.05845	-0.966501	0.511746	0.422933	0.373728
chrX.trna366-AlaTGC	1889.26	0.657292	1.57712	0.316981	0.498967
chrX.trna368-AlaTGC	1865.4	0.690088	1.61338	0.29422	0.531328
chrX.trna369-AlaCGC	111.953	0.748694	1.68027	0.22809	0.641893
chrX.trna371-AlaTGC	461.264	0.47591	1.3908	0.419299	0.377476
chrX.trna372-AlaTGC	1864.69	0.689542	1.61277	0.286883	0.542295
chrX.trna373-AlaCGC	119.581	0.575508	1.4902	0.327656	0.484582
chrX.trna375-AlaTGC	357.569	0.219438	1.16428	0.732131	0.135411
chrX.trna460-ValTAC	433.496	0.219588	1.1644	0.645184	0.190316
chrX.trna463-LeuTAA	2.70247	0.884772	1.84647	0.52787	0.277473
chrX.trna494-SerAGA	9.69696	1.24919	2.37708	0.151262	0.820271
chrX.trna636-AlaCGC	109.649	0.605875	1.5219	0.363252	0.439792
chrX.trna637-AlaTGC	458.354	0.372387	1.29449	0.524526	0.280233
chrX.trna639-AlaCGC	113.739	0.845598	1.79701	0.176638	0.752917
chrX.trna640-AlaCGC	113.272	0.698351	1.62265	0.256543	0.590841
chrX.trna643-LysCTT	96.2886	-0.779152	0.582709	0.230182	0.637928
chrX.trna935-ProTGG	34.1171	1.3807	2.60395	0.0883193	1.05394
chrX.trna940-GlnTTG	12.5256	0.631801	1.5495	0.484398	0.314798
Mir100_seq	71.1187	-0.629269	0.646504	0.296165	0.528466
Mir101a_seq	676.555	0.861627	1.81709	0.324264	0.489102
Mir101b_seq	594.494	-0.223939	0.856225	0.691141	0.160434
Mir101c_seq	11.7992	-1.11158	0.462788	0.250923	0.60046
Mir103-1_seq	1368.1	-0.195447	0.873302	0.706578	0.15084
Mir103-2_seq	1379.13	-0.181843	0.881576	0.724346	0.140054
Mir105_seq	8.03969	0.25821	1.19599	0.790464	0.102118
Mir106a_seq	8.50328	0.278433	1.21288	0.763043	0.117451
Mir106b_seq	2758.67	-0.323073	0.799365	0.5848	0.232992
Mir107_seq	183.293	0.371652	1.29383	0.486108	0.313267
Mir10a_seq	444583	0.492611	1.40699	0.502042	0.29926
Mir10b_seq	470234	0.76604	1.7006	0.286649	0.54265
Mir1187_seq	15.9743	0.826649	1.77356	0.266672	0.574022
Mir1188_seq	51.4631	-0.48574	0.714131	0.442305	0.354278
Mir1190_seq	66.0509	-0.920003	0.528508	0.322322	0.491709
Mir1191b_seq	11.1293	0.273918	1.20909	0.775328	0.110515
Mir1192_seq	92.6986	1.06382	2.09047	0.213152	0.671311
Mir1193_seq	16.1906	-0.610922	0.654778	0.479896	0.318853
Mir1197_seq	12.2908	-0.256995	0.836829	0.767857	0.11472
Mir1199_seq	37.7115	-0.370162	0.773696	0.646074	0.189718
Mir1224_seq	15.605	-0.336933	0.791723	0.66882	0.174691
Mir122a_seq	12.7633	-0.569427	0.673884	0.568984	0.2449
Mir1231_seq	14.1013	0.439964	1.35657	0.578088	0.238006
Mir1247_seq	3851.05	0.696285	1.62033	NA	#VALUE!
Mir1249_seq	30.8935	0.336068	1.26231	0.662548	0.178783
Mir124a-1_seq	15.775	0.27139	1.20697	0.725368	0.139442
Mir124a-2_seq	29.7509	-0.371816	0.772809	0.584509	0.233209
Mir124a-3_seq	21.9612	0.13448	1.0977	0.855593	0.0677329
Mir1251_seq	11.2243	-0.635068	0.643911	0.508099	0.294052
Mir1258_seq	35.9073	-1.17085	0.444158	0.124865	0.903558
Mir125a_seq	488.436	0.75091	1.68285	0.248961	0.603869
Mir125b-1_seq	641.66	0.484572	1.39917	0.463296	0.334142
Mir125b-2_seq	753.378	0.345783	1.27084	0.59536	0.225221
Mir1264_seq	22.9005	-0.525026	0.694947	0.492328	0.307745
Mir126a_seq	129.458	-0.322129	0.799889	0.569387	0.244593
Mir126b_seq	16.3687	-0.341046	0.789469	0.650541	0.186725
Mir127_seq	64.5153	0.639497	1.55779	0.250523	0.601153
Mir128-1_seq	1886.21	-0.0694722	0.952987	0.908067	0.0418819
Mir128-2_seq	1130.71	0.0843732	1.06023	0.884537	0.0532841
Mir129-1_seq	4.85801	-0.251469	0.840041	0.821191	0.0855556
Mir129-2_seq	8.12194	0.698624	1.62296	0.487705	0.311843
Mir1291_seq	38.7788	2.29608	4.91122	0.0108548	1.96438
Mir1298_seq	8.13588	-1.17403	0.443182	0.275485	0.559902
Mir129b_seq	6.71725	-0.00695313	0.995192	0.994618	0.00234374
Mir1306_seq	104.724	0.632819	1.55059	0.299373	0.523787
Mir130a_seq	1595.92	0.0894929	1.064	0.877796	0.0566065
Mir130b_seq	1089.27	0.0628796	1.04455	0.924599	0.0340465
Mir130c_seq	10.3922	-0.747138	0.595784	0.442172	0.354409
Mir132_seq	78.2825	-0.0233457	0.983948	0.967421	0.0143843
Mir133a-1_seq	7.36999	0.957796	1.94234	0.337966	0.471127
Mir133a-2_seq	19.6455	0.782021	1.71954	0.345207	0.461921
Mir133b_seq	17.6585	0.315902	1.24479	0.714364	0.146081
Mir133c_seq	61.7365	-0.334617	0.792994	0.656823	0.182552
Mir134_seq	34.3421	-0.54143	0.68709	0.433951	0.36256
Mir135a-1_seq	9.42733	-0.372962	0.772196	0.658055	0.181738
Mir135a-2_seq	17.1164	0.148634	1.10852	0.830918	0.0804418
Mir135b_seq	10.5694	-0.711851	0.610536	0.431526	0.364993
Mir136_seq	8.94109	0.133346	1.09683	0.874991	0.0579966
Mir137_seq	7.81747	0.126818	1.09188	0.898409	0.046526
Mir138-1_seq	39.7757	0.0262271	1.01835	0.963346	0.0162178
Mir138-2_seq	34.8531	0.115693	1.0835	0.87508	0.0579524
Mir139_seq	14.9586	0.688321	1.61141	0.357741	0.446431
Mir140_seq	3569.93	-0.359118	0.779641	0.529081	0.276478
Mir141_seq	9710.45	0.686422	1.60929	0.396369	0.401901
Mir142_seq	1713.87	0.204141	1.152	0.662328	0.178927
Mir142b_seq	161.964	0.191778	1.14217	0.73757	0.132197
Mir143_seq	14539.5	-0.0789103	0.946773	0.868166	0.0613974
Mir143hg_seq	141.089	0.0885949	1.06333	0.862685	0.0641479
Mir144_seq	20.3763	1.25794	2.39154	0.260164	0.584753
Mir145a_seq	17.8891	1.2121	2.31674	0.0870334	1.06031
Mir145b_seq	9.97369	-0.284839	0.820833	0.740936	0.130219
Mir146_seq	1899.5	0.184581	1.13649	0.816333	0.0881325
Mir146b_seq	6784.81	-0.0658817	0.955361	0.901632	0.0449708
Mir147_seq	25.7199	-0.01748	0.987957	0.979212	0.00912327
Mir148a_seq	53451.1	0.744713	1.67564	0.286512	0.542857
Mir148b_seq	2190.45	-0.0996679	0.933248	0.846592	0.072326
Mir149_seq	34.4344	-0.0819273	0.944795	0.931371	0.0308775
Mir150_seq	25.4223	0.914976	1.88554	0.158258	0.800635
Mir152_seq	73.5281	0.165618	1.12165	0.814177	0.089281
Mir153_seq	17.5555	-0.0862222	0.941986	0.912652	0.0396948
Mir154_seq	4.48109	-1.26695	0.415539	0.320459	0.494227
Mir155_seq	21.471	-0.0809774	0.945417	0.925751	0.0335056
Mir15a_seq	982.48	-0.122339	0.918697	0.816805	0.0878815
Mir15b_seq	1524.41	-0.357718	0.780398	0.562094	0.250191
Mir16-1_seq	16085.4	-0.179925	0.882749	0.753448	0.122947
Mir16-2_seq	16149.4	-0.180424	0.882443	0.751492	0.124076
Mir1668_seq	23.6123	-0.298946	0.812846	0.672125	0.17255
Mir17_seq	90.6905	-0.584979	0.666659	0.329537	0.482096
Mir17hg_seq	4926.9	-0.0501905	0.965809	0.910084	0.0409185
Mir18_seq	172.382	-0.192701	0.874966	0.721122	0.141991
Mir181a-1_seq	535.486	0.746578	1.67781	0.269649	0.569201
Mir181a-2_seq	616.24	0.608391	1.52456	0.359987	0.443713
Mir181b-1_seq	41.9856	0.0497142	1.03506	0.940455	0.0266621
Mir181b-2_seq	49.3764	0.483328	1.39796	0.460671	0.336609
Mir181c_seq	2673.21	0.531347	1.44528	0.410904	0.386259
Mir181d_seq	745.11	0.557473	1.47169	0.412316	0.38477
Mir182_seq	36358.8	0.155402	1.11373	0.766955	0.11523
Mir183_seq	3591.1	0.0930269	1.06661	0.870369	0.0602968
Mir1839_seq	823.452	0.048463	1.03416	0.924211	0.0342287
Mir184_seq	21400.2	0.0588211	1.04161	0.932261	0.0304623
Mir1843a_seq	115.34	0.250714	1.1898	0.634213	0.197765
Mir1843b_seq	275.559	0.304178	1.23472	0.524575	0.280192
Mir185_seq	37.2507	-0.657145	0.634132	0.354421	0.450481
Mir186_seq	2095.87	-0.377723	0.769651	0.481582	0.31733
Mir187_seq	42.6932	0.418639	1.33667	0.543412	0.264871
Mir188_seq	12.2939	-1.32527	0.399073	0.138392	0.85889
Mir1892_seq	7.25266	0.247375	1.18705	0.852412	0.0693506
Mir1893_seq	18.5397	0.216267	1.16172	0.790791	0.101938
Mir1894_seq	60.1676	0.0288627	1.02021	NA	#VALUE!
Mir1895_seq	1301.73	0.49586	1.41016	NA	#VALUE!
Mir1896_seq	26.2317	0.370073	1.29242	0.585995	0.232106
Mir1897_seq	10.7757	-0.310325	0.80646	0.747157	0.126588
Mir1898_seq	26.597	-0.851209	0.55432	0.459207	0.337992
Mir1899_seq	79.5506	-0.0943308	0.936707	0.886608	0.0522683
Mir18b_seq	13.3923	-0.320893	0.800574	0.679267	0.16796
Mir1900_seq	16.8619	-0.602283	0.658711	0.494214	0.306085
Mir1901_seq	71.7043	-0.216195	0.860833	0.784624	0.105339
Mir1902_seq	9.9884	0.25688	1.19489	0.829801	0.081026
Mir1903_seq	77.4451	-0.604615	0.657647	0.396648	0.401595
Mir1904_seq	4.49992	0.280922	1.21497	0.811628	0.0906429
Mir1905_seq	15.6084	-1.09563	0.467932	0.186156	0.730123
Mir1906-1_seq	11.2247	-0.0818557	0.944842	0.917795	0.0372543
Mir1906-2_seq	8.43682	-0.568971	0.674098	0.550684	0.259097
Mir1907_seq	42.1251	0.434614	1.35155	0.491838	0.308178
Mir190a_seq	11.3743	0.592167	1.50751	0.513251	0.28967
Mir190b_seq	370.699	-0.724936	0.605024	0.252955	0.596957
Mir191_seq	111102	-0.247218	0.84252	0.650481	0.186765
Mir1912_seq	5.83972	-0.894581	0.537903	0.405626	0.391874
Mir192_seq	10054.9	-0.363982	0.777017	0.497338	0.303348
Mir1928_seq	25.1851	-1.03802	0.486994	0.1175	0.929963
Mir1929_seq	10.0149	-0.894846	0.537805	0.295706	0.529141
Mir1930_seq	49.0669	-0.262459	0.833666	0.756461	0.121214
Mir1931_seq	32.2016	0.145006	1.10573	0.827642	0.0821576
Mir1932_seq	23.1806	-0.42683	0.743894	0.583602	0.233883
Mir1933_seq	22.2491	0.214427	1.16024	0.745	0.127844
Mir1934_seq	70.6112	0.508422	1.42249	0.407081	0.390319
Mir1936_seq	11.3858	-0.198169	0.871656	0.802273	0.0956779
Mir1938_seq	26.6473	0.292228	1.22453	0.708691	0.149543
Mir193a_seq	8.12241	-0.175479	0.885473	0.855278	0.0678928
Mir193b_seq	27.7846	-0.29011	0.81784	0.659281	0.18093
Mir194-1_seq	120.992	-0.524184	0.695352	0.344063	0.463362
Mir194-2_seq	156.556	-0.308347	0.807567	0.545635	0.263098
Mir1940_seq	856.647	0.441493	1.35801	0.533661	0.272735
Mir1941_seq	15.5419	-0.70559	0.613192	0.394221	0.40426
Mir1942_seq	10.2006	-0.0648657	0.956034	0.951723	0.0214895
Mir1943_seq	12.7259	-0.303009	0.81056	0.70359	0.152681
Mir1945_seq	38.2545	-0.664624	0.630853	0.497969	0.302798
Mir1946a_seq	202.519	0.382985	1.30404	0.525097	0.27976
Mir1947_seq	81.7446	-0.329151	0.796005	0.619913	0.207669
Mir1948_seq	94.4328	-0.422283	0.746243	0.666949	0.175907
Mir1949_seq	17.012	0.0628671	1.04454	0.951487	0.0215971
Mir1950_seq	1.91619	0.515856	1.42984	0.759172	0.11966
Mir1951_seq	10.2497	-0.77082	0.586084	0.446242	0.35043
Mir1952_seq	6.08066	-0.549811	0.68311	0.576706	0.239045
Mir1953_seq	14.0898	-0.710633	0.611052	0.34669	0.460059
Mir1955_seq	14.4177	0.813453	1.75741	0.341368	0.466778
Mir1956_seq	13.2431	-1.37587	0.38532	0.131602	0.880738
Mir1957b_seq	31.1739	-0.164939	0.891966	0.81103	0.0909633
Mir195a_seq	298.546	-0.290218	0.817778	0.591421	0.228104
Mir195b_seq	28.4148	-0.193096	0.874727	0.798334	0.0978154
Mir1960_seq	12.4597	-0.381056	0.767876	0.645631	0.190015
Mir1961_seq	7.20222	0.0403726	1.02838	0.969406	0.0134942
Mir1962_seq	53.7174	0.365857	1.28865	0.668306	0.175025
Mir1963_seq	7.83873	1.41109	2.65938	0.114514	0.941143
Mir1964_seq	26.0766	-0.688349	0.620564	0.416981	0.379884
Mir1966_seq	14.2109	-0.953653	0.516324	0.3041	0.516984
Mir1967_seq	8.68003	-0.087424	0.941202	0.925309	0.0337132
Mir1968_seq	9.57478	0.4867	1.40124	0.581326	0.23558
Mir1969_seq	15.2734	-1.30841	0.403767	0.0814309	1.08921
Mir196a-1_seq	102.221	1.35683	2.56122	0.0701609	1.1539
Mir196a-2_seq	36.4634	0.544695	1.45871	0.451786	0.345067
Mir196b_seq	21.78	-0.453598	0.730219	0.516198	0.287184
Mir1970_seq	1.76407	0.883265	1.84455	0.699715	0.155079
Mir1971_seq	23.9207	0.513752	1.42776	0.443209	0.353391
Mir1981_seq	31.418	-0.139502	0.907832	0.810813	0.0910792
Mir1982_seq	20.5422	0.811388	1.7549	0.282755	0.54859
Mir1983_seq	200.545	0.949869	1.9317	0.127426	0.894743
Mir199a-1_seq	68.6099	-0.311979	0.805536	0.562371	0.249977
Mir199a-2_seq	139.683	-0.0844135	0.943168	0.86886	0.0610504
Mir199b_seq	72.4523	-0.199446	0.870885	0.692596	0.15952
Mir19a_seq	294.418	-0.628755	0.646734	0.282947	0.548295
Mir19b-1_seq	668.481	-0.510523	0.701968	0.376093	0.424705
Mir19b-2_seq	679.258	-0.452558	0.730746	0.430935	0.365588
Mir1a-1_seq	10.3152	-1.54152	0.343522	0.167796	0.775219
Mir1a-2_seq	1.91323	-4.34282	0.0492811	0.0240645	1.61862
Mir1b_seq	13.5813	0.791363	1.73071	0.424359	0.372267
Mir200a_seq	1591.53	0.614109	1.53061	0.425089	0.37152
Mir200b_seq	3976.67	0.367273	1.28991	0.636975	0.195878
Mir200c_seq	471.259	0.351049	1.27549	0.598717	0.222778
Mir201_seq	16.4058	-0.55769	0.679389	0.484385	0.314809
Mir202_seq	17.225	-0.127486	0.915425	0.863308	0.0638345
Mir203_seq	603.479	-1.13405	0.455635	0.0284533	1.54587
Mir204_seq	273.315	-0.299653	0.812448	0.577133	0.238724
Mir205_seq	386.087	1.09133	2.1307	0.195604	0.708623
Mir206_seq	14.0907	0.601555	1.51735	0.49514	0.305272
Mir207_seq	15.2061	0.139872	1.10181	0.851779	0.0696732
Mir208a_seq	21.5143	-0.0375187	0.974329	0.970988	0.0127862
Mir208b_seq	10.1154	0.185166	1.13695	0.838091	0.0767089
Mir20a_seq	321.277	-0.78505	0.580332	0.189007	0.723523
Mir20b_seq	7.12487	-1.9677	0.255661	0.103652	0.984423
Mir210_seq	144.58	0.944596	1.92465	0.200406	0.69809
Mir211_seq	13.5988	-0.593844	0.662575	0.448299	0.348433
Mir212_seq	118.104	-0.130189	0.913712	NA	#VALUE!
Mir2136_seq	16.5001	-0.215052	0.861515	0.811835	0.0905325
Mir2137_seq	125.323	-0.516121	0.699249	0.412574	0.384498
Mir2139_seq	10.7308	-0.105618	0.929407	0.900243	0.0456404
Mir214_seq	18.847	-0.115282	0.923202	0.901868	0.0448571
Mir215_seq	70.1482	-0.252096	0.839676	0.637602	0.195451
Mir216a_seq	12.9662	-1.77797	0.291594	0.0628855	1.20145
Mir216b_seq	10.6643	-0.641621	0.640992	0.498007	0.302764
Mir216c_seq	2.83068	-3.53731	0.0861321	0.0416569	1.38031
Mir217_seq	13.7942	-0.189006	0.87721	0.80312	0.0952193
Mir218-1_seq	90.1981	-0.288973	0.818485	NA	#VALUE!
Mir218-2_seq	20.8534	-0.326324	0.797566	0.673679	0.171547
Mir219a-1_seq	21.3099	-0.498448	0.707868	0.526316	0.278754
Mir219a-2_seq	23.6761	0.126028	1.09129	0.866589	0.062187
Mir219b_seq	5.7451	0.759759	1.69321	0.517885	0.285767
Mir219c_seq	6.26967	0.358147	1.28178	0.706452	0.150917
Mir21a_seq	13521.9	0.353887	1.278	0.566979	0.246433
Mir21b_seq	6.07008	1.04255	2.05987	0.321114	0.49334
Mir21c_seq	34.0164	-0.0904145	0.939253	NA	#VALUE!
Mir22_seq	101214	-0.107497	0.928197	0.838076	0.0767164
Mir221_seq	469.318	0.673418	1.59485	0.432752	0.363761
Mir222_seq	179.401	0.644088	1.56275	0.342377	0.465495
Mir223_seq	15.051	-0.133267	0.911765	0.872316	0.0593263
Mir22hg_seq	62.0849	-0.0377711	0.974159	0.956227	0.0194388
Mir23a_seq	111.561	-0.140649	0.907111	0.774158	0.11117
Mir23b_seq	213.88	-0.0605113	0.958924	0.915161	0.0385024
Mir24-1_seq	68.1359	0.530365	1.44429	0.377974	0.422538
Mir24-2_seq	86.2019	0.588858	1.50406	0.368069	0.434071
Mir25_seq	37210.1	-0.433006	0.740717	0.467612	0.330115
Mir26a-1_seq	7052.03	0.0913364	1.06536	0.855377	0.0678426
Mir26a-2_seq	7131.82	0.0959956	1.0688	0.848495	0.0713505
Mir26b_seq	2462.84	0.0824673	1.05883	0.880808	0.0551187
Mir27a_seq	274.839	0.399582	1.31913	0.514327	0.28876
Mir27b_seq	20317.5	0.0626102	1.04435	0.894127	0.0486007
Mir2861_seq	17.9956	0.345032	1.27018	0.700067	0.15486
Mir28a_seq	1.93223	-2.72868	0.150864	0.131426	0.88132
Mir28b_seq	140.503	0.343496	1.26883	0.528163	0.277232
Mir290a_seq	3.65728	-0.725833	0.604648	0.618977	0.208326
Mir290b_seq	1.08401	0.215397	1.16102	0.9117	0.0401481
Mir291a_seq	8.92252	-0.414621	0.750216	0.633056	0.198558
Mir291b_seq	43.0885	-0.325905	0.797798	0.711658	0.147728
Mir292_seq	105.699	-0.196183	0.872857	0.761444	0.118362
Mir292b_seq	13.1162	-0.693193	0.618484	0.375334	0.425582
Mir293_seq	26.9134	0.221029	1.16556	0.727561	0.13813
Mir294_seq	7.60419	-1.48952	0.356131	0.138396	0.858876
Mir295_seq	18.6065	-0.966955	0.511585	0.168041	0.774585
Mir296_seq	82.2501	0.461003	1.3765	0.470161	0.327754
Mir297a-4_seq	4.15922	0.310702	1.24031	0.780264	0.107759
Mir297b_seq	23.4236	-1.11949	0.460256	0.141373	0.849633
Mir298_seq	324.538	-0.555918	0.680224	0.364759	0.437994
Mir299a_seq	4.41454	-1.12234	0.459347	0.330728	0.48053
Mir299b_seq	1.82114	0.575976	1.49069	0.746721	0.126842
Mir29a_seq	849.125	0.248722	1.18815	0.686433	0.163402
Mir29b-1_seq	8.25655	-0.529672	0.692712	0.583071	0.234278
Mir29b-2_seq	12.985	-0.338015	0.791129	0.704129	0.152348
Mir29c_seq	57.534	0.393477	1.31356	0.6386	0.194771
Mir300_seq	5.64219	1.1692	2.24886	0.353253	0.451915
Mir301_seq	590.371	-0.520766	0.697002	0.379078	0.421271
Mir301b_seq	49.9076	-0.465046	0.724448	0.436543	0.359973
Mir302a_seq	16.3429	0.660187	1.58029	0.422317	0.374362
Mir302b_seq	5.8655	0.860778	1.81602	0.48473	0.3145
Mir302c_seq	12.498	0.0912674	1.06531	0.912213	0.0399035
Mir302d_seq	5.57263	-0.409477	0.752896	0.737917	0.131993
Mir3057_seq	83.5144	0.399117	1.3187	0.432352	0.364163
Mir3058_seq	9.81529	0.193192	1.14329	0.804382	0.0945376
Mir3059_seq	7.28658	-0.161622	0.894019	0.874882	0.0580505
Mir3060_seq	5.82629	0.585841	1.50091	0.55785	0.253483
Mir3061_seq	14.206	-0.27848	0.824459	0.740928	0.130224
Mir3062_seq	7.64018	-0.475601	0.719167	0.603545	0.21929
Mir3063_seq	43.427	0.195326	1.14498	NA	#VALUE!
Mir3064_seq	13.0369	0.400913	1.32034	0.677914	0.168825
Mir3065_seq	8.22665	0.642533	1.56107	0.500612	0.300499
Mir3066_seq	39.907	0.0734454	1.05223	0.912725	0.0396601
Mir3067_seq	6.35089	-1.85438	0.276551	0.0976347	1.0104
Mir3068_seq	348.028	4.1134	17.3084	NA	#VALUE!
Mir3069_seq	12.8336	-1.62377	0.324486	0.359291	0.444554
Mir3070a_seq	12.2415	-0.615702	0.652612	0.484515	0.314693
Mir3070b_seq	63.299	-0.597871	0.660728	NA	#VALUE!
Mir3071_seq	17.3408	0.165873	1.12184	0.838269	0.0766165
Mir3072_seq	21.1075	0.701663	1.62638	0.402147	0.395615
Mir3073a_seq	9.48587	0.493875	1.40822	0.607272	0.216617
Mir3073b_seq	18.599	-0.683738	0.62255	0.331487	0.479534
Mir3074-1_seq	43.8433	0.711801	1.63785	0.226151	0.645602
Mir3074-2_seq	38.0905	0.378512	1.3	0.558531	0.252953
Mir3075_seq	16.1879	1.14186	2.20665	0.233703	0.631335
Mir3076_seq	9.76438	0.774158	1.71019	0.521034	0.283134
Mir3077_seq	9.30918	-0.484764	0.714614	0.634199	0.197774
Mir3078_seq	11.1857	-0.556092	0.680142	0.527227	0.278002
Mir3079_seq	3.03629	-0.635156	0.643871	0.605358	0.217988
Mir3081_seq	18.0779	-0.452434	0.730809	0.55158	0.258392
Mir3082_seq	12.6697	1.08485	2.12115	0.188315	0.725116
Mir3083_seq	4.98948	-1.30306	0.405266	0.244644	0.611465
Mir3084_seq	5.54581	0.996731	1.99547	0.368901	0.43309
Mir3084-2_seq	6.07467	0.236949	1.1785	0.808183	0.0924902
Mir3085_seq	102.565	-1.02636	0.490948	0.263966	0.578452
Mir3086_seq	22.2413	-0.233354	0.850655	0.761189	0.118508
Mir3087_seq	14.1411	0.214794	1.16054	0.813583	0.0895981
Mir3088_seq	23.9812	-0.47839	0.717778	0.516926	0.286572
Mir3089_seq	17.5035	0.576083	1.4908	0.458394	0.338761
Mir3091_seq	19.0125	0.54861	1.46268	0.523047	0.281459
Mir3092_seq	11.2209	-1.03161	0.489164	0.236739	0.62573
Mir3093_seq	9.49787	1.0688	2.09769	0.222464	0.65274
Mir3094_seq	5.46292	-0.850175	0.554717	0.471786	0.326255
Mir3095_seq	9.06919	-0.381349	0.767719	0.699274	0.155353
Mir3097_seq	6.70038	0.20494	1.15264	0.835371	0.0781205
Mir3098_seq	1.50769	-0.0721923	0.951191	0.975523	0.0107623
Mir3099_seq	10.0202	1.11056	2.15929	0.212646	0.672343
Mir30a_seq	30714.5	-0.114847	0.92348	0.824188	0.0839739
Mir30b_seq	2002	-0.625648	0.648129	0.281546	0.55045
Mir30c-1_seq	4146.7	-0.129796	0.91396	0.829718	0.0810695
Mir30c-2_seq	4742.24	-0.093118	0.937494	0.873423	0.0587752
Mir30d_seq	16342.6	-0.0935952	0.937184	0.849591	0.07079
Mir30e_seq	6765.28	-0.210602	0.864176	0.703263	0.152882
Mir30f_seq	5824.2	-0.322711	0.799566	0.536837	0.270157
Mir31_seq	843.024	1.1767	2.26059	0.162093	0.790236
Mir3100_seq	3.9969	1.61969	3.0731	0.299079	0.524215
Mir3101_seq	22.0454	-0.037322	0.974462	0.966667	0.0147231
Mir3102_seq	25.5941	0.244329	1.18454	0.701383	0.154044
Mir3103_seq	11.6739	-0.224105	0.856126	0.795416	0.0994058
Mir3104_seq	9.2045	0.214099	1.15998	0.83289	0.0794121
Mir3106_seq	9.29702	0.282419	1.21623	0.768592	0.114304
Mir3107_seq	2578.6	0.192506	1.14275	NA	#VALUE!
Mir3108_seq	11.1992	0.183633	1.13574	0.829139	0.0813726
Mir3109_seq	37.1377	0.989336	1.98527	NA	#VALUE!
Mir3112_seq	10.2916	0.108698	1.07825	0.898249	0.0466031
Mir32_seq	115.039	-0.162193	0.893666	0.777133	0.109505
Mir320_seq	2205.95	-0.404781	0.755351	0.553341	0.257008
Mir322_seq	96.4179	-0.188831	0.877316	0.732506	0.135189
Mir323_seq	5.19289	-1.64713	0.319275	0.138513	0.858508
Mir324_seq	68.6527	0.667973	1.58884	0.418309	0.378503
Mir326_seq	49.3766	-0.0712732	0.951798	0.935565	0.0289263
Mir328_seq	591.977	0.301748	1.23264	0.518995	0.284837
Mir329_seq	52.6278	-0.165946	0.891344	0.79069	0.101994
Mir33_seq	5.79666	0.567754	1.48221	0.637224	0.195708
Mir330_seq	34.1571	0.576441	1.49117	0.328006	0.484118
Mir331_seq	60.1959	0.221843	1.16622	0.744604	0.128075
Mir335_seq	18.0084	-0.253342	0.838951	0.720804	0.142183
Mir337_seq	38.9402	0.237501	1.17895	0.767493	0.114925
Mir338_seq	41.3784	-0.00954539	0.993405	NA	#VALUE!
Mir339_seq	72.0857	0.533067	1.447	0.469249	0.328597
Mir340_seq	3458.81	-0.487282	0.713368	0.402195	0.395564
Mir341_seq	28.6729	-0.616067	0.652447	0.399176	0.398836
Mir343_seq	8.98491	-0.85363	0.553391	0.382252	0.41765
Mir344_seq	8.1607	-0.372353	0.772521	0.710649	0.148345
Mir344-2_seq	6.47285	-0.251948	0.839762	0.799895	0.0969669
Mir344b_seq	5.1977	1.46711	2.76468	0.237446	0.624434
Mir344c_seq	15.7023	-0.0993861	0.93343	0.900976	0.0452869
Mir344d-1_seq	5.80267	0.726485	1.6546	0.500527	0.300572
Mir344d-2_seq	8.93608	-0.828428	0.563143	0.354701	0.450137
Mir344d-3_seq	21.0345	-1.94331	0.260019	0.00669278	2.17439
Mir344e_seq	24.4745	-0.502484	0.70589	0.567099	0.246341
Mir344f_seq	13.1645	0.110834	1.07985	0.891918	0.0496753
Mir344g_seq	8.25728	-0.930122	0.524814	0.300712	0.521849
Mir344h-1_seq	6.56259	1.03257	2.04567	0.455554	0.34146
Mir344h-2_seq	8.03657	1.78976	3.45757	0.427478	0.369086
Mir344i_seq	17.717	-0.481171	0.716396	0.599502	0.222209
Mir345_seq	112.901	0.161819	1.1187	0.810593	0.091197
Mir346_seq	88.443	1.47374	2.77741	0.0295398	1.52959
Mir3470a_seq	4.45258	0.965613	1.95289	0.422596	0.374075
Mir3470b_seq	1261.41	0.675213	1.59683	0.307987	0.511467
Mir3473a_seq	4.01289	1.57824	2.98605	0.223688	0.650356
Mir3473c_seq	927.688	0.442451	1.35891	0.489147	0.31056
Mir3473d_seq	240.564	0.560599	1.47488	0.376698	0.424006
Mir3473e_seq	116.214	0.593996	1.50942	0.317785	0.497867
Mir3473g_seq	48.7424	0.616913	1.53359	0.277189	0.557224
Mir3474_seq	3.60896	-0.717052	0.608339	0.586821	0.231494
Mir3475_seq	29.5643	-2.58453	0.166717	0.00336184	2.47342
Mir34a_seq	42.7757	1.81622	3.52156	0.057219	1.24246
Mir34b_seq	17524	-0.0886514	0.940401	0.897642	0.0468971
Mir34c_seq	42799	-0.538791	0.688348	0.344347	0.463004
Mir350_seq	56.9903	-0.359362	0.779509	0.54675	0.262211
Mir351_seq	25.4308	0.457649	1.3733	0.510304	0.292171
Mir3535_seq	2296.31	-0.494721	0.709699	0.47815	0.320436
Mir3544_seq	4.1572	-1.33901	0.395292	0.253969	0.595219
Mir3547_seq	15.946	0.591441	1.50675	0.44651	0.350168
Mir3569_seq	71.5919	0.358537	1.28213	0.726669	0.138663
Mir3572_seq	29.3701	1.09901	2.14208	NA	#VALUE!
Mir362_seq	20.5606	0.0053118	1.00369	0.993849	0.00267949
Mir3620_seq	45.1069	1.37433	2.59247	0.0190518	1.72006
Mir363_seq	23.1005	-0.115191	0.92326	0.882192	0.054437
Mir365-1_seq	21.2127	0.462424	1.37785	0.470828	0.327138
Mir365-2_seq	34.0695	0.500101	1.41431	0.438661	0.357871
Mir367_seq	7.54106	-0.113696	0.924217	0.915747	0.0382244
Mir369_seq	5.61103	-0.748522	0.595213	0.462286	0.335089
Mir370_seq	9.68629	-0.346762	0.786347	0.728296	0.137692
Mir374b_seq	68.4849	-0.580807	0.66859	0.291191	0.535822
Mir374c_seq	2.53325	-2.09971	0.233305	0.165205	0.781978
Mir375_seq	17800.3	0.00715167	1.00497	0.991284	0.0038018
Mir376a_seq	5.1828	-1.52303	0.347954	0.254075	0.595037
Mir376b_seq	3.82789	0.58657	1.50167	0.612622	0.212807
Mir376c_seq	4.19312	1.9436	3.84665	0.0989429	1.00462
Mir377_seq	4.43493	-2.62847	0.161715	0.112158	0.95017
Mir378b_seq	615.332	0.465429	1.38073	0.587728	0.230824
Mir378c_seq	6.72883	-0.0868532	0.941574	0.943289	0.0253553
Mir379_seq	4.77135	0.778919	1.71584	0.46331	0.334128
Mir380_seq	4.30176	0.245879	1.18582	0.84703	0.0721013
Mir381_seq	15.4861	-0.127185	0.915616	0.894785	0.0482813
Mir382_seq	7.66197	-1.8168	0.28385	0.0620363	1.20735
Mir383_seq	11.1018	0.393459	1.31354	0.659491	0.180791
Mir384_seq	3.36298	-0.0700339	0.952616	0.95954	0.0179371
Mir3960_seq	28.344	0.260643	1.19801	0.72948	0.136987
Mir3963_seq	113.015	0.186279	1.13783	0.787229	0.103899
Mir3965_seq	1.24005	-1.46108	0.363222	0.486681	0.312756
Mir3966_seq	6.97836	-0.282645	0.822082	0.767812	0.114745
Mir3967_seq	6.13675	0.914056	1.88434	0.394014	0.404488
Mir3968_seq	799.123	0.33995	1.26571	0.587498	0.230994
Mir3969_seq	12.1827	-0.187772	0.87796	NA	#VALUE!
Mir3970_seq	2.08364	-4.54489	0.0428403	0.0151943	1.81832
Mir3971_seq	24.3371	-0.337755	0.791272	0.655118	0.18368
Mir409_seq	47.9567	-0.642838	0.640452	0.282618	0.5488
Mir410_seq	34.9542	-1.01038	0.496414	0.154231	0.811829
Mir411_seq	47.9853	-0.34404	0.787832	0.562692	0.24973
Mir412_seq	19.0734	0.108051	1.07777	0.894681	0.0483318
Mir421_seq	2.88724	0	1	1	0
Mir423_seq	2935.27	0.409559	1.32828	0.472425	0.325667
Mir425_seq	9438.32	-0.237187	0.848398	0.704382	0.152192
Mir429_seq	5611.78	0.0866231	1.06188	0.911301	0.0403383
Mir431_seq	21.9268	-0.598316	0.660525	0.436031	0.360483
Mir432_seq	10.3768	0.444629	1.36096	0.639565	0.194115
Mir433_seq	23.1202	-0.212217	0.863209	0.811942	0.090475
Mir434_seq	404.185	-0.295812	0.814614	0.662253	0.178976
Mir448_seq	22.4327	0.202475	1.15067	0.80477	0.094328
Mir449a_seq	3884.27	-0.46386	0.725044	0.368825	0.43318
Mir449b_seq	18.1817	-0.62304	0.649301	0.521649	0.282621
Mir449c_seq	15.7304	-0.359474	0.779449	0.666486	0.176209
Mir450-1_seq	4.93881	-1.47663	0.359328	0.157026	0.804028
Mir450-2_seq	3.19311	-1.64239	0.320326	0.189958	0.721342
Mir450b_seq	5.89863	-0.591138	0.663819	0.637897	0.19525
Mir451a_seq	61.8975	1.38496	2.61164	0.448405	0.348329
Mir451b_seq	14.155	-0.50259	0.705839	0.615294	0.210918
Mir452_seq	36.3734	-0.146092	0.903695	0.863478	0.0637487
Mir453_seq	14.9546	-0.823676	0.565	0.345515	0.461534
Mir455_seq	14.2173	-2.07965	0.236572	0.0127234	1.8954
Mir463_seq	3267.79	-0.302906	0.810618	0.62943	0.201052
Mir465_seq	4513.99	-0.278776	0.82429	0.671115	0.173203
Mir465b-1_seq	2794.9	0.0392533	1.02758	0.953572	0.0206466
Mir465b-2_seq	2770.92	0.0295066	1.02066	0.965116	0.0154205
Mir465c-1_seq	14681.3	-0.175475	0.885476	0.781355	0.107152
Mir465c-2_seq	14630.6	-0.172722	0.887167	0.785011	0.105124
Mir465d_seq	14.2011	-0.773886	0.58484	0.299858	0.523085
Mir466d_seq	4.42309	-1.10783	0.463993	0.573228	0.241673
Mir466i_seq	42.303	0.633553	1.55138	0.308929	0.510141
Mir467a-1_seq	36.8613	-0.329729	0.795686	0.623255	0.205335
Mir467a-10_seq	1.09709	1.22986	2.34544	0.575138	0.240228
Mir467a-2_seq	33.6477	-0.361142	0.778548	0.620294	0.207403
Mir467a-4_seq	38.0028	-0.559166	0.678695	0.414711	0.382254
Mir467a-5_seq	36.0145	-0.679309	0.624464	0.340181	0.46829
Mir467a-7_seq	37.9923	-0.279702	0.823761	0.677111	0.16934
Mir467a-8_seq	37.9334	-0.262822	0.833456	0.710291	0.148563
Mir467a-9_seq	36.8519	-0.423291	0.745722	0.54567	0.26307
Mir467b_seq	34.8018	-0.552925	0.681637	0.477216	0.321285
Mir467d_seq	321.339	0.0446123	1.03141	0.94503	0.0245543
Mir468_seq	59.249	0.050325	1.0355	0.93581	0.0288123
Mir470_seq	15066.4	-0.456035	0.728987	0.458974	0.338212
Mir471_seq	245.091	-0.597563	0.660869	0.304804	0.51598
Mir483_seq	45.8121	-0.175489	0.885467	0.778347	0.108827
Mir484_seq	82.6427	-0.100995	0.93239	0.876575	0.057211
Mir485_seq	39.3384	-0.00394724	0.997268	NA	#VALUE!
Mir486_seq	2596.14	0.163441	1.11995	NA	#VALUE!
Mir487b_seq	5.88514	0.972243	1.96189	0.360683	0.442875
Mir488_seq	13.9619	0.232484	1.17486	0.790416	0.102144
Mir489_seq	10.6046	1.35553	2.5589	0.1623	0.789682
Mir490_seq	8.14222	-0.0568621	0.961353	0.957079	0.0190522
Mir491_seq	13.1088	-0.539301	0.688104	0.581257	0.235632
Mir493_seq	37.7878	0.266923	1.20324	0.753228	0.123073
Mir494_seq	6.71088	0.385867	1.30665	0.717965	0.143897
Mir495_seq	2.69049	-0.0933682	0.937332	0.943101	0.0254417
Mir496a_seq	19.7223	-0.332928	0.793924	0.679552	0.167777
Mir496b_seq	7.75215	-0.348805	0.785234	0.735152	0.133623
Mir497_seq	40.7208	-0.196832	0.872464	0.738144	0.131859
Mir497b_seq	26.188	-0.416008	0.749496	0.519591	0.284338
Mir499_seq	23.775	-0.396986	0.759443	0.534588	0.271981
Mir500_seq	12.5784	-0.405063	0.755203	0.609984	0.214682
Mir501_seq	120.109	0.00718158	1.00499	0.990458	0.00416395
Mir503_seq	12.8264	0.642954	1.56152	NA	#VALUE!
Mir504_seq	15.1064	-0.05771	0.960788	0.944156	0.0249561
Mir5046_seq	22.1767	-0.161142	0.894317	0.860922	0.0650364
Mir505_seq	30.2416	0.158161	1.11586	0.827629	0.0821642
Mir509_seq	3.27636	-3.39175	0.0952754	0.0385809	1.41363
Mir5098_seq	614.438	1.43951	2.7123	0.0332327	1.47843
Mir5100_seq	155.231	-0.158587	0.895902	0.774167	0.111165
Mir5101_seq	11.5435	0.169674	1.1248	0.858123	0.0664505
Mir5103_seq	951.904	0.86718	1.82409	0.0761397	1.11839
Mir5104_seq	37.4582	0.210633	1.1572	0.834715	0.0784616
Mir5106_seq	35.7484	0.435321	1.35221	0.548429	0.260879
Mir5107_seq	20.0859	-0.178024	0.883913	0.811159	0.0908942
Mir5108_seq	44.0942	-0.440414	0.736923	0.558997	0.25259
Mir511_seq	5.75387	-0.100204	0.932901	0.926311	0.0332433
Mir5112_seq	149.032	0.666227	1.58692	0.2115	0.67469
Mir5113_seq	18.9053	0.913913	1.88415	0.181223	0.741786
Mir5114_seq	13.8871	1.52554	2.87894	0.095045	1.02207
Mir5116_seq	8.86816	0.0864377	1.06175	0.933639	0.0298211
Mir5119_seq	98.7046	-0.458104	0.727942	0.485586	0.313734
Mir5120_seq	2.94063	2.71387	6.56078	0.0980497	1.00855
Mir5121_seq	359.986	-1.03553	0.487836	0.177021	0.751975
Mir5122_seq	20.4992	0.114816	1.08284	0.883415	0.0538351
Mir5123_seq	6.44944	1.04622	2.06511	0.3559	0.448672
Mir5124a_seq	1.792	-1.77409	0.292378	0.363721	0.439232
Mir5126_seq	15.8147	0.00903963	1.00629	0.99091	0.00396572
Mir5127_seq	7.95279	-0.452444	0.730804	0.686486	0.163368
Mir5129_seq	9.45062	-0.560651	0.677996	0.520342	0.283711
Mir5130_seq	27.6049	-0.440379	0.736941	0.553975	0.25651
Mir5131_seq	32.7818	0.014886	1.01037	0.980566	0.00852317
Mir5132_seq	5.547	2.1374	4.39968	0.0450948	1.34587
Mir5133_seq	54.7757	0.232862	1.17516	0.813116	0.0898477
Mir5134_seq	11.4991	0.0792302	1.05645	0.9244	0.0341398
Mir5135_seq	4.48061	-1.07446	0.47485	0.379018	0.421341
Mir5136_seq	29.7404	-1.52443	0.347616	0.0348173	1.45821
Mir532_seq	632.19	-0.47701	0.718465	0.380434	0.41972
Mir539_seq	4.98644	2.1345	4.39085	0.154953	0.8098
Mir540_seq	19.2214	-0.174766	0.885911	0.835126	0.078248
Mir541_seq	77.3831	-0.271028	0.828729	0.608781	0.215539
Mir542_seq	10.7948	-0.627356	0.647362	0.479223	0.319463
Mir543_seq	3.67498	1.54707	2.92222	0.26995	0.568716
Mir546_seq	9.44229	0.198676	1.14764	0.810132	0.091444
Mir547_seq	5.45774	-1.30845	0.403755	0.217196	0.663147
Mir551b_seq	12.0089	-1.1035	0.465385	0.235207	0.62855
Mir5615-1_seq	5.36204	1.1984	2.29486	0.351988	0.453473
Mir5615-2_seq	1.42434	1.92893	3.80772	0.337798	0.471343
Mir5616_seq	5.16702	0.135884	1.09877	0.920568	0.035944
Mir5617_seq	49.3007	-0.791274	0.577834	0.44383	0.352783
Mir5618_seq	2.08722	0.156854	1.11485	0.919302	0.0365418
Mir5619_seq	4.58799	0.101678	1.07302	0.936671	0.0284128
Mir5620_seq	10.4147	1.12464	2.18047	0.170807	0.767495
Mir5621_seq	9.37554	-0.571028	0.673137	0.530509	0.275307
Mir5622_seq	3.43775	-1.92065	0.264136	0.190963	0.719052
Mir5623_seq	7.53924	-0.71681	0.608441	0.424552	0.372069
Mir5624_seq	1.23211	-1.47172	0.360551	0.404966	0.392582
Mir5625_seq	38.6878	0.993423	1.9909	0.25091	0.600481
Mir5626_seq	8.6949	-0.204449	0.86787	0.804174	0.0946502
Mir5627_seq	11.3002	0.545331	1.45935	0.491719	0.308283
Mir568_seq	4.35444	0.347338	1.27221	0.76422	0.116782
Mir5709_seq	12.5827	-0.608609	0.655829	0.458556	0.338608
Mir5710_seq	9.15919	1.26198	2.39825	0.160167	0.795427
Mir574_seq	51.9176	0.401198	1.3206	0.62758	0.202331
Mir582_seq	9.12769	-0.0217717	0.985022	0.980837	0.00840305
Mir592_seq	8.24192	0.119726	1.08653	0.911632	0.0401804
Mir598_seq	28.275	-0.597411	0.660939	0.347565	0.458964
Mir599_seq	4.42548	0.31387	1.24304	0.795008	0.0996283
Mir615_seq	33.8804	-1.3695	0.387025	0.097059	1.01296
Mir6236_seq	77.9878	0.0295116	1.02067	0.958784	0.0182792
Mir6237_seq	25.6812	-0.0480005	0.967276	0.945727	0.024234
Mir6238_seq	25.2145	0.87837	1.8383	0.189742	0.721837
Mir6239_seq	20.2878	-0.33334	0.793697	0.733874	0.134378
Mir6241_seq	14.6731	-0.430017	0.742253	0.598685	0.222801
Mir6244_seq	21.8752	-0.960478	0.513887	0.271516	0.566204
Mir6335_seq	4.78256	0.837272	1.78667	0.453746	0.343187
Mir6336_seq	18.6533	-1.06986	0.476364	0.249964	0.602123
Mir6337_seq	29.0162	0.350827	1.27529	0.66274	0.178656
Mir6338_seq	7.75806	0.553486	1.46763	0.607198	0.21667
Mir6339_seq	16.0745	-1.27024	0.414591	0.121075	0.916945
Mir6340_seq	126.936	-0.0374839	0.974353	NA	#VALUE!
Mir6341_seq	19.0655	-0.999474	0.500182	0.265981	0.57515
Mir6342_seq	31.2739	-1.24715	0.42128	0.151501	0.819585
Mir6343_seq	6.16451	0.0214414	1.01497	0.983555	0.00720126
Mir6344_seq	14.0406	-0.294149	0.815553	0.743045	0.128985
Mir6345_seq	11.6503	0.622027	1.53904	0.463968	0.333512
Mir6348_seq	16.2982	-0.00825614	0.994294	0.991311	0.00379004
Mir6349_seq	18.7245	2.13859	4.40332	0.0616097	1.21035
Mir6350_seq	33.0602	-0.562383	0.677183	0.527561	0.277727
Mir6352_seq	14.774	0.154158	1.11277	0.842721	0.0743164
Mir6353_seq	33.8599	0.0526929	1.0372	0.936408	0.0285349
Mir6354_seq	1.74094	1.89653	3.72317	0.302871	0.518743
Mir6355_seq	11.715	0.692943	1.61658	0.40848	0.388829
Mir6356_seq	12.7625	-0.514745	0.699917	0.581027	0.235803
Mir6357_seq	26.9734	-0.718029	0.607928	0.354667	0.450179
Mir6358_seq	6.89095	0.64129	1.55972	0.577931	0.238124
Mir6359_seq	19.724	-0.852705	0.553746	0.27821	0.555627
Mir6360_seq	11.7757	-0.503318	0.705482	0.542021	0.265984
Mir6361_seq	20.2534	-0.403673	0.755931	0.619575	0.207906
Mir6363_seq	24.9357	0.665317	1.58592	0.416789	0.380084
Mir6365_seq	25.9666	-0.261661	0.834127	0.730558	0.136345
Mir6366_seq	9.88895	0.58511	1.50015	0.557802	0.25352
Mir6367_seq	3.62929	0.63384	1.55169	0.586918	0.231422
Mir6368_seq	10.0229	0.151665	1.11085	0.875105	0.0579401
Mir6370_seq	11.5603	-0.154186	0.898639	0.854775	0.068148
Mir6372_seq	25.9265	0.36534	1.28819	NA	#VALUE!
Mir6373_seq	29.0108	0.107194	1.07713	0.886862	0.0521442
Mir6374_seq	18.911	-0.184981	0.879661	0.816	0.0883096
Mir6375_seq	13.412	0.282025	1.2159	0.771383	0.11273
Mir6376_seq	17.7398	0.290451	1.22302	0.695294	0.157831
Mir6378_seq	8.23745	-0.890421	0.539457	0.390423	0.408464
Mir6380_seq	5.68337	0.743635	1.67439	0.634484	0.197579
Mir6381_seq	14.4639	0.927199	1.90158	0.217545	0.662451
Mir6382_seq	7.8456	-0.524008	0.695437	0.592558	0.227269
Mir6383_seq	65	0.0666138	1.04726	0.935079	0.0291516
Mir6384_seq	2.46353	-0.192208	0.875265	0.885096	0.0530095
Mir6385_seq	22.8972	0.261571	1.19878	0.715625	0.145315
Mir6386_seq	16.5446	-0.204509	0.867834	0.795731	0.0992335
Mir6387_seq	13.3284	-0.702708	0.614418	0.446661	0.350022
Mir6388_seq	11.1888	-0.839137	0.558978	0.271382	0.566419
Mir6389_seq	7.4172	-0.691211	0.619334	0.490486	0.309374
Mir6390_seq	12.4701	-0.148048	0.90247	0.867403	0.061779
Mir6391_seq	39.4489	0.253213	1.19186	0.82324	0.0844734
Mir6392_seq	18.0971	-0.229395	0.852992	0.784826	0.105227
Mir6393_seq	11.2609	-0.481063	0.71645	0.585057	0.232802
Mir6394_seq	7.91023	-0.130308	0.913637	0.887062	0.0520462
Mir6395_seq	15.7763	0.786221	1.72455	0.324554	0.488713
Mir6396_seq	33.1073	-0.789199	0.578665	0.264476	0.577614
Mir6397_seq	36.6433	-0.528627	0.693214	NA	#VALUE!
Mir6398_seq	6.62965	0.428296	1.34564	0.659594	0.180723
Mir6399_seq	23.0328	0.425809	1.34333	NA	#VALUE!
Mir6400_seq	7.04989	0.0156623	1.01092	0.987826	0.0053196
Mir6401_seq	15.7997	0.197788	1.14694	0.797049	0.0985149
Mir6402_seq	5.18242	0.217349	1.1626	0.857547	0.0667418
Mir6403_seq	37.6362	0.488152	1.40265	0.592333	0.227434
Mir6404_seq	24.5345	-0.469705	0.722112	0.597474	0.223681
Mir6405_seq	16.6577	0.119127	1.08608	0.862868	0.0640556
Mir6406_seq	26.8179	0.100413	1.07208	0.898962	0.0462585
Mir6407_seq	21.4141	-0.208789	0.865263	0.757183	0.120799
Mir6408_seq	6.03185	-0.936595	0.522465	0.379392	0.420912
Mir6409_seq	4.2717	-0.0497631	0.966095	0.968514	0.0138941
Mir6410_seq	12.9219	-0.614102	0.653336	0.477822	0.320734
Mir6411_seq	8.14145	-0.81933	0.566705	0.424214	0.372415
Mir6413_seq	17.6753	0.157668	1.11548	0.831953	0.0799012
Mir6414_seq	26.3197	-1.0364	0.487543	0.175475	0.755784
Mir6415_seq	9.97253	-0.272763	0.827733	0.801807	0.09593
Mir6416_seq	17.178	0.72111	1.64845	0.365044	0.437655
Mir6417_seq	27.6586	-0.372493	0.772446	0.621663	0.206445
Mir6418_seq	33.4287	-0.339742	0.790183	0.60084	0.221241
Mir6419_seq	9.43996	0.380961	1.30221	0.702467	0.153374
Mir6420_seq	31.7434	0.397284	1.31703	0.530561	0.275265
Mir6481_seq	30.3126	-0.132929	0.911978	0.897541	0.0469456
Mir6516_seq	23.4237	0.622699	1.53975	0.546904	0.262089
Mir653_seq	9.44606	-0.31443	0.804169	0.753179	0.123102
Mir6537_seq	35.1717	0.393122	1.31323	0.579894	0.236651
Mir6538_seq	39.9614	-0.631925	0.645315	0.370389	0.431341
Mir6539_seq	19.5292	0.232862	1.17516	0.76748	0.114933
Mir654_seq	7.31293	-0.956374	0.51535	0.323432	0.490217
Mir6540_seq	15.9763	-0.922006	0.527775	0.196033	0.70767
Mir6541_seq	18.6559	0.0435118	1.03062	0.958116	0.0185817
Mir6546_seq	9.02836	-1.58891	0.332423	0.0971488	1.01256
Mir664_seq	34.3487	0.628411	1.54586	0.339241	0.469492
Mir665_seq	42.6365	-1.30595	0.404456	0.182825	0.737965
Mir666_seq	19.3632	0.474298	1.38924	0.594273	0.226014
Mir667_seq	60.4892	-0.682336	0.623156	NA	#VALUE!
Mir668_seq	26.67	0.440329	1.35691	0.519651	0.284288
Mir669a-2_seq	318.947	-0.350337	0.784401	0.558034	0.253339
Mir669a-3_seq	266.681	-0.524909	0.695003	0.392791	0.405839
Mir669g_seq	4.24872	1.29626	2.45591	0.326875	0.485618
Mir669i_seq	9.17521	-0.0120231	0.991701	0.989385	0.00463483
Mir669j_seq	8.93913	0.0265047	1.01854	0.979393	0.00904303
Mir669k_seq	10.7456	-0.926331	0.526195	0.285648	0.544168
Mir670_seq	14.6362	0.433147	1.35018	0.661688	0.179347
Mir671_seq	127.922	0.673843	1.59532	0.29836	0.525259
Mir6715_seq	3.38426	-1.22236	0.428582	0.331607	0.479376
Mir672_seq	1494.08	-0.448347	0.732882	0.403916	0.393709
Mir673_seq	60.4242	0.21712	1.16241	0.715207	0.145568
Mir674_seq	64.6132	0.14142	1.10299	0.792959	0.100749
Mir675_seq	19.0959	-0.408041	0.753646	NA	#VALUE!
Mir676_seq	2488.41	-0.199212	0.871026	0.750194	0.124827
Mir6769b_seq	4.93137	-0.0489089	0.966667	0.964608	0.0156493
Mir677_seq	282.69	0.508091	1.42217	0.523996	0.280672
Mir678_seq	8.53177	0.449398	1.36547	0.632228	0.199127
Mir679_seq	10.6216	-0.584169	0.667033	0.497369	0.303321
Mir680-2_seq	1.12016	1.81398	3.51612	0.426751	0.369826
Mir681_seq	24.1834	-0.807816	0.571246	0.308522	0.510714
Mir682_seq	41.3424	1.34257	2.53602	0.132659	0.877263
Mir683-1_seq	6.7257	0.946792	1.92758	0.357229	0.447054
Mir683-2_seq	6.89595	0.139539	1.10155	0.894327	0.0485035
Mir684-1_seq	62.7436	0.136002	1.09886	0.828688	0.0816089
Mir684-2_seq	14.9289	0.59756	1.51316	NA	#VALUE!
Mir686_seq	20.014	0.895231	1.85991	0.301103	0.521284
Mir687_seq	8.81975	-1.44393	0.367566	0.203728	0.690949
Mir688_seq	16.2808	-0.492395	0.710844	0.545101	0.263523
Mir6896_seq	92.8742	-0.348076	0.785631	NA	#VALUE!
Mir6897_seq	12.811	0.800608	1.74183	0.452533	0.34435
Mir6898_seq	19.9531	-0.429888	0.742319	NA	#VALUE!
Mir6899_seq	8.33077	0.478088	1.3929	0.670766	0.173429
Mir690_seq	1028.1	2.22195	4.66522	0.0151979	1.81822
Mir6900_seq	14.2606	2.7422	6.69089	0.0204487	1.68933
Mir6901_seq	7.30069	0.903443	1.87052	0.392863	0.405758
Mir6902_seq	3.86018	-0.386121	0.765184	0.755849	0.121565
Mir6903_seq	3.56705	-1.70772	0.306143	0.296072	0.528602
Mir6904_seq	7.19514	1.05934	2.08398	0.263809	0.57871
Mir6905_seq	5.55882	-0.895147	0.537693	0.341422	0.466709
Mir6906_seq	24.2195	0.377543	1.29913	0.629299	0.201143
Mir6907_seq	30.7533	2.05513	4.15582	0.060245	1.22008
Mir6908_seq	14.7184	0.0697587	1.04954	0.936057	0.0286979
Mir6909_seq	4.8423	-0.0820089	0.944741	0.936511	0.0284872
Mir691_seq	4.22826	-2.79609	0.143977	0.0295115	1.53001
Mir6910_seq	8.85453	0.0576108	1.04074	0.950475	0.0220595
Mir6911_seq	48.975	-1.1796	0.441474	0.070366	1.15264
Mir6912_seq	6.64398	-0.314512	0.804123	0.77737	0.109372
Mir6913_seq	11.1503	0.522481	1.43642	0.559751	0.252005
Mir6914_seq	76.7728	0.228747	1.17182	0.804319	0.0945719
Mir6915_seq	10.1624	0.897817	1.86324	0.430172	0.366358
Mir6916_seq	7.0323	0.766331	1.70094	0.483856	0.315284
Mir6917_seq	12.0857	0.0635017	1.045	0.942214	0.0258503
Mir6918_seq	11.5683	-1.89933	0.268068	0.0325279	1.48774
Mir6919_seq	8.21416	0.934239	1.91088	0.289071	0.538996
Mir692-1_seq	35.6862	2.33364	5.04074	0.0266345	1.57456
Mir692-2b_seq	6.79089	-0.166215	0.891178	0.873379	0.058797
Mir692-3_seq	3.88589	-0.0195196	0.986561	0.988516	0.00501627
Mir6920_seq	6.58027	-0.556956	0.679735	0.594216	0.226056
Mir6921_seq	8.26389	-0.0754749	0.94903	0.931536	0.0308003
Mir6922_seq	12.588	-0.466645	0.723645	0.626187	0.203296
Mir6923_seq	11.0596	1.03552	2.04986	0.263966	0.578452
Mir6924_seq	8.87674	-0.304748	0.809584	0.758294	0.120163
Mir6925_seq	49.577	-0.91332	0.530962	0.254654	0.594049
Mir6926_seq	7.81173	-0.300888	0.811753	0.759976	0.1192
Mir6927_seq	12.8852	-1.01527	0.494735	0.232722	0.633163
Mir6928_seq	6.18896	0.793034	1.73271	0.403819	0.393813
Mir6929_seq	18.7124	0.105596	1.07594	0.910635	0.0406557
Mir693_seq	11.5294	-0.399829	0.757948	0.65882	0.181233
Mir6930_seq	6.89124	1.48117	2.79176	0.163364	0.786843
Mir6931_seq	23.7474	-0.0144226	0.990053	0.983547	0.00720499
Mir6932_seq	7.22282	0.56062	1.4749	0.522467	0.281941
Mir6933_seq	9.45471	-0.241686	0.845756	0.816304	0.0881479
Mir6934_seq	7.4831	-0.543642	0.686037	0.540494	0.267209
Mir6935_seq	7.53538	0.756636	1.68955	0.395267	0.403109
Mir6936_seq	32.1323	-0.301741	0.811273	0.63492	0.197281
Mir6937_seq	7.4707	0.0444053	1.03126	0.962138	0.0167625
Mir6938_seq	9.88795	-1.1558	0.448817	0.249326	0.603232
Mir6939_seq	10.4627	-0.351035	0.784021	0.670911	0.173335
Mir694_seq	6.84498	-0.386538	0.764963	0.716469	0.144803
Mir6940_seq	14.6228	0.761473	1.69522	0.369206	0.432731
Mir6941_seq	14.3335	-0.547137	0.684377	0.588414	0.230317
Mir6942_seq	2.45056	-0.00885372	0.993882	0.995338	0.00202943
Mir6943_seq	8.62844	-0.442193	0.736015	0.634398	0.197639
Mir6944_seq	16.468	1.06233	2.0883	0.18527	0.732195
Mir6945_seq	22.7053	-0.0974242	0.9347	NA	#VALUE!
Mir6946_seq	8.57459	-1.18847	0.438768	0.24731	0.606758
Mir6947_seq	30.3357	0.247972	1.18754	NA	#VALUE!
Mir6948_seq	29.184	0.051843	1.03659	0.943571	0.0252252
Mir6949_seq	56.9513	0.0573178	1.04053	0.959292	0.0180494
Mir695_seq	10.8613	-1.07046	0.476166	0.247646	0.606169
Mir6950_seq	22.0456	-0.994054	0.502065	0.314337	0.502605
Mir6951_seq	68.6437	0.227032	1.17042	0.721989	0.141469
Mir6952_seq	73.02	-0.335076	0.792742	NA	#VALUE!
Mir6953_seq	23.489	0.269612	1.20548	0.719867	0.142748
Mir6954_seq	13.6228	-0.706493	0.612808	0.402598	0.395128
Mir6955_seq	25.0566	0.454936	1.37072	0.584205	0.233435
Mir6956_seq	13.9212	1.41715	2.67057	0.132813	0.87676
Mir6957_seq	9.55128	0.607328	1.52343	0.587617	0.230906
Mir6958_seq	12.939	0.122238	1.08842	0.881788	0.054636
Mir6959_seq	36.1313	0.168276	1.12371	NA	#VALUE!
Mir6960_seq	25.9864	-0.732101	0.602027	0.336152	0.473464
Mir6961_seq	24.8382	-0.220739	0.858126	0.79785	0.0980786
Mir6962_seq	8.35188	-0.0189976	0.986918	0.982825	0.00752381
Mir6963_seq	38.0467	-0.842468	0.557689	NA	#VALUE!
Mir6964_seq	5.49432	-2.05119	0.241285	0.0848148	1.07153
Mir6965_seq	5.97665	-0.428571	0.742997	0.732959	0.13492
Mir6966_seq	8.2215	2.08574	4.24494	0.0357765	1.4464
Mir6968_seq	13.1392	0.312896	1.2422	0.70714	0.150494
Mir6969_seq	192.016	-0.287498	0.819322	0.731519	0.135775
Mir697_seq	39.5406	-0.607673	0.656254	0.420117	0.37663
Mir6970_seq	13.6767	0.28402	1.21758	0.731776	0.135622
Mir6971_seq	41.767	-0.0214955	0.985211	0.977573	0.00985081
Mir6972_seq	10.8044	0.316629	1.24542	0.749233	0.125383
Mir6973a_seq	13.4538	0.0505233	1.03564	0.964718	0.0155994
Mir6973b_seq	10.8947	-1.5777	0.335016	0.0947386	1.02347
Mir6974_seq	18.356	-0.115299	0.923191	0.901015	0.0452681
Mir6975_seq	5.23965	0.066771	1.04737	0.950627	0.0219901
Mir6976_seq	7.56038	-0.436944	0.738698	0.66608	0.176474
Mir6977_seq	27.9838	-1.00949	0.496723	NA	#VALUE!
Mir6978_seq	6.50043	0.140127	1.102	0.913852	0.0391239
Mir6979_seq	2.31985	-0.623911	0.64891	0.691829	0.160001
Mir698_seq	26.5047	-0.34931	0.784959	0.65917	0.181002
Mir6980_seq	5.31963	0.575998	1.49071	0.610465	0.21434
Mir6981_seq	31.0558	-0.00882127	0.993904	0.98938	0.00463666
Mir6982_seq	12.2571	0.0310416	1.02175	0.968632	0.0138412
Mir6983_seq	13.296	-0.0939327	0.936965	0.9215	0.0355048
Mir6984_seq	7.36724	1.59389	3.01862	0.100755	0.996732
Mir6985_seq	7.52309	-0.428793	0.742883	0.648657	0.187985
Mir6986_seq	6.27612	-1.3648	0.388289	0.206926	0.684184
Mir6987_seq	10.1202	-1.48228	0.357922	0.0908065	1.04188
Mir6988_seq	21.3739	1.56588	2.96059	0.0897192	1.04711
Mir6990_seq	39.0078	-0.0880464	0.940796	0.896584	0.0474089
Mir6991_seq	12.4875	0.275148	1.21012	0.747363	0.126468
Mir6992_seq	10.0138	-0.118048	0.921433	0.897593	0.0469205
Mir6993_seq	9.47729	-0.663678	0.631267	0.591131	0.228316
Mir6994_seq	9.96146	0.368919	1.29139	0.691717	0.160072
Mir6995_seq	9.0577	0.00692224	1.00481	0.993733	0.00273018
Mir6996_seq	9.77944	-0.388405	0.763974	0.66941	0.174308
Mir6997_seq	29.789	0.226789	1.17023	0.775846	0.110224
Mir6998_seq	4.76023	0.123999	1.08975	0.91292	0.0395673
Mir6999_seq	6.81376	0.616358	1.533	0.538742	0.268619
Mir7-1_seq	217.65	-0.152232	0.899857	0.773706	0.111424
Mir7-2_seq	612.639	-0.159056	0.895611	0.769133	0.113998
Mir700_seq	11.9276	0.159936	1.11724	0.842784	0.0742838
Mir7000_seq	14.4236	-0.858456	0.551543	0.278575	0.555058
Mir7001_seq	23.3532	-0.482175	0.715898	0.500038	0.300997
Mir7002_seq	2.55646	2.12283	4.35548	0.207896	0.682155
Mir7003_seq	8.76923	0.65471	1.5743	0.435981	0.360533
Mir7004_seq	9.36441	-0.113202	0.924534	0.899631	0.0459354
Mir7005_seq	7.17222	0.850117	1.80265	0.413624	0.383395
Mir7006_seq	6.71175	0.429267	1.34655	0.640923	0.193194
Mir7007_seq	13.5785	0.528398	1.44233	0.54803	0.261195
Mir7008_seq	20.3524	0.0255623	1.01788	0.974374	0.0112741
Mir7009_seq	11.8532	0.289461	1.22218	0.785648	0.104772
Mir701_seq	12.848	-0.852021	0.554008	0.277899	0.556113
Mir7010_seq	17.9691	0.403325	1.32255	0.679509	0.167805
Mir7011_seq	6.15287	0.844224	1.7953	0.383656	0.416058
Mir7012_seq	22.3827	-0.285543	0.820433	0.766174	0.115672
Mir7013_seq	5.56057	-1.60223	0.329368	0.149412	0.825613
Mir7014_seq	14.3632	0.0077575	1.00539	0.993033	0.0030363
Mir7015_seq	8.59607	0.623112	1.54019	0.482447	0.31655
Mir7016_seq	10.2909	-0.389623	0.763329	0.695842	0.157489
Mir7017_seq	47.8615	-0.311489	0.80581	0.757311	0.120726
Mir7018_seq	15.7146	-0.876956	0.544515	0.291627	0.535172
Mir7019_seq	8.67802	-0.587583	0.665457	0.594519	0.225834
Mir702_seq	32.1072	-0.000972329	0.999326	0.999117	0.00038368
Mir7020_seq	18.8295	-0.933113	0.523727	0.327164	0.485234
Mir7021_seq	10.1372	-1.69727	0.308369	0.0503273	1.2982
Mir7022_seq	10.8861	-0.00388845	0.997308	0.99639	0.00157053
Mir7023_seq	8.73623	0.0310248	1.02174	0.973157	0.011817
Mir7024_seq	5.85337	-0.773273	0.585089	0.463865	0.333609
Mir7025_seq	215.394	0.852964	1.80621	NA	#VALUE!
Mir7026_seq	10.8528	-0.147948	0.902534	0.874539	0.0582208
Mir7027_seq	114.07	-0.599539	0.659965	0.547113	0.261923
Mir7028_seq	17.4285	-1.24575	0.421688	0.113203	0.946144
Mir7029_seq	4.70094	0.92071	1.89305	0.393493	0.405063
Mir703_seq	43.9846	2.58601	6.00437	NA	#VALUE!
Mir7030_seq	7.28885	1.04518	2.06362	0.303423	0.517951
Mir7031_seq	11.0024	0.03455	1.02424	0.966296	0.0148899
Mir7032_seq	9.92479	-0.396808	0.759537	0.68377	0.16509
Mir7033_seq	169.963	1.07432	2.10573	0.167568	0.77581
Mir7034_seq	77.5782	0.075632	1.05382	0.898018	0.0467147
Mir7035_seq	16.5336	0.420075	1.338	0.589044	0.229852
Mir7036_seq	12.3066	0.247701	1.18731	0.795257	0.0994926
Mir7036b_seq	32.6931	-0.225449	0.855329	0.73906	0.13132
Mir7037_seq	41.9167	-1.29294	0.40812	0.217694	0.662154
Mir7038_seq	16.5909	1.72917	3.31537	0.0937901	1.02784
Mir7039_seq	109.679	-0.231291	0.851872	0.727513	0.138159
Mir704_seq	11.1342	-0.0880905	0.940767	0.921796	0.0353653
Mir7040_seq	9.71754	-0.414789	0.750129	0.701436	0.154012
Mir7041_seq	5.187	1.37079	2.58612	0.282934	0.548314
Mir7042_seq	34.9318	0.320348	1.24863	NA	#VALUE!
Mir7043_seq	6.77285	-0.299196	0.812705	0.772265	0.112234
Mir7044_seq	17.9199	-0.996756	0.501125	0.199694	0.699634
Mir7045_seq	11.0927	0.70255	1.62738	0.407863	0.389486
Mir7046_seq	21.387	0.837379	1.7868	0.277991	0.55597
Mir7047_seq	23.8719	0.540141	1.45411	0.444111	0.352509
Mir7048_seq	19.818	0.117658	1.08497	0.882044	0.0545096
Mir7049_seq	61.4007	-0.238779	0.847462	0.726565	0.138726
Mir705_seq	20.857	-0.293511	0.815914	0.69502	0.158003
Mir7050_seq	8.85383	-1.37567	0.385373	0.18148	0.74117
Mir7051_seq	9.63354	-0.366739	0.775534	0.717583	0.144128
Mir7052_seq	11.5872	-1.01556	0.494637	0.281838	0.550001
Mir7053_seq	9.10923	0.682731	1.60518	0.427424	0.369141
Mir7054_seq	54.3225	-0.738159	0.599504	NA	#VALUE!
Mir7055_seq	18.7693	0.290027	1.22266	NA	#VALUE!
Mir7056_seq	10.4778	0.380764	1.30203	0.680673	0.167061
Mir7057_seq	7.18518	0.295871	1.22763	0.794234	0.100052
Mir7058_seq	13.8326	-0.431974	0.741247	0.555898	0.255005
Mir7059_seq	6.93986	-0.550473	0.682796	0.595493	0.225124
Mir706_seq	68.465	0.267434	1.20367	0.693263	0.159102
Mir7060_seq	38.0823	-0.00765054	0.994711	0.991385	0.00375763
Mir7061_seq	7.39183	-0.916933	0.529634	0.315126	0.501516
Mir7062_seq	10.9674	0.00648921	1.00451	0.995263	0.00206226
Mir7063_seq	11.1283	-1.01646	0.494326	0.259126	0.586489
Mir7064_seq	10.2357	0.663119	1.5835	0.436623	0.359893
Mir7065_seq	5.31059	-0.499573	0.707316	0.663777	0.177978
Mir7066_seq	15.869	-0.160661	0.894615	0.820645	0.0858449
Mir7067_seq	4.35282	0.352124	1.27644	0.743296	0.128838
Mir7068_seq	26.3167	0.306256	1.23649	0.639956	0.19385
Mir7069_seq	29.2187	-0.558303	0.679101	0.531739	0.274302
Mir707_seq	5.86313	-1.54049	0.343769	0.155012	0.809636
Mir7070_seq	19.5078	0.770358	1.70569	0.336095	0.473538
Mir7071_seq	18.2027	-0.37875	0.769104	0.646146	0.189669
Mir7072_seq	3.6996	-3.55517	0.0850719	0.0266359	1.57453
Mir7073_seq	7.79879	0.377412	1.29901	0.673991	0.171346
Mir7074_seq	10.6325	0.158749	1.11632	0.88942	0.0508933
Mir7075_seq	12.1095	0.66363	1.58406	0.445879	0.350783
Mir7076_seq	6.54477	-1.17323	0.443428	0.21321	0.671191
Mir7077_seq	10.4103	-0.0440202	0.969948	0.961801	0.016915
Mir7078_seq	6.06309	-0.341123	0.789427	0.78314	0.106161
Mir7079_seq	10.6782	-0.570511	0.673378	0.545348	0.263326
Mir708_seq	7460.96	-0.240395	0.846513	0.692195	0.159772
Mir7080_seq	14.4973	-0.578923	0.669463	0.552431	0.257722
Mir7081_seq	6.62063	0.836829	1.78612	0.410175	0.387031
Mir7082_seq	25.2476	0.135561	1.09852	0.860635	0.0651812
Mir7083_seq	15.582	-0.106637	0.92875	0.890723	0.0502574
Mir7084_seq	27.5508	-0.387573	0.764415	0.526155	0.278886
Mir7085_seq	19.3107	0.378312	1.29982	0.613315	0.212316
Mir7086_seq	19.3645	-1.01579	0.494559	0.190683	0.719687
Mir7087_seq	16.1704	-0.0410011	0.97198	0.955237	0.0198889
Mir7088_seq	28.6687	1.1929	2.28612	0.243514	0.613475
Mir7089_seq	7.20164	-1.67268	0.313671	0.104225	0.982028
Mir709_seq	1107.46	0.382234	1.30336	0.458127	0.339014
Mir7090_seq	10.9856	-0.144328	0.904801	0.864489	0.0632408
Mir7091_seq	7.23298	-1.02728	0.490634	0.315778	0.500618
Mir7092_seq	3.83914	0.0341388	1.02395	0.979847	0.00884175
Mir7093_seq	14.3132	0.113026	1.08149	0.887342	0.0519088
Mir7094-1_seq	2.85251	-1.45528	0.364685	0.347887	0.458561
Mir7094-2_seq	1.37331	-0.910798	0.531891	0.646291	0.189572
Mir710_seq	16.1172	0.503814	1.41796	0.589404	0.229587
Mir711_seq	12.7179	0.855015	1.80878	0.355512	0.449146
Mir7115_seq	10.0673	0.723844	1.65158	0.469777	0.328109
Mir7117_seq	14.1698	0.746064	1.67721	0.323124	0.490631
Mir7118_seq	2.95678	-1.45903	0.363737	0.295705	0.529142
Mir7119_seq	9.18945	0.460305	1.37583	0.593562	0.226534
Mir713_seq	41.1663	-1.465	0.362237	0.115265	0.938304
Mir717_seq	19.1582	0.515925	1.42991	0.53228	0.27386
Mir718_seq	55.9369	-0.0974948	0.934655	0.918164	0.0370799
Mir719_seq	17.2136	0.327885	1.25517	0.734632	0.13393
Mir721_seq	5.87547	-0.00706111	0.995118	0.994984	0.00218376
Mir7210_seq	8.96098	0.387229	1.30788	0.671207	0.173143
Mir7211_seq	11.8048	-0.389025	0.763646	0.672657	0.172206
Mir7212_seq	4.61896	0.65238	1.57176	0.637559	0.195479
Mir7213_seq	3.04972	-0.416663	0.749155	0.776225	0.110012
Mir7214_seq	86.5399	-0.403203	0.756177	0.516195	0.287186
Mir7215_seq	9.8907	-0.158053	0.896234	0.858165	0.0664293
Mir7216_seq	11.7664	-0.469744	0.722093	0.595764	0.224926
Mir7217_seq	82.8113	-0.247767	0.842199	0.680192	0.167369
Mir7218_seq	132.195	0.00554803	1.00385	NA	#VALUE!
Mir7219_seq	19.4358	-1.15695	0.448459	0.184938	0.732974
Mir7220_seq	14.9355	-0.115807	0.922866	0.867872	0.0615441
Mir7221_seq	27.8	0.300089	1.23122	0.658288	0.181584
Mir7222_seq	27.4648	0.35478	1.27879	0.653157	0.184982
Mir7223_seq	22.1772	0.333344	1.25993	0.715802	0.145207
Mir7224_seq	15.723	-0.249825	0.840999	0.730703	0.136259
Mir7225_seq	7.61963	1.29253	2.44958	0.221594	0.654442
Mir7226_seq	3.90168	1.48111	2.79164	0.209034	0.679783
Mir7227_seq	6.80615	0.921468	1.89404	0.33794	0.471161
Mir7228_seq	151.099	0.770081	1.70537	0.327874	0.484293
Mir7229_seq	11.458	-0.764834	0.588521	0.369989	0.431812
Mir7230_seq	24.4007	-0.0622685	0.957757	0.93827	0.0276723
Mir7231_seq	4.43821	0.841395	1.79178	0.51427	0.288809
Mir7232_seq	11.5073	0.273945	1.20911	0.780393	0.107687
Mir7233_seq	21.3087	-0.53973	0.6879	0.479666	0.319061
Mir7234_seq	280.58	-0.543074	0.686307	0.35977	0.443975
Mir7235_seq	15.3668	-0.573593	0.671941	0.399137	0.398878
Mir7236_seq	5.51191	0.0808966	1.05768	0.947211	0.0235535
Mir7237_seq	25.9636	-0.258719	0.83583	0.749994	0.124942
Mir7238_seq	22.4128	0.612656	1.52907	NA	#VALUE!
Mir7239_seq	7.92407	0.225517	1.1692	0.818002	0.0872457
Mir7240_seq	11.1444	0.0284302	1.0199	0.976575	0.0102942
Mir7241_seq	119.917	-0.228074	0.853774	0.719857	0.142754
Mir7242_seq	39.5425	-0.765737	0.588153	0.241744	0.616644
Mir7243_seq	16.4716	0.156563	1.11463	0.844544	0.0733777
Mir741_seq	949.057	-0.197593	0.872004	0.797548	0.0982432
Mir742_seq	52.7045	0.0142855	1.00995	0.98347	0.00723896
Mir743_seq	1033.6	-0.366483	0.775671	0.533991	0.272466
Mir743b_seq	7092.14	-0.332725	0.794035	0.588722	0.23009
Mir744_seq	346.655	0.862352	1.818	0.160258	0.795181
Mir7578_seq	7.13844	0.699682	1.62415	0.543135	0.265092
Mir758_seq	9.12544	-0.199941	0.870586	0.84468	0.0733076
Mir759_seq	14.595	0.130062	1.09434	0.871492	0.0597366
Mir760_seq	21.505	-0.120332	0.919976	0.877513	0.0567465
Mir761_seq	7.77921	0.00241641	1.00168	0.99818	0.000791046
Mir762_seq	24.7008	-0.209658	0.864742	0.765044	0.116314
Mir764_seq	10.0466	0.182092	1.13453	0.851076	0.0700318
Mir7646_seq	14.998	-1.47914	0.358702	0.12277	0.910909
Mir7647_seq	10.0999	-2.00087	0.24985	0.0573016	1.24183
Mir7648_seq	12.2689	0.175721	1.12953	0.860851	0.0650719
Mir7649_seq	10.7271	0.956452	1.94053	0.287662	0.541118
Mir7650_seq	25.2435	0.124001	1.08975	0.883335	0.0538746
Mir7653_seq	14.428	0.630667	1.54828	0.545558	0.263159
Mir7654_seq	3.48304	-1.10708	0.464233	0.375731	0.425123
Mir7655_seq	5.73629	0.0234809	1.01641	0.983836	0.0070771
Mir7656_seq	8.00046	1.63628	3.10863	0.0800206	1.0968
Mir7657_seq	3.95465	0.262185	1.19929	0.853418	0.0688383
Mir7658_seq	25.9632	-0.608692	0.655791	0.448706	0.348039
Mir7661_seq	4.4812	-0.300893	0.81175	0.805331	0.0940254
Mir7662_seq	21.9171	0.699951	1.62445	0.343842	0.463641
Mir7663_seq	5.83186	-0.45514	0.729439	0.653565	0.184711
Mir7665_seq	5.33912	0.969201	1.95776	0.409975	0.387242
Mir7666_seq	38.4441	0.181163	1.1338	0.906271	0.0427417
Mir7668_seq	3.89555	1.38104	2.60455	0.328824	0.483037
Mir767_seq	7.80981	1.07082	2.10063	0.303877	0.517302
Mir7670_seq	4.91253	-0.236036	0.849075	0.840262	0.0755855
Mir7671_seq	11.4067	2.30718	4.94914	0.131026	0.882641
Mir7672_seq	18.7283	-0.0453394	0.969062	0.956141	0.0194781
Mir7673_seq	8.35564	1.40517	2.64848	0.154119	0.812144
Mir7674_seq	11.4351	0.449313	1.36539	0.704857	0.151899
Mir7675_seq	63.4731	-0.619153	0.651053	NA	#VALUE!
Mir7676-1_seq	3.73469	-1.11129	0.46288	0.443801	0.352812
Mir7676-2_seq	4.39687	-0.791322	0.577815	0.59897	0.222595
Mir7677_seq	27.275	-0.85281	0.553705	0.407333	0.39005
Mir7678_seq	12.6722	-2.6094	0.163867	0.0174729	1.75764
Mir7679_seq	4.85429	-0.125901	0.916431	0.921043	0.0357203
Mir7680_seq	4.08389	-0.378387	0.769297	0.789218	0.102803
Mir7681_seq	10.2969	-0.739939	0.598765	0.352329	0.453052
Mir7682_seq	107.428	1.61839	3.07033	0.0304878	1.51587
Mir7684_seq	8.26252	0.750015	1.68181	0.461114	0.336192
Mir7685_seq	9.92384	-1.14558	0.452009	0.1835	0.736363
Mir7686_seq	48.0848	0.0714256	1.05075	0.948441	0.0229898
Mir7687_seq	9.05573	0.60446	1.52041	0.4995	0.301465
Mir770_seq	14.8657	-0.771207	0.585927	0.434567	0.361943
Mir7b_seq	14.0858	-0.621424	0.650029	0.458686	0.338485
Mir802_seq	12.0617	-0.0701292	0.952553	0.94599	0.0241134
Mir804_seq	8.91484	-0.429839	0.742344	0.691242	0.16037
Mir8091_seq	89.0109	2.1404	4.40885	0.0251607	1.59928
Mir8092_seq	16.1436	-0.506344	0.704004	0.524434	0.280309
Mir8093_seq	18.459	0.662647	1.58298	0.351339	0.454274
Mir8094_seq	77.8274	2.31166	4.96454	0.0118785	1.92524
Mir8095_seq	28.194	-0.293464	0.81594	0.739385	0.13113
Mir8096_seq	87.2328	-0.281999	0.822451	0.649612	0.187346
Mir8097_seq	13.7712	0.384951	1.30582	0.612295	0.213039
Mir8098_seq	46.3179	-0.167026	0.890677	0.810187	0.0914148
Mir8099-1_seq	72.96	0.324117	1.2519	0.557104	0.254064
Mir8099-2_seq	75.4615	0.115878	1.08363	0.841083	0.075161
Mir8100_seq	24.2237	-1.10538	0.464781	0.188244	0.725279
Mir8101_seq	72.5498	-0.793429	0.576971	0.253769	0.595561
Mir8102_seq	37.8618	0.580772	1.49565	0.402315	0.395434
Mir8103_seq	23.4474	-0.143263	0.905469	0.834683	0.0784786
Mir8104_seq	55.5609	1.39535	2.63052	0.132021	0.879357
Mir8105_seq	50.244	-0.21447	0.861863	0.783826	0.10578
Mir8106_seq	14.4259	0.267772	1.20395	0.73034	0.136475
Mir8107_seq	27.3898	0.217141	1.16243	0.747007	0.126675
Mir8108_seq	10.9792	1.454	2.73966	0.140586	0.852057
Mir8109_seq	170.813	-0.386349	0.765063	0.563467	0.249131
Mir8110_seq	11.9835	0.633661	1.5515	0.476508	0.321929
Mir8111_seq	124.383	0.443041	1.35947	0.405735	0.391758
Mir8112_seq	62.6149	0.871916	1.83009	0.158358	0.80036
Mir8113_seq	25.234	0.861776	1.81727	0.21418	0.669221
Mir8114_seq	30.1849	0.934186	1.91081	0.183373	0.736666
Mir8116_seq	13.4528	-0.804971	0.572374	0.317032	0.498896
Mir8118_seq	17.6695	-0.617899	0.651619	0.428355	0.368196
Mir8119_seq	40.0858	0.193816	1.14379	0.770794	0.113062
Mir8120_seq	36.5733	-0.436752	0.738796	0.587456	0.231025
Mir871_seq	13417.4	-0.293898	0.815695	0.615771	0.210581
Mir872_seq	1434.8	-0.451264	0.731402	0.413837	0.383171
Mir873a_seq	4.41093	-0.296235	0.814375	0.809515	0.0917751
Mir873b_seq	10.5507	0.827852	1.77504	0.41398	0.383021
Mir874_seq	10.5716	0.0791578	1.0564	0.92136	0.0355705
Mir875_seq	5.66496	-2.15995	0.223763	0.0787789	1.10359
Mir876_seq	5.94943	0.620213	1.5371	0.621471	0.206579
Mir877_seq	29.2932	-0.0891037	0.940107	0.890274	0.0504762
Mir878_seq	2600.64	-0.321604	0.800179	0.57569	0.239811
Mir879_seq	88.2143	-0.125931	0.916413	NA	#VALUE!
Mir880_seq	242.549	-0.510808	0.701829	0.365941	0.436589
Mir881_seq	17250.2	-0.197447	0.872093	0.738677	0.131545
Mir882_seq	11.9792	-0.257901	0.836304	0.799095	0.0974017
Mir883a_seq	1717.86	-0.896408	0.537223	0.133089	0.875857
Mir883b_seq	172.386	-0.516597	0.699019	0.352458	0.452893
Mir9-1_seq	213.512	-0.608753	0.655763	0.319643	0.495335
Mir9-2_seq	203.414	-0.71458	0.609382	0.235023	0.62889
Mir9-3_seq	206.928	-0.63762	0.642773	0.293048	0.533061
Mir92-1_seq	4561.76	-0.0459358	0.968661	0.919457	0.0364685
Mir92-2_seq	597.901	0.205511	1.15309	0.669148	0.174478
Mir92b_seq	238.96	0.454746	1.37054	0.463265	0.33417
Mir93_seq	7411.84	-0.584542	0.666861	0.300739	0.52181
Mir96_seq	65.2475	0.269366	1.20528	0.702349	0.153447
Mir98_seq	641.642	0.832505	1.78077	0.284035	0.546628
Mir99a_seq	587.834	0.527618	1.44155	0.450653	0.346158
Mir99b_seq	340.762	0.420681	1.33856	0.414347	0.382636
Mira_seq	158.805	0.149851	1.10945	0.82401	0.0840673
Mirg_seq	5.69241	1.49411	2.81691	0.257151	0.589812
Mirlet7a-1_seq	54860.2	-0.412256	0.751448	0.40328	0.394393
Mirlet7a-2_seq	55180	-0.407588	0.753883	0.408186	0.389141
Mirlet7b_seq	2281.54	0.426014	1.34352	0.492739	0.307383
Mirlet7bhg_seq	357.105	-0.725762	0.604678	0.379374	0.420933
Mirlet7c-1_seq	14841.7	0.529608	1.44354	0.467243	0.330457
Mirlet7c-2_seq	15099.9	0.528809	1.44274	0.465455	0.332122
Mirlet7d_seq	4484.83	-0.0945669	0.936553	0.849786	0.0706902
Mirlet7e_seq	642.015	0.477545	1.39237	0.423784	0.372856
Mirlet7f-1_seq	20124.1	0.431956	1.34906	0.494452	0.305875
Mirlet7f-2_seq	24112.3	0.417783	1.33587	0.496604	0.30399
Mirlet7g_seq	21844.6	-0.590782	0.663983	0.297123	0.527064
Mirlet7i_seq	5004.11	0.00701865	1.00488	0.990542	0.004127
Mirlet7j_seq	30.8259	0.296875	1.22848	0.673564	0.171621
Mirlet7k_seq	31.2336	0.434058	1.35103	0.542178	0.265858
pi-1700006A11Rik.1	1075.77	-0.245623	0.843451	0.640191	0.193691
pi-1700006A11Rik.2	1091.56	-0.260221	0.83496	0.617649	0.209259
pi-1700016M24Rik.1	262.023	0.0680175	1.04828	0.881087	0.054981
pi-1700016M24Rik.2	326.746	0.00830269	1.00577	0.985115	0.00651287
pi-1700016M24Rik.3	224.002	-0.320018	0.80106	0.560074	0.251755
pi-Abl2.1	1004.44	0.82125	1.76694	0.0896604	1.0474
pi-Abl2.2	1001.22	0.73614	1.66571	0.132143	0.878955
pi-Acvr2b.1	584.624	0.545608	1.45963	0.372675	0.42867
pi-Ankrd11.1	3335.32	0.318434	1.24698	0.566355	0.246911
pi-Ankrd11.2	3323.47	0.302696	1.23345	0.585877	0.232193
pi-Arhgap20.1	929.798	0.380934	1.30218	0.412299	0.384787
pi-Arhgap20.2	971.973	0.470262	1.38536	0.324722	0.488489
pi-Asb1.1	444.433	-0.057803	0.960726	0.905691	0.04302
pi-Asb1.2	458.426	-0.0414982	0.971645	0.932952	0.0301405
pi-Asb1.3	123.383	0.448231	1.36437	0.399227	0.39878
pi-Atxn1l.1	156.069	1.64132	3.11951	0.0246938	1.60741
pi-Atxn1l.2	31.2015	1.43927	2.71184	0.0510614	1.29191
pi-BC026590.1	106.634	0.119378	1.08627	0.808136	0.0925153
pi-BC026590.2	107.195	-0.00267783	0.998146	0.99582	0.00181928
pi-Bcl2l13.1	737.021	0.805311	1.74752	0.148017	0.829689
pi-Bcl2l13.2	674.865	0.778147	1.71493	0.165721	0.780621
pi-Bend4.1	232.839	0.844238	1.79532	0.217362	0.662816
pi-Bend4.2	239.231	0.934059	1.91064	0.149085	0.826565
pi-Cbfa2t2.1	1935.57	0.820708	1.76627	0.182157	0.739553
pi-Cbl.1	2387.77	0.170107	1.12514	0.74208	0.129549
pi-Cbl.2	908.161	0.819997	1.7654	0.14593	0.835854
pi-Cbl.3	860.09	0.831278	1.77926	0.138308	0.859153
pi-Cbx5.1	494.387	1.02887	2.04043	0.10947	0.960706
pi-Cbx5.2	217.052	0.891559	1.85518	0.164295	0.784377
pi-Cbx5.3	514.044	1.06469	2.09172	0.105283	0.977644
pi-Cbx5.4	430.668	0.971689	1.96113	0.13932	0.855988
pi-Ccdc117.1	411.039	0.534028	1.44797	0.296093	0.528572
pi-Ccrn4l.1	1911.47	1.53304	2.89394	0.0194022	1.71215
pi-Ccrn4l.2	1930.98	1.49047	2.8098	0.0238215	1.62303
pi-Cdc42ep3.1	135.042	0.128447	1.09312	0.797351	0.0983507
pi-Cdc42ep3.2	143.278	0.424008	1.34165	0.367805	0.434382
pi-Cdc42ep3.3	141.401	0.603789	1.5197	0.199908	0.69917
pi-Cmtm4.1	739.934	1.13025	2.18896	0.0984158	1.00693
pi-Cmtm4.2	524.8	1.01792	2.02499	0.0959497	1.01796
pi-Cramp1l.1	455.455	0.882255	1.84325	0.0942242	1.02584
pi-Cramp1l.2	455.001	0.803398	1.74521	0.128797	0.890095
pi-Crkl.1	370.195	1.03082	2.04319	0.0898372	1.04654
pi-Crkl.2	364.205	0.863382	1.8193	0.157673	0.802244
pi-Ctdsp2.1	239.246	1.52888	2.88562	0.0328432	1.48355
pi-Ctdsp2.2	153.631	1.18928	2.28038	0.0602179	1.22027
pi-Ctdsp2.3	167.203	1.25267	2.38281	0.0480533	1.31828
pi-D10Wsu102e.1	56.501	1.32733	2.50937	0.0536734	1.27024
pi-D10Wsu102e.2	5249.37	0.680498	1.60269	0.155956	0.806998
pi-D730040F13Rik.1	4038.28	1.43851	2.7104	0.0461488	1.33584
pi-D730040F13Rik.2	4049.87	1.49633	2.82124	0.0395246	1.40313
pi-Dcaf7.1	420.4	0.875615	1.83479	0.107956	0.966752
pi-Dcaf7.2	235.5	0.77702	1.71359	0.188724	0.724173
pi-Ddx19b.1	492.898	0.586422	1.50152	0.234233	0.630352
pi-Ddx19b.2	415.681	0.459622	1.37518	0.348152	0.458231
pi-Ddx19b.3	302.035	1.08069	2.11505	0.0864955	1.06301
pi-Dnmt3a.1	238.403	0.886857	1.84914	0.155296	0.80884
pi-Dnmt3a.2	5176.72	0.0669106	1.04747	0.885324	0.0528976
pi-Eif2c2.1	2300.44	0.595192	1.51067	0.248705	0.604315
pi-Eif4ebp2.1	779.378	0.654579	1.57416	0.262854	0.580285
pi-Eif4ebp2.2	361.963	1.22325	2.33472	0.0651699	1.18595
pi-Elk4.1	516.652	1.12622	2.18285	0.0260698	1.58386
pi-Exoc8.1	77.8322	1.19337	2.28686	0.0483561	1.31555
pi-Exoc8.2	125.496	0.855064	1.80884	0.145826	0.836164
pi-Exog.1	124.307	0.137394	1.09992	0.803426	0.0950539
pi-Exog.2	148.681	0.480929	1.39564	0.454879	0.342104
pi-Exog.3	154.178	0.421273	1.33911	0.492396	0.307686
pi-Eya3.1	839.474	1.10281	2.14773	0.0797137	1.09847
pi-Eya3.2	801.88	1.02695	2.03771	0.0900377	1.04558
pi-Fam168b.1	188.54	1.30686	2.47402	0.0362639	1.44053
pi-Fam168b.2	180.754	1.29944	2.46134	0.0489605	1.31015
pi-Fam168b.3	144.287	0.903775	1.87096	0.143546	0.843009
pi-Fam53b.1	2310.79	0.302637	1.2334	0.507173	0.294844
pi-Fam53b.2	1797.99	0.0970519	1.06959	0.836566	0.0775
pi-Fbxl18.1	254.491	0.951419	1.93377	0.113742	0.944079
pi-Fbxl18.2	250.708	0.879629	1.8399	0.130834	0.88328
pi-Fbxl18.3	186.755	1.02249	2.03142	0.0926679	1.03307
pi-Fbxo41.1	858.215	1.32564	2.50645	0.0863294	1.06384
pi-Fbxo41.2	1152.21	1.25269	2.38285	0.0770296	1.11334
pi-Foxo3.1	46.2875	2.02309	4.06453	0.0153754	1.81317
pi-Foxo3.2	632.485	1.04627	2.06519	0.0851546	1.06979
pi-Foxo3.3	607.475	0.981776	1.9749	0.100126	0.999451
pi-Fth1.1	397.726	2.81756	7.04969	0.0288073	1.5405
pi-Gabpb2.1	362.283	0.962546	1.94875	0.119486	0.922682
pi-Gabpb2.2	358.675	1.03423	2.04801	0.0938708	1.02747
pi-Gan.1	1241.45	0.112408	1.08103	0.819974	0.0862
pi-Gan.2	592.576	0.323793	1.25162	0.572684	0.242085
pi-Gm5878.1	6136.14	-0.349908	0.784634	0.569722	0.244337
pi-Gtf3c4.1	258.927	0.677906	1.59982	0.17648	0.753305
pi-Hic2.1	680.193	0.707153	1.63258	0.198602	0.702016
pi-Hif1an.1	116.409	1.49952	2.8275	0.0412823	1.38424
pi-Hif1an.2	71.656	1.58973	3.00993	0.0399666	1.3983
pi-Hinfp.1	174.65	0.601716	1.51752	0.329599	0.482014
pi-Hinfp.2	133.63	0.863115	1.81896	0.15241	0.816986
pi-Hist1h1a.1	8.32959	2.0687	4.19509	0.060427	1.21877
pi-Hist1h1a.2	6.79793	0.348634	1.27335	0.713833	0.146403
pi-Hjurp.1	141.187	0.640451	1.55882	0.230631	0.637083
pi-Hjurp.2	184.975	0.668004	1.58887	0.199262	0.700576
pi-Hmbox1.1	1644.91	0.619988	1.53686	0.214878	0.667807
pi-Hmbox1.2	1639.78	0.694871	1.61874	0.166239	0.779267
pi-Igf2bp1.1	291.395	0.81306	1.75693	0.169432	0.771005
pi-Igf2bp1.2	330.758	0.793905	1.73376	0.161421	0.79204
pi-Igf2bp1.3	282.835	1.04781	2.06739	0.0769271	1.11392
pi-Igf2bp1.4	270.634	0.99633	1.99492	0.09844	1.00683
pi-Igsf9b.1	77.1567	0.28284	1.21659	0.611195	0.21382
pi-Igsf9b.2	337.34	0.633484	1.55131	0.202745	0.693051
pi-Igsf9b.3	288.342	0.668847	1.5898	0.17973	0.74538
pi-Il17rd.1	833.752	0.65969	1.57974	0.185364	0.731974
pi-Il17rd.2	734.041	0.675785	1.59747	0.202075	0.694487
pi-Ing5.1	176.392	1.07886	2.11236	0.0779605	1.10813
pi-Ing5.2	123.404	1.4467	2.72585	0.0313897	1.50321
pi-Ing5.3	125.632	1.20289	2.302	0.0513297	1.28963
pi-Ip6k1.1	285.512	1.17131	2.25217	0.0678229	1.16862
pi-Ip6k1.10	3.78754	0.458058	1.37369	0.693795	0.158769
pi-Ip6k1.11	3.22573	0.672649	1.594	0.579185	0.237183
pi-Ip6k1.12	4.25109	0.469963	1.38507	0.667465	0.175571
pi-Ip6k1.13	3.64038	1.81027	3.50709	0.131767	0.880193
pi-Ip6k1.14	3.59085	-0.532232	0.691484	0.664181	0.177713
pi-Ip6k1.2	296.036	1.02981	2.04175	0.116896	0.932199
pi-Ip6k1.3	308.053	1.07949	2.11329	0.112344	0.949451
pi-Ip6k1.4	287.979	1.03516	2.04934	0.118605	0.925898
pi-Ip6k1.5	256.058	0.948229	1.9295	0.146268	0.83485
pi-Ip6k1.6	310.445	1.09038	2.1293	0.100481	0.997916
pi-Ip6k1.7	291.192	0.920605	1.89291	0.155343	0.80871
pi-Ip6k1.8	296.636	1.00341	2.00473	0.123472	0.908431
pi-Ip6k1.9	2.90608	0.920345	1.89257	0.501544	0.299691
pi-Ipmk.1	662.121	1.20187	2.30038	0.0794165	1.10009
pi-Ipmk.2	522.509	1.14296	2.20833	0.0976152	1.01048
pi-Kcng3.1	1439.17	0.812763	1.75657	0.21955	0.658467
pi-Kctd7.1	317.234	-0.0543862	0.963004	0.909004	0.0414342
pi-Kctd7.2	67.4356	0.382227	1.30335	0.524909	0.279916
pi-Klf13.1	1199.99	0.915108	1.88571	0.154446	0.811223
pi-Klhl11.1	447.423	0.513295	1.42731	0.277364	0.556949
pi-Klhl11.2	169.324	1.0818	2.11668	0.0834047	1.07881
pi-Lpp.1	3737.44	0.862582	1.81829	0.132295	0.878457
pi-Lpp.2	3507.87	0.747282	1.67863	0.182838	0.737934
pi-Lsmd1.1	60.5334	1.48363	2.79652	0.0703807	1.15255
pi-Luzp1.1	774.958	0.785796	1.72404	0.154803	0.81022
pi-Luzp1.2	728.356	0.658804	1.57877	0.227088	0.643806
pi-Luzp1.3	634.761	0.62897	1.54646	0.255879	0.591966
pi-Mafg.1	221.559	1.21319	2.3185	0.067712	1.16933
pi-Map3k9.1	613.788	0.816972	1.7617	0.107173	0.969917
pi-Map3k9.2	509.18	0.688079	1.61114	0.191596	0.717614
pi-March08.1	628.653	1.02347	2.0328	0.076451	1.11662
pi-March08.2	565.946	0.83306	1.78146	0.13663	0.864454
pi-Mcart1.1	90.6422	1.43452	2.70292	0.0297365	1.52671
pi-Mcart1.2	133.143	1.35516	2.55825	0.0415065	1.38188
pi-Mcart1.3	128.048	1.1274	2.18465	0.0929491	1.03175
pi-Mgll.1	1073.66	1.67041	3.18304	0.0270179	1.56835
pi-Mgll.2	1309.29	1.95043	3.8649	0.0129052	1.88923
pi-Mgll.3	1297.04	1.98323	3.95376	0.011868	1.92562
pi-Mgll.4	1307.8	2.00823	4.02289	0.0110089	1.95826
pi-Mlc1.1	274.176	1.00664	2.00923	0.0929939	1.03155
pi-Mlc1.2	265.652	0.833406	1.78189	0.141241	0.850038
pi-Mlec.1	547.958	2.54174	5.82292	0.00171175	2.76656
pi-Mlec.2	188.715	2.31009	4.95915	0.0035536	2.44933
pi-Mlec.3	108.319	1.67481	3.19278	0.0268142	1.57163
pi-Mlec.4	139.054	1.91318	3.76637	0.0162859	1.78819
pi-Mllt6.1	776.165	0.949357	1.93101	0.0832112	1.07982
pi-Mrs2.1	240.202	0.867092	1.82398	0.151771	0.818812
pi-Mrs2.2	224.579	0.928945	1.90388	0.119626	0.922174
pi-Mrs2.3	145.85	1.17409	2.25651	0.073125	1.13593
pi-Mrs2.4	111.34	1.02136	2.02984	0.100186	0.999193
pi-Ndst1.1	1118.19	0.767959	1.70286	0.160258	0.79518
pi-Nr2c2.1	1353.58	0.389528	1.30996	0.417616	0.379223
pi-Nr2c2.2	768.805	0.682241	1.60463	0.238849	0.621876
pi-Nsd1.1	987.207	1.16209	2.23781	0.0717968	1.14389
pi-Nsd1.2	969.248	1.08518	2.12164	0.0836028	1.07778
pi-Nsd1.3	256.163	0.789381	1.72833	0.162925	0.788012
pi-Nsd1.4	960.442	1.06629	2.09404	0.096882	1.01376
pi-Nsd1.5	934.393	1.00253	2.00352	0.111864	0.951309
pi-Phf20.1	8398.51	-0.267746	0.830617	0.595038	0.225456
pi-Phf20.2	992.47	1.0185	2.0258	0.0740554	1.13044
pi-Pou6f1.1	269.546	0.340746	1.26641	0.453776	0.343158
pi-Ppm1f.1	450.465	0.710057	1.63587	0.165643	0.780828
pi-Ppp1r12b.1	3010.87	0.844935	1.79618	0.1617	0.791291
pi-Ppp1r15b.1	372.663	2.16586	4.48734	0.00687023	2.16303
pi-Rab11fip4.1	338.177	1.20853	2.31102	0.069142	1.16026
pi-Rab11fip4.2	1430.92	0.727396	1.65565	0.22932	0.639557
pi-Rad54l2.1	1260.02	0.780277	1.71746	0.178451	0.748481
pi-Rad54l2.2	1223.31	0.793179	1.73289	0.1784	0.748606
pi-Rc3h1.1	715.544	0.992381	1.98947	0.10042	0.99818
pi-Rc3h1.2	580.019	1.17761	2.26202	0.0753103	1.12315
pi-Rcan3.1	968.374	0.401262	1.32066	0.526337	0.278736
pi-Rnf169.1	1051.34	0.350763	1.27523	0.595775	0.224918
pi-Rplp1.1	260.145	2.09027	4.25828	NA	#VALUE!
pi-Shank3.1	438.257	0.486013	1.40057	0.403032	0.39466
pi-Shank3.2	433.289	0.56343	1.47778	0.30261	0.519116
pi-Shank3.3	445.265	0.51585	1.42984	0.360537	0.44305
pi-Slc43a2.1	374.585	0.640205	1.55855	0.283275	0.547792
pi-Slc43a2.2	378.55	0.720991	1.64831	0.228866	0.640419
pi-Slc43a2.3	336.557	0.815899	1.7604	0.191533	0.717756
pi-Smcr8.1	50.6706	1.11216	2.16169	0.136107	0.866118
pi-Smcr8.2	20.3491	1.29158	2.44796	0.100539	0.997666
pi-Smcr8.3	96.7562	1.366	2.57755	0.0557395	1.25384
pi-Snx30.1	1653.05	1.01777	2.02479	0.100155	0.999329
pi-Socs7.1	490.983	0.972125	1.96173	0.0948081	1.02315
pi-Socs7.2	389.461	0.970843	1.95999	0.109185	0.961837
pi-Ssh1.1	2295.69	0.345986	1.27102	0.432671	0.363842
pi-Strbp.1	1587.92	0.669786	1.59084	0.216345	0.664853
pi-Strbp.2	1273.97	0.75076	1.68268	0.167409	0.776221
pi-Tacc1.1	300.278	0.863917	1.81997	0.125783	0.900377
pi-Tacc1.2	297.273	0.828844	1.77626	0.118532	0.926164
pi-Tacc1.3	312.786	0.891873	1.85558	0.119865	0.921309
pi-Tacc1.4	307.257	0.85246	1.80558	0.115835	0.936161
pi-Tacc1.5	270.282	0.922341	1.89519	0.105166	0.978125
pi-Tbl2.1	496.956	0.0691865	1.04912	0.887869	0.0516511
pi-Tbl2.2	508.541	0.141661	1.10317	0.769994	0.113512
pi-Tbl2.3	532.879	0.0562752	1.03978	0.907806	0.0420069
pi-Tbl2.4	87.5259	1.00255	2.00353	0.135039	0.86954
pi-Tef.1	279.477	1.01527	2.02129	0.102637	0.988694
pi-Tef.2	216.26	1.12467	2.18051	0.0874165	1.05841
pi-Tef.3	185.526	0.69415	1.61793	0.25142	0.5996
pi-Tet3.1	590.517	1.07155	2.10169	0.0817847	1.08733
pi-Tet3.2	807.486	1.03626	2.05091	0.089828	1.04659
pi-Tfcp2l1.1	1713.9	2.4557	5.4858	0.00282827	2.54848
pi-Tfcp2l1.2	7.70019	0.664246	1.58474	0.495869	0.304633
pi-Tfcp2l1.3	336.785	0.976869	1.96819	0.126406	0.898232
pi-Tktl2.1	112.183	-0.176935	0.88458	0.712035	0.147499
pi-Tmem194.1	459.194	0.163738	1.12019	0.715365	0.145472
pi-Tmem194.2	1530.42	-0.119858	0.920278	0.813216	0.0897942
pi-Tmem194.3	1789.7	-0.0168605	0.988381	0.970339	0.0130767
pi-Tmem194.4	11.0233	-0.0860499	0.942099	0.914408	0.0388602
pi-Trim71.1	1029.54	0.717906	1.64479	0.17788	0.749874
pi-Uhmk1.1	293.382	1.48306	2.79541	0.0331103	1.48004
pi-Uhmk1.2	167.738	1.26169	2.39776	0.0821942	1.08516
pi-Uhrf1bp1.1	424.293	1.02953	2.04136	0.120799	0.917938
pi-Uhrf1bp1.2	381.337	0.937369	1.91503	0.151161	0.820561
pi-Wdfy3.1	645.254	-0.0350607	0.975991	0.944905	0.0246121
pi-Wdfy3.2	4476.59	0.605601	1.52161	0.268486	0.571078
pi-Wipf2.1	636.641	1.02331	2.03258	0.111761	0.951709
pi-Wipf2.2	667.66	0.849265	1.80158	0.173675	0.760264
pi-Zbtb37.1	349.256	0.993445	1.99093	0.104528	0.980767
pi-Zbtb37.2	133.851	1.23349	2.35136	0.072869	1.13746
pi-Zbtb37.3	130.419	1.04295	2.06044	0.125676	0.900748
pi-Zbtb49.1	93.3938	0.85466	1.80833	0.146983	0.832732
pi-Zbtb49.2	94.4155	0.724416	1.65223	0.22926	0.639672
pi-Zdhhc23.1	59.3022	0.249839	1.18907	0.668112	0.175151
pi-Zdhhc23.2	69.0063	0.24897	1.18836	0.663574	0.178111
pi-Zfp280b.1	314.085	0.384457	1.30537	0.435141	0.36137
pi-Zfp346.1	24.0133	1.60823	3.04878	0.0441675	1.3549
pi-Zfp346.2	521.624	1.01486	2.02071	0.109464	0.960727
pi-Zfp382.1	1316.39	-0.15191	0.900058	0.75681	0.121013
pi-Zfp382.2	133.207	0.811801	1.7554	0.173157	0.761559
pi-Zfp652.1	441.376	0.308722	1.23861	0.550749	0.259047
pi-Zfp652.2	1130.96	0.65855	1.5785	0.245584	0.609799
pi-Zfp652.3	260.216	0.147089	1.10733	0.804595	0.0944228
pi-Zfp866.1	301.705	1.26171	2.3978	0.0612358	1.21299
pi-Zmat3.1	519.185	0.826744	1.77368	0.134513	0.871237
pi-Zyg11a.1	1067.95	0.821759	1.76756	0.14559	0.836869
pi-Zyg11b.1	3803.72	0.893465	1.85763	0.101294	0.994415
0610009B22Rik	6.77091	0.855703	1.80964	0.41416	0.382832
0610009O20Rik	7.27697	-0.0321155	0.977985	0.975481	0.010781
0610010F05Rik	15.8546	0.713047	1.63926	0.286081	0.54351
0610011F06Rik	18.6949	-0.249665	0.841092	0.732413	0.135244
0610012G03Rik	8.83578	0.00950511	1.00661	0.99055	0.00412367
0610030E20Rik	52.6517	0.532691	1.44663	0.471391	0.326619
0610037L13Rik	9.54575	-0.68007	0.624135	0.487333	0.312175
1110001J03Rik	6.43698	-0.357977	0.780258	0.76571	0.115936
1110004E09Rik	26.675	-0.353019	0.782944	0.56762	0.245942
1110007C09Rik	8.66088	0.392055	1.31226	0.646817	0.189219
1110008P14Rik	6.95702	0.740493	1.67075	0.419632	0.377131
1110017D15Rik	34.5634	0.574947	1.48962	0.579416	0.23701
1110032A03Rik	22.7751	0.0765077	1.05446	0.890809	0.0502156
1110037F02Rik	52.0398	0.00649012	1.00451	0.99084	0.00399633
1110051M20Rik	7.66548	-0.314091	0.804358	0.708146	0.149877
1110057K04Rik	8.39503	-0.135124	0.910591	0.894125	0.0486017
1110065P20Rik	5.05862	1.07295	2.10373	0.424037	0.372596
1200014J11Rik	34.1056	0.541761	1.45575	0.405724	0.391769
1300002E11Rik	15.3122	0.0646937	1.04586	0.942177	0.0258673
1500011B03Rik	12.981	0.100541	1.07218	0.925959	0.0334081
1600002K03Rik	1.72303	1.11761	2.16988	0.607929	0.216147
1600012H06Rik	9.34246	0.23967	1.18072	0.827361	0.0823051
1700001C19Rik	44.9043	-0.337855	0.791217	0.744002	0.128426
1700001K19Rik	29.2308	0.252593	1.19135	0.805971	0.0936805
1700001L05Rik	98.267	-0.0665497	0.954919	0.950989	0.0218246
1700001O22Rik	60.8476	0.269153	1.2051	0.775248	0.110559
1700003E16Rik	84.909	0.453096	1.36897	0.661986	0.179151
1700003F12Rik	36.9699	0.12974	1.0941	0.899902	0.0458048
1700003M02Rik	19.7801	0.604914	1.52089	0.573048	0.241809
1700006A11Rik	65.3869	0.23734	1.17882	0.807323	0.0929524
1700008F21Rik	8.51666	-0.7952	0.576263	0.553756	0.256681
1700008J07Rik	15.1602	-0.759807	0.590575	0.315345	0.501215
1700008K24Rik	51.0562	0.865493	1.82196	0.465191	0.332369
1700009J07Rik	26.5269	-0.497445	0.70836	0.613569	0.212136
1700009N14Rik	33.9698	-0.00509583	0.996474	0.995904	0.00178259
[truncated: 8,623 more rows]
