# Supplementary material for: Exposure of mice to environmentally relevant per- and polyfluoroalkyl substances (PFAS) alters the sperm epigenome
Source: Commun Biol. 2025 Oct 28;8:1487. doi: 10.1038/s42003-025-08865-4 (PMC12568938; doi:10.1038/s42003-025-08865-4)
Supplement: Supplementary file 4 — Supplementary Data 2 [file 42003_2025_8865_MOESM4_ESM.xlsx]

## Sheet: Supplementary Table 4
Supplementary Table 4: Comparative analysis of small non-coding RNA (snc RNA) abundance profiles derived from sperm from either high per- and polyfluoroalkyl substances (PFAS) exposed or control (unexposed) male mice
sncRNA1	baseMean2	log2 fold change	Fold change	p-value	log10 p-value
1-qC1.3-637.1	705.915	-0.135805	0.910162	0.779407	0.108236
1-qC1.3-637.2	139.381	0.402067	1.3214	0.39477	0.403656
1-qD-2017.1	985.098	-0.28079	0.82314	0.648222	0.188276
1-qD-2017.2	1781	-0.242479	0.845292	0.698791	0.155653
1-qD-4525.1	3974.84	-0.470879	0.721525	0.440161	0.356388
1-qE2.3-2.1	43.5647	-0.405486	0.754982	0.549881	0.259732
1-qE3-706.1	1292.49	-0.136719	0.909585	0.815693	0.0884731
10-qA3-143.1	49.0659	-0.29851	0.813092	0.583278	0.234124
10-qA3-143.2	51.774	-0.0798679	0.946144	0.894702	0.0483218
10-qA3-2592.1	738.575	-0.347741	0.785814	0.509626	0.292749
10-qA3-2592.2	387.429	-0.265346	0.831999	0.575824	0.23971
10-qA3-2592.3	760.059	-0.288539	0.818731	0.579819	0.236707
10-qA3-2592.4	737.229	-0.318899	0.801681	0.536304	0.270589
10-qA3-2592.5	74.7515	-0.400453	0.757621	0.443386	0.353218
10-qB4-6488.1	2630.61	-0.177377	0.884309	0.704484	0.152129
10-qB4-6488.2	2670.29	-0.147717	0.902678	0.74761	0.126325
10-qB4-6488.3	2683.85	-0.160646	0.894624	0.728824	0.137377
10-qB5.1-221.1	1132.77	-0.321722	0.800114	0.59466	0.225731
10-qB5.1-5404.1	2550.79	-0.424244	0.745229	0.45673	0.34034
10-qB5.1-5404.2	3345.17	-0.322247	0.799823	0.530695	0.275155
10-qC1-117.1	322.727	0.528875	1.4428	0.37567	0.425194
10-qC1-12816.1	8650.78	-0.294244	0.8155	0.616119	0.210335
10-qC1-12816.2	8847.27	-0.270261	0.829169	0.64432	0.190899
10-qC1-1527.1	4579.63	-0.303944	0.810035	0.567383	0.246124
10-qC1-2617.1	4068.26	-0.273451	0.827338	0.586176	0.231972
10-qC1-2617.2	4267.02	-0.233318	0.850676	0.6375	0.19552
10-qC1-875.1	1282.76	-0.239167	0.847234	0.69208	0.159843
10-qC1-875.2	1766.03	-0.0859888	0.942139	0.860391	0.065304
10-qC1-875.3	3250.19	-0.139576	0.907786	0.787055	0.103995
10-qC2-545.1	1059.49	-0.468076	0.722928	0.321537	0.492769
11-qB1.3-590.1	38.1194	-0.754618	0.592703	0.227885	0.642285
11-qB1.3-590.2	37.9039	-0.595955	0.661606	0.323136	0.490614
11-qB1.3-590.3	44.2606	-0.309948	0.806671	0.568876	0.244982
11-qB1.3-590.4	45.8922	-0.141579	0.906527	0.801322	0.0961932
11-qE1-252.1	315.877	0.288245	1.22115	0.569751	0.244315
11-qE1-3997.1	700.943	-0.340444	0.789798	0.600915	0.221187
11-qE1-3997.2	724.335	-0.303848	0.810089	0.623254	0.205335
11-qE1-3997.3	18.5084	-0.106457	0.928866	0.872937	0.0590173
11-qE1-9443.1	6725.73	-0.209239	0.864993	0.721604	0.141701
11-qE1-9443.2	6840.23	-0.200644	0.870162	0.736052	0.133092
12-qE-23911.1	11001.7	-0.407728	0.753809	0.50167	0.299582
12-qE-23911.2	11058.1	-0.399041	0.758362	0.506969	0.295019
12-qE-7089.1	3992.01	-0.321339	0.800327	0.573384	0.241555
12-qE-7089.2	4211.41	-0.360352	0.778974	0.538013	0.269207
13-qA3.1-213.1	155.065	-0.650697	0.636972	0.245016	0.610805
13-qA3.1-213.2	156.245	-0.587556	0.66547	0.298024	0.525749
13-qA3.1-213.3	84.5028	-0.597535	0.660882	0.299842	0.523107
13-qA3.1-355.1	427.52	0.0791968	1.05643	0.869556	0.0607025
13-qA3.1-355.2	162.276	-0.365906	0.775981	0.538795	0.268577
13-qA3.1-355.3	193.287	-0.168175	0.889968	0.722226	0.141327
13-qA5-156.1	1359.21	-0.19705	0.872333	0.667955	0.175252
13-qA5-156.2	776.503	0.291814	1.22418	0.531054	0.274861
13-qA5-208.1	1887.15	-0.0534824	0.963608	0.903203	0.0442145
13-qA5-208.2	1959.07	-0.0227133	0.98438	0.958664	0.0183337
13-qA5-208.3	83.0469	-0.461786	0.726087	0.45356	0.343365
13-qA5-464.1	2892.2	-0.551143	0.682479	0.346021	0.460897
13-qA5-464.2	2898.99	-0.552385	0.681892	0.342431	0.465426
13-qA5-464.3	2375.74	-0.614519	0.653148	0.307794	0.51174
13-qA5-464.4	828.358	-0.184869	0.879729	0.699862	0.154988
13-qA5-464.5	261.337	-0.235153	0.849595	0.660246	0.180294
13-qA5-703.1	2848.61	-0.853393	0.553481	0.193311	0.713744
13-qA5-967.1	1353.5	-0.122635	0.918509	0.79821	0.0978829
13-qB1-1517.1	1700.89	-0.106932	0.928561	0.813543	0.0896195
13-qB1-1517.2	950.463	-0.434017	0.740198	0.480782	0.318052
13-qB1-1517.3	969.058	-0.41499	0.750025	0.493955	0.306313
13-qB1-1517.4	54.029	0.972142	1.96175	0.105387	0.977213
14-qA3-19970.1	7906.79	-0.381772	0.767494	0.517938	0.285722
14-qA3-19970.2	8236.14	-0.373549	0.771882	0.504781	0.296897
14-qA3-2286.1	1655.48	-0.381934	0.767408	0.529105	0.276458
14-qA3-2286.2	4240.71	-0.420261	0.747289	0.390898	0.407936
14-qA3-284.1	533.054	-1.227	0.427203	0.0253257	1.59644
14-qA3-284.2	1320.49	-0.620827	0.650298	0.180033	0.744647
14-qA3-3095.1	4195.99	-0.250332	0.840703	0.654573	0.184042
14-qC1-1010.1	2770.5	-0.452774	0.730637	0.416172	0.380727
14-qC1-1010.2	2776.9	-0.416628	0.749174	0.45608	0.340959
14-qC1-1261.1	3816.08	-0.203102	0.868681	0.705779	0.151332
15-qD1-17920.1	9544	-0.193498	0.874483	0.751289	0.124193
15-qD1-17920.2	9545.82	-0.218195	0.85964	0.721895	0.141526
15-qD1-17920.3	9594.71	-0.218233	0.859618	0.723335	0.140661
15-qD1-4001.1	2212.3	-0.195167	0.873472	0.738615	0.131582
15-qD1-4001.2	2215.2	-0.16523	0.891786	0.778468	0.108759
15-qD1-4001.3	3069.68	-0.0517567	0.964761	0.913521	0.0392816
15-qD3-14639.1	5129.94	-0.284565	0.820989	0.639763	0.193981
15-qD3-14639.2	5265.64	-0.214496	0.861847	0.715323	0.145498
15-qD3-14639.3	11199.4	-0.18642	0.878784	0.75348	0.122928
15-qE1-1119.1	379.574	-0.413044	0.751037	0.477419	0.321101
15-qE1-1119.2	1099.45	-0.346889	0.786278	0.450559	0.346248
15-qE1-1119.3	1494.56	-0.138009	0.908772	0.759945	0.119218
15-qE1-3710.1	2278.55	-0.462805	0.725574	0.430832	0.365692
15-qE1-3710.2	2282.73	-0.494955	0.709584	0.41306	0.383987
15-qE1-3710.3	106.927	-0.276325	0.825691	0.616866	0.209809
15-qE1-8387.1	3767.17	-0.364814	0.776569	0.534213	0.272285
15-qE1-8387.2	4157.7	-0.332987	0.793891	0.555584	0.25525
17-qA3.3-26735.1	10214.5	-0.249775	0.841027	0.665481	0.176864
17-qA3.3-26735.2	10060.2	-0.254345	0.838367	0.661434	0.179513
17-qA3.3-26735.3	10185.1	-0.245632	0.843446	0.670138	0.173836
17-qA3.3-27363.1	30460.2	-0.266507	0.83133	0.653513	0.184745
17-qA3.3-352.1	1510.79	-0.842137	0.557817	0.208885	0.680093
17-qA3.3-352.2	1615.3	-0.871948	0.546409	0.201672	0.695355
17-qA3.3-352.3	137.587	0.616469	1.53312	0.333274	0.477199
17-qC-59.1	45.0402	-0.444696	0.734739	0.476747	0.321712
17-qC-59.2	114.864	0.00755102	1.00525	0.987347	0.00553031
17-qC-935.1	95.4168	-0.214677	0.861739	0.762119	0.117977
17-qC-935.2	100.141	-0.200495	0.870252	0.756449	0.12122
17-qC-935.3	101.14	-0.186584	0.878684	0.75184	0.123875
17-qC-935.4	99.429	-0.233721	0.850439	0.70231	0.153471
17-qC-935.5	96.5987	-0.213925	0.862189	0.725246	0.139515
17-qE1.1-7037.1	10505	-0.318541	0.801881	0.57718	0.238689
18-qE1-1295.1	1320.39	-0.189303	0.877029	0.716677	0.144676
18-qE1-1295.2	1426.18	-0.15419	0.898637	0.768777	0.114199
18-qE1-36451.1	30853.9	-0.457863	0.728064	0.453764	0.34317
18S	143911	0.214094	1.15998	0.679339	0.167913
19-qC2-1361.1	285.664	-0.537109	0.689151	0.342954	0.464764
19-qC2-1361.2	763.502	-0.456201	0.728903	0.437745	0.358779
19-qC2-1361.3	778.006	-0.443677	0.735258	0.452204	0.344665
2-qE1-35981.1	21516.8	-0.317197	0.802628	0.589845	0.229262
2-qE1-35981.2	21772.8	-0.323364	0.799204	0.585631	0.232376
2-qE5-4.1	250.002	0.560484	1.47476	0.342498	0.465342
2-qF1-2536.1	782.001	-0.460819	0.726573	0.374418	0.426643
2-qF1-2536.2	792.667	-0.500501	0.706861	0.345726	0.461269
2-qG3-1029.1	6346.86	-0.605484	0.657251	0.29325	0.532763
2-qG3-1029.2	6387.1	-0.637251	0.642937	0.263507	0.579207
28S	954083	0.0229271	1.01602	0.97242	0.012146
3-qA2-617.1	1746.94	0.15041	1.10989	0.760771	0.118746
3-qA2-617.2	1778.78	0.0953355	1.06831	0.844834	0.0732285
3-qA3-2052.1	2491.2	-0.2337	0.850451	0.584818	0.232979
3-qA3-2052.2	2505.21	-0.255133	0.83791	0.549634	0.259927
4-qB3-277.1	2559.88	-0.432095	0.741185	0.463714	0.333749
4-qB3-277.2	2591.24	-0.448108	0.733004	0.453967	0.342976
4-qB3-3994.1	418.94	-0.45118	0.731444	0.459944	0.337295
4-qB3-3994.2	434.977	-0.39375	0.761149	0.491605	0.308384
4-qB3-3994.3	1104.26	-0.290925	0.817378	0.624325	0.204589
4-qB3-3994.4	1108.43	-0.314821	0.803951	0.592565	0.227264
4-qB3-639.1	1246.74	-0.47162	0.721154	0.387917	0.411261
4-qB3-639.2	1240.1	-0.525651	0.694646	0.344287	0.46308
4-qC5-17839.1	15865.8	-0.373484	0.771916	0.52614	0.278899
4-qD2.2-2182.1	2243.09	-0.520118	0.697315	0.359435	0.44438
4-qD2.2-349.1	83.8807	-0.198892	0.871219	0.749298	0.125346
4-qD2.2-349.2	201.315	0.0666589	1.04729	0.903985	0.0438387
4-qD3-2082.1	959.454	-0.282654	0.822078	0.644659	0.19067
4-qD3-2082.2	946.131	-0.291151	0.81725	0.64673	0.189277
4-qD3-2082.3	547.869	-0.319644	0.801268	0.614641	0.211379
4-qD3-2082.4	198.113	-0.473287	0.720322	0.437146	0.359374
45S	1.3316e+06	0.142335	1.10369	0.819608	0.0863937
5-qF-14224.1	10441.1	-0.334835	0.792875	0.578475	0.237715
5-qF-14224.2	10620	-0.33419	0.793229	0.568272	0.245444
5-qF-14508.1	5550.47	-0.454363	0.729832	0.454394	0.342568
5-qF-14508.2	6536.14	-0.445211	0.734477	0.464085	0.333402
5-qF-4633.1	4028.12	-0.113525	0.924327	0.848436	0.0713809
5-qF-4633.2	4254.99	-0.162238	0.893638	0.740579	0.130428
5-qG2-2301.1	1088.23	-0.628859	0.646687	0.254595	0.594151
5-qG2-2301.2	1164.22	-0.561074	0.677797	0.305183	0.51544
5-qG2-950.1	1009.3	-0.190734	0.87616	0.674549	0.170986
5-qG3-23659.1	10492.9	-0.34208	0.788903	0.572828	0.241976
5-qG3-23659.2	11966.8	-0.331291	0.794825	0.569595	0.244434
5.8S	66591.3	0.322835	1.25079	0.517951	0.285711
5S	191090	-0.139407	0.907893	0.751343	0.124162
6-qC3-100.1	179.978	-0.571843	0.672757	0.263921	0.578526
6-qC3-100.2	188.336	-0.414505	0.750277	0.39931	0.39869
6-qC3-100.3	198.913	-0.497268	0.708447	0.322511	0.491455
6-qC3-100.4	185.829	-0.34806	0.78564	0.520612	0.283486
6-qC3-100.5	210.365	-0.396236	0.759838	0.41389	0.383115
6-qC3-100.6	192.503	-0.565196	0.675864	0.255556	0.592513
6-qC3-100.7	188.262	-0.445458	0.734351	0.391813	0.406921
6-qC3-2394.1	1339.05	-0.339137	0.790514	0.536528	0.270407
6-qC3-2394.2	1367.99	-0.332047	0.794409	0.519192	0.284672
6-qC3-6258.1	2728.48	-0.181137	0.882008	0.73883	0.131455
6-qC3-6258.2	2714.03	-0.163524	0.892841	0.762861	0.117554
6-qC3-6258.3	2748.95	-0.149071	0.901831	0.778541	0.108719
6-qD1-2831.1	573.362	-0.469878	0.722026	0.385686	0.413766
6-qD1-2831.2	1595.64	-0.0282171	0.980631	0.949415	0.0225439
6-qD1-2831.3	1579.69	-0.0909317	0.938916	0.84011	0.0756637
6-qF3-1063.1	956.314	-0.160887	0.894475	0.7528	0.12332
6-qF3-1063.2	969.326	-0.250567	0.840566	0.633565	0.198209
6-qF3-1063.3	412.77	-0.780567	0.582138	0.173924	0.759641
6-qF3-1063.4	415.75	-0.709731	0.611434	0.215403	0.666748
6-qF3-1063.5	441.957	-0.592796	0.663057	0.283726	0.547101
6-qF3-28913.1	29349.4	-0.326956	0.797217	0.589143	0.229779
6-qF3-3040.1	1696.87	-0.157958	0.896293	0.762322	0.117862
6-qF3-3040.2	1998.43	-0.180255	0.882547	0.728197	0.137751
6-qF3-8009.1	7387.18	-0.313826	0.804505	0.604882	0.21833
7-qB5-6255.1	2285.64	-0.494193	0.709959	0.412276	0.384812
7-qB5-6255.2	2277.6	-0.490086	0.711982	0.41199	0.385113
7-qD1-16444.1	7228.11	-0.410445	0.752391	0.486817	0.312634
7-qD1-16444.2	7161.8	-0.384978	0.765791	0.516482	0.286945
7-qD1-19431.1	7007.36	-0.447734	0.733194	0.45372	0.343212
7-qD1-19431.2	10380.2	-0.374388	0.771432	0.529487	0.276145
7-qD1-654.1	753.041	-0.531175	0.691991	0.349035	0.457131
7-qD1-654.2	551.033	-0.359464	0.779454	0.544821	0.263746
7-qD1-9417.1	8060.88	-0.452233	0.730911	0.441639	0.354932
7-qD2-11976.1	3589.49	-0.404825	0.755328	0.481789	0.317143
7-qD2-11976.2	3743.63	-0.419156	0.747862	0.460789	0.336498
7-qD2-11976.3	3970.38	-0.412278	0.751436	0.474203	0.324036
7-qD2-24830.1	7468.32	-0.407987	0.753674	0.496834	0.303789
7-qD2-24830.2	7650.24	-0.377044	0.770013	0.522628	0.281807
7-qD2-24830.3	7676.18	-0.372488	0.772449	0.527165	0.278054
7-qD2-40.1	1831.96	-0.0753526	0.94911	0.93607	0.0286919
7-qF3-246.1	551.97	0.0950603	1.06811	0.84008	0.0756794
7-qF3-3125.1	253.479	-0.157683	0.896464	0.744505	0.128132
7-qF3-3125.2	371.14	-0.304898	0.8095	0.56931	0.244651
7-qF3-3125.3	1100.43	-0.584068	0.66708	0.325278	0.487745
7-qF3-3125.4	1101.64	-0.594613	0.662222	0.327	0.485452
7-qF3-3125.5	1400.91	-0.501076	0.70658	0.325867	0.48696
8-qA2-343.1	1099.11	-0.710442	0.611133	0.285881	0.543815
8-qA4-155.1	563.014	-0.778324	0.583044	0.275029	0.560622
8-qA4-155.2	545.204	-0.921969	0.527788	0.199422	0.700226
8-qA4-332.1	553.616	-1.08691	0.47077	0.151338	0.820051
8-qA4-332.2	656.479	-0.812829	0.569264	0.243595	0.613332
8-qC5-2209.1	2012.54	-0.313204	0.804852	0.57877	0.237494
8-qC5-8200.1	6130.91	-0.447514	0.733305	0.474256	0.323988
8-qE1-3748.1	2506.64	-0.362383	0.777879	0.511054	0.291533
8-qE1-3748.2	2430.17	-0.312552	0.805216	0.59555	0.225082
9-qA1-178.1	170.145	-0.434062	0.740175	0.387665	0.411543
9-qA1-178.2	226.728	-0.301734	0.811277	0.547584	0.261549
9-qA1-178.3	24.0371	0.436114	1.35295	0.483667	0.315453
9-qA5.3-1495.1	965.308	-0.390327	0.762956	0.440917	0.355643
9-qA5.3-1495.2	1123.47	-0.365582	0.776156	0.412222	0.384869
9-qA5.3-24188.1	24278.2	-0.364795	0.776579	0.549023	0.26041
9-qC-10667.1	14565.1	-0.390067	0.763094	0.486541	0.31288
9-qC-31469.1	31584.1	-0.313285	0.804807	0.608068	0.216048
9-qF4-150.1	104.015	-0.258753	0.83581	0.646571	0.189384
9-qF4-150.2	477.474	0.0775957	1.05526	0.867235	0.0618632
chr1.trna1001-LeuCAG	665.576	-0.763451	0.589086	0.164391	0.784121
chr1.trna1002-AspGTC	432.334	-1.05387	0.481675	0.107225	0.969704
chr1.trna1003-GlyTCC	522.576	-0.346281	0.786609	0.581779	0.235242
chr1.trna1004-GluCTC	45192.6	-0.752684	0.593498	0.29054	0.536794
chr1.trna1005-AspGTC	427.856	-1.14516	0.45214	0.0792788	1.10084
chr1.trna1006-GlyTCC	519.842	-0.279666	0.823782	0.670422	0.173652
chr1.trna1007-GluCTC	45044	-0.754526	0.592741	0.291335	0.535608
chr1.trna1008-AspGTC	431.765	-1.1337	0.455745	0.0854456	1.06831
chr1.trna1009-GlyTCC	538.232	-0.297315	0.813765	0.646797	0.189232
chr1.trna1010-GluCTC	45195.2	-0.760332	0.59036	0.286603	0.542719
chr1.trna1012-GlyTCC	523.813	-0.375145	0.771028	0.560388	0.251511
chr1.trna1013-AspGTC	441.761	-1.14402	0.452497	0.0856264	1.06739
chr1.trna1014-AsnGTT	100.254	-0.744703	0.596791	0.168821	0.772572
chr1.trna1030-ProCGG	221.619	0.299396	1.23063	0.576252	0.239388
chr1.trna1192-LysTTT	3474.78	-0.574394	0.671568	0.353109	0.452091
chr1.trna1276-LysCTT	8.44196	1.04018	2.05648	0.295848	0.528932
chr1.trna1400-GlyGCC	124383	-0.872151	0.546332	0.233234	0.632209
chr1.trna1555-GluTTC	5054.15	-0.365416	0.776245	0.584657	0.233099
chr1.trna284-ProAGG	6.02397	-0.685012	0.622001	0.488467	0.311165
chr1.trna485-LysTTT	3441.93	-0.613267	0.653715	0.316681	0.499378
chr1.trna583-IleTAT	7.71696	-1.54762	0.342075	0.0769793	1.11363
chr1.trna672-ProAGG	178.138	0.221375	1.16584	0.693251	0.15911
chr1.trna698-LeuCAG	752.123	-0.820567	0.566219	0.131895	0.879772
chr1.trna699-GlyGCC	123506	-0.893653	0.53825	0.221726	0.654184
chr1.trna701-LeuCAG	672.929	-0.750541	0.594381	0.164165	0.784721
chr1.trna702-GlyGCC	15348.6	-1.15064	0.450425	0.165627	0.780869
chr1.trna703-LeuCAG	675.523	-0.667781	0.629474	0.230045	0.638187
chr1.trna704-GlyGCC	15275.8	-1.14653	0.451709	0.166339	0.779006
chr1.trna705-LeuCAG	663.129	-0.736006	0.600399	0.188918	0.723727
chr1.trna706-GlyGCC	15271.9	-1.14477	0.452263	0.167685	0.775505
chr1.trna707-AspGTC	445.176	-1.05189	0.482335	0.120889	0.917612
chr1.trna708-GlyTCC	528.356	-0.308367	0.807555	0.642601	0.192058
chr1.trna709-GluCTC	45089.3	-0.759505	0.590699	0.28778	0.540939
chr1.trna710-ValCAC	144476	-1.12139	0.45965	0.0759717	1.11935
chr1.trna717-HisATG	26.2679	0.782257	1.71982	0.223412	0.650893
chr1.trna730-ArgTCT	9.16724	0.947948	1.92913	0.287602	0.541207
chr1.trna791-SerGCT	16.7542	-0.765722	0.588159	0.249219	0.603419
chr1.trna819-AsnGTT	29.4094	0.676188	1.59791	0.329892	0.481628
chr10.trna1105-SerTGA	299.421	-0.490541	0.711758	0.39325	0.405332
chr10.trna1111-MetCAT	6.26504	0.386355	1.30709	0.712254	0.147365
chr10.trna1130-AlaAGC	16.8925	-0.458705	0.727639	0.620606	0.207184
chr10.trna1292-TrpCCA	83.0848	-0.565945	0.675513	0.308883	0.510206
chr10.trna1326-LeuTAA	5465.27	-0.979137	0.507283	0.107449	0.9688
chr10.trna390-AsnGTT	107.309	-0.615028	0.652917	0.262983	0.580073
chr10.trna698-SerCGA	287.529	-0.507379	0.703499	0.450612	0.346197
chr10.trna861-AspGTC	432.789	-1.21571	0.430561	0.0655458	1.18345
chr10.trna866-AspGTC	3470.68	-0.989559	0.503632	0.0973812	1.01152
chr10.trna867-TrpCCA	6487.55	-0.971376	0.510019	0.142184	0.847148
chr10.trna895-LysTTT	21.2056	0.404532	1.32366	0.523621	0.280983
chr10.trna90-GluCTC	45350.4	-0.767662	0.587368	0.283812	0.54697
chr10.trna971-PheGAA	134.381	-0.681266	0.623618	0.252344	0.598007
chr10.trna989-AlaAGC	38.2016	0.530659	1.44459	0.405161	0.392372
chr11.trna1022-ArgCCT	154.096	-0.301014	0.811682	0.574527	0.240689
chr11.trna1023-ArgTCG	43.5252	-0.577833	0.669969	0.308425	0.51085
chr11.trna1132-MetCAT	32.3867	-0.377753	0.769635	0.577648	0.238337
chr11.trna1203-AlaAGC	7.60937	2.13851	4.40308	0.0746162	1.12717
chr11.trna1234-ArgCCT	145.857	-0.272475	0.827898	0.614728	0.211317
chr11.trna1432-CysGCA	2283.58	-0.825348	0.564346	0.109106	0.962149
chr11.trna1433-CysGCA	2250.14	-0.788204	0.579065	0.124833	0.903669
chr11.trna1442-CysGCA	2277.45	-0.841422	0.558093	0.100959	0.995854
chr11.trna1444-CysGCA	524.621	-0.735393	0.600655	0.180556	0.743389
chr11.trna1446-AsnGTT	107.734	-0.505605	0.704365	0.368457	0.433614
chr11.trna1493-GlnTTG	281.746	-0.416888	0.749039	0.404523	0.393057
chr11.trna1752-LysCTT	1.68161	1.20795	2.31009	0.533777	0.27264
chr11.trna1816-LysTTT	3521.48	-0.590736	0.664004	0.341985	0.465993
chr11.trna1817-GlnCTG	148.147	-0.155148	0.89804	0.74365	0.128631
chr11.trna1818-ArgTCT	57.4525	2.69075	6.4565	0.00376567	2.42416
chr11.trna1819-GlyGCC	124297	-0.885252	0.541393	0.225077	0.647668
chr11.trna1820-TrpCCA	83.668	-0.668434	0.629189	0.211896	0.673877
chr11.trna1821-SerGCT	468.679	-0.225279	0.855429	0.72448	0.139973
chr11.trna1822-ThrAGT	22.8212	-1.50116	0.35327	0.158099	0.801071
chr11.trna1823-IleAAT	235.413	-0.5984	0.660486	0.305574	0.514883
chr11.trna1824-GlyTCC	516.176	-0.288492	0.818757	0.65741	0.182164
chr11.trna1849-TrpCCA	85.3822	-0.599428	0.660016	0.256202	0.591417
chr11.trna1880-TrpCCA	3057.86	-0.736506	0.600191	0.232999	0.632647
chr11.trna1911-LeuCAA	325.116	-0.805772	0.572056	0.136271	0.865596
chr11.trna1912-GluCTC	45212.3	-0.754576	0.592721	0.290899	0.536258
chr11.trna2021-LeuAAG	768.506	-0.447674	0.733224	0.479198	0.319485
chr11.trna2022-AlaTGC	466.113	-1.18624	0.439447	0.0402964	1.39473
chr11.trna2023-LysCTT	8908.59	-0.886561	0.540902	0.271964	0.565489
chr11.trna204-ValCAC	143752	-1.12034	0.459986	0.0762108	1.11798
chr11.trna205-GlyACC	661.18	-0.630568	0.645922	0.200903	0.697013
chr11.trna206-ThrTGT	207.573	-0.610447	0.654994	0.293741	0.532035
chr11.trna207-ProTGG	211.988	0.223378	1.16746	0.69278	0.159405
chr11.trna208-ValAAC	123729	-1.12358	0.458955	0.0792082	1.10123
chr11.trna238-AlaAGC	4.58958	0.541161	1.45514	0.600864	0.221224
chr11.trna372-ProTGG	30.0047	0.960621	1.94615	0.195375	0.70913
chr11.trna393-IleAAT	250.683	-0.530674	0.692231	0.365783	0.436777
chr11.trna394-SerAGA	3875.61	-0.389451	0.76342	0.579981	0.236586
chr11.trna395-ThrAGT	23.2305	-0.931583	0.524283	0.330488	0.480844
chr11.trna396-ProCGG	201.805	0.331855	1.25863	0.540979	0.266819
chr11.trna397-AspGTC	453.218	-1.15592	0.44878	0.092574	1.03351
chr11.trna398-TrpCCA	92.0257	-0.898261	0.536533	0.109154	0.96196
chr11.trna399-ThrAGT	26.202	-1.41972	0.373784	0.175967	0.754569
chr11.trna400-SerCGA	139.603	-0.336268	0.792088	0.549235	0.260242
chr11.trna401-LeuTAG	762.493	-0.605502	0.657243	0.324262	0.489104
chr11.trna550-ThrCGT	201.234	0.123109	1.08908	0.810212	0.0914011
chr11.trna630-GlnTTG	39.8271	0.306501	1.2367	0.614983	0.211137
chr11.trna69-AspGTC	448.294	-1.17584	0.442627	0.0730569	1.13634
chr11.trna791-CysGCA	2273.11	-0.826203	0.564012	0.10567	0.976049
chr11.trna832-SerGGA	12.0638	0.618579	1.53536	0.391995	0.40672
chr11.trna945-ArgCCG	337.552	0.236598	1.17821	0.650013	0.187078
chr12.trna476-IleAAT	240.596	-0.441218	0.736513	0.455447	0.341562
chr12.trna796-LysCTT	9845.46	-0.613453	0.653631	0.370374	0.431359
chr12.trna892-GluCTC	7.19864	-0.120239	0.920035	0.890498	0.0503671
chr13.trna100-IleAAT	247.251	-0.677747	0.625141	0.259269	0.586249
chr13.trna1000-PheGAA	84.7731	-0.143655	0.905223	0.810973	0.0909936
chr13.trna1001-IleAAT	238.728	-0.574	0.671752	0.356266	0.448226
chr13.trna1002-IleAAT	249.931	-0.548078	0.683931	0.333996	0.476259
chr13.trna1003-LeuTAA	33.0165	-0.539058	0.68822	0.511912	0.290805
chr13.trna1004-SerGCT	30.5603	0.108412	1.07804	0.864419	0.0632759
chr13.trna1006-MetCAT	179.356	-0.681909	0.62334	0.320067	0.494759
chr13.trna1007-GlnTTG	53.8084	0.241806	1.18247	0.682291	0.16603
chr13.trna1008-ThrAGT	21.5228	0.132105	1.09589	0.895697	0.047839
chr13.trna1009-ArgCCG	36.713	-0.675012	0.626327	0.339814	0.468758
chr13.trna101-TyrGTA	17.1939	0.169277	1.12449	0.818301	0.0870868
chr13.trna1010-LeuCAA	332.388	-1.07386	0.475046	0.0770323	1.11333
chr13.trna1011-MetCAT	386.534	-1.05215	0.482249	0.0589735	1.22934
chr13.trna1012-LysTTT	3472.57	-0.60767	0.656256	0.321877	0.49231
chr13.trna1013-GluCTC	45068.3	-0.744015	0.597076	0.296604	0.527824
chr13.trna102-AlaAGC	33.5125	0.815496	1.7599	0.312344	0.505367
chr13.trna103-LysCTT	8847.42	-0.887485	0.540556	0.268469	0.571106
chr13.trna104-ThrAGT	69.1659	-0.294645	0.815273	0.740317	0.130582
chr13.trna105-GluTTC	5044.31	-0.46985	0.72204	0.468976	0.328849
chr13.trna1053-LysCTT	16.9408	0.0443876	1.03125	0.951418	0.0216287
chr13.trna106-TyrGTA	25.2094	-0.226636	0.854625	0.729898	0.136738
chr13.trna107-TrpCCA	81.6163	-1.00285	0.499013	0.0670192	1.1738
chr13.trna108-MetCAT	667.367	-0.352908	0.783004	0.500213	0.300845
chr13.trna109-TrpCCA	86.7023	-0.607419	0.65637	0.289127	0.538911
chr13.trna110-GlyGCC	124754	-0.894083	0.538089	0.221792	0.654055
chr13.trna111-MetCAT	688.923	-0.371155	0.773163	0.475014	0.323294
chr13.trna112-SerTGA	3818.33	-0.379125	0.768904	0.582942	0.234375
chr13.trna113-GlnTTG	264.965	-0.339033	0.790571	0.506929	0.295053
chr13.trna114-GlnTTG	264.497	-0.459624	0.727176	0.349797	0.456185
chr13.trna115-SerGCT	472.251	-0.268151	0.830383	0.678167	0.168663
chr13.trna60-PheGAA	134.667	-0.318303	0.802013	0.561256	0.250839
chr13.trna61-MetCAT	409.023	-0.981022	0.506621	0.0851246	1.06994
chr13.trna62-LeuAAG	767.22	-0.446612	0.733764	0.467998	0.329756
chr13.trna63-LeuAAG	1114.79	-0.754207	0.592872	0.233073	0.632509
chr13.trna64-GlnCTG	159.998	-0.332899	0.79394	0.474089	0.32414
chr13.trna65-LeuCAA	373.367	-0.821465	0.565867	0.14936	0.825765
chr13.trna66-AlaAGC	158.656	-1.00364	0.498741	0.0867439	1.06176
chr13.trna67-AlaAGC	148.918	-0.811448	0.56981	0.17076	0.767615
chr13.trna68-AlaTGC	151.941	-0.810521	0.570176	0.142664	0.845684
chr13.trna69-AlaAGC	158.768	-0.749882	0.594652	0.210022	0.677734
chr13.trna70-AlaCGC	461.243	-1.20079	0.435036	0.0391799	1.40694
chr13.trna71-AlaAGC	454.028	-1.33094	0.39751	0.0264309	1.57789
chr13.trna72-ThrCGT	12.0499	-0.894575	0.537906	0.425951	0.37064
chr13.trna73-ThrTGT	11.7133	-1.05243	0.482155	0.319098	0.496076
chr13.trna74-ArgTCG	26.2629	-0.475495	0.71922	0.420608	0.376122
chr13.trna75-ThrCGT	6.39938	-0.432858	0.740793	0.740562	0.130438
chr13.trna77-GlyGCC	124054	-0.887659	0.540491	0.22484	0.648126
chr13.trna78-MetCAT	668.823	-0.322351	0.799766	0.540355	0.267321
chr13.trna79-SupTTA	34.2605	-0.851531	0.554196	0.281477	0.550557
chr13.trna81-ThrAGT	39.602	1.73207	3.32204	0.0872064	1.05945
chr13.trna82-MetCAT	374.012	-0.19274	0.874943	0.739976	0.130782
chr13.trna83-LysTTT	351.914	0.546977	1.46102	0.285021	0.545124
chr13.trna84-AspGTC	428.206	-1.07186	0.475706	0.113869	0.943594
chr13.trna85-LeuCAA	287.332	-0.66706	0.629789	0.269362	0.569663
chr13.trna86-SerAGA	3828.11	-0.395698	0.760121	0.570634	0.243642
chr13.trna87-GlnCTG	220.49	-0.380036	0.768418	0.455984	0.34105
chr13.trna88-SerAGA	3835.7	-0.398593	0.758597	0.563353	0.249219
chr13.trna89-LysTTT	8.30848	0.910232	1.87935	0.340918	0.467351
chr13.trna90-MetCAT	682.475	-0.249504	0.841186	0.629082	0.201293
chr13.trna91-ValCAC	144894	-1.13224	0.456206	0.0740822	1.13029
chr13.trna92-IleAAT	239.034	-0.538379	0.688544	0.370365	0.43137
chr13.trna93-ValAAC	2320.21	-0.801039	0.573936	0.236645	0.625903
chr13.trna94-AlaAGC	59.8759	-1.00014	0.499951	0.0753058	1.12317
chr13.trna95-ValAAC	865.11	-0.678423	0.624848	0.34632	0.460522
chr13.trna959-MetCAT	689.577	-0.375297	0.770947	0.471133	0.326856
chr13.trna96-AlaAGC	66.9866	-0.902975	0.534783	0.106673	0.971947
chr13.trna960-ArgTCG	18.9522	-0.387252	0.764584	0.580251	0.236384
chr13.trna961-ArgTCG	26.9293	-0.521345	0.696722	0.416647	0.380231
chr13.trna962-SerAGA	3857.91	-0.346423	0.786532	0.616934	0.209761
chr13.trna963-ArgACG	95.8004	-0.24038	0.846522	0.648242	0.188263
chr13.trna964-LeuCAG	676.261	-0.775707	0.584102	0.146154	0.835189
chr13.trna965-ArgACG	92.3937	-0.614533	0.653141	0.220289	0.657008
chr13.trna966-ValCAC	144213	-1.12084	0.459826	0.0770203	1.11339
chr13.trna967-AlaCGC	459.154	-1.25495	0.419007	0.030728	1.51247
chr13.trna968-IleAAT	234.674	-0.467824	0.723054	0.425025	0.371586
chr13.trna969-ProAGG	182.721	-0.111274	0.92577	0.836152	0.0777147
chr13.trna97-ValCAC	2805.09	-0.713134	0.609994	0.305396	0.515137
chr13.trna970-TyrGTA	20.6478	-0.380654	0.768089	0.621932	0.206257
chr13.trna971-TyrGTA	17.1398	-0.0152343	0.989496	0.987235	0.00557943
chr13.trna972-TyrGTA	20.1725	-0.263632	0.832988	0.712768	0.147052
chr13.trna973-TyrGTA	19.4762	-0.408739	0.753281	0.573681	0.24133
chr13.trna974-ValAAC	2323.84	-0.756912	0.591762	0.265935	0.575225
chr13.trna975-AlaAGC	62.7797	-0.653702	0.635647	0.251527	0.599415
chr13.trna976-ValCAC	7.34781	-0.230908	0.852098	0.795712	0.0992439
chr13.trna977-ValAAC	2289.91	-0.776305	0.58386	0.262603	0.5807
chr13.trna978-AlaAGC	65.8143	-0.987607	0.504314	0.0992576	1.00324
chr13.trna98-ValCAC	4877.96	-0.55921	0.678674	0.30978	0.508947
chr13.trna980-IleAAT	235.16	-0.44559	0.734284	0.437832	0.358693
chr13.trna981-IleTAT	10.4888	4.51445	22.8552	NA	#VALUE!
chr13.trna982-SerGCT	473.883	-0.213452	0.862471	0.736291	0.132951
chr13.trna983-ThrAGT	13.9297	-1.37435	0.385727	0.15152	0.81953
chr13.trna984-SerCGA	122.898	-0.379245	0.76884	0.54398	0.264417
chr13.trna985-ArgACG	136.244	-0.166867	0.890775	0.762254	0.1179
chr13.trna986-ValAAC	24261.9	-1.36871	0.387238	0.0271708	1.5659
chr13.trna987-GlnCTG	85.0185	-0.156067	0.897468	0.752577	0.123449
chr13.trna988-SerGCT	472.539	-0.0935427	0.937218	0.884215	0.0534422
chr13.trna99-MetCAT	43.8092	-0.654479	0.635305	0.286506	0.542867
chr13.trna990-SerAGA	3851	-0.380149	0.768358	0.587287	0.231149
chr13.trna991-AspGTC	443.366	-1.19114	0.437956	0.0707668	1.15017
chr13.trna992-SerAGA	3855.58	-0.365614	0.776139	0.600506	0.221482
chr13.trna993-AspGTC	439.608	-1.09229	0.469018	0.101489	0.99358
chr13.trna994-GlnCTG	160.028	-0.295099	0.815017	0.524723	0.28007
chr13.trna995-MetCAT	697.04	-0.385319	0.76561	0.461365	0.335955
chr13.trna996-SerTGA	3846.5	-0.391338	0.762422	0.575385	0.240041
chr13.trna997-ArgTCT	19.4923	0.880781	1.84137	0.228052	0.641966
chr14.trna189-LeuAAG	785.749	-0.473003	0.720463	0.444685	0.351948
chr14.trna191-ThrTGT	107.571	-0.397534	0.759155	0.462708	0.334693
chr14.trna192-TyrGTA	34.583	0.147479	1.10763	0.839004	0.0762361
chr14.trna193-ProTGG	208.488	0.121914	1.08818	0.821969	0.0851448
chr14.trna210-ArgACG	86.8141	-0.546767	0.684552	0.311626	0.506367
chr14.trna352-GluTTC	5030.78	-0.456644	0.72868	0.479481	0.319228
chr14.trna364-GluTTC	5034.63	-0.387019	0.764708	0.558839	0.252713
chr14.trna462-PheGAA	127.081	-0.44424	0.734971	0.432999	0.363513
chr14.trna634-ThrAGT	1.76983	-0.67537	0.626172	0.723289	0.140688
chr14.trna709-LeuTAG	1119.11	-0.72952	0.603105	0.231994	0.634523
chr14.trna710-ThrTGT	199.261	-0.615786	0.652574	0.290277	0.537188
chr14.trna711-ProAGG	183.993	0.201272	1.14971	0.713698	0.146486
chr15.trna1013-AsnGTT	2.63815	0.826289	1.77312	0.53235	0.273803
chr15.trna355-MetCAT	44.802	-0.553153	0.681529	0.392556	0.406098
chr15.trna876-MetCAT	348.961	-0.509156	0.702633	0.390485	0.408396
chr15.trna913-MetCAT	231.748	-0.913162	0.53102	0.068668	1.16325
chr16.trna267-LysCTT	17.8438	-0.125685	0.916569	0.877797	0.0566059
chr16.trna315-IleAAT	35.3176	-0.150976	0.900641	0.809302	0.0918892
chr16.trna4-LeuAAG	1.6107	0.480851	1.39557	0.780633	0.107553
chr16.trna50-ThrCGT	29.8913	0.115807	1.08358	0.860964	0.0650152
chr16.trna76-LysCTT	5.58716	0.903934	1.87116	0.403537	0.394117
chr16.trna829-LeuAAG	3.39249	0.779155	1.71613	0.511163	0.291441
chr17.trna112-GlyCCC	1218.08	-0.434545	0.739927	0.451017	0.345807
chr17.trna391-ValCAC	6033.02	-1.26814	0.415195	0.0503392	1.29809
chr17.trna457-CysGCA	2255.2	-0.77973	0.582476	0.130148	0.885563
chr17.trna515-IleTAT	5.02872	-2.20751	0.216507	0.11647	0.933784
chr17.trna719-GluCTC	428.211	-0.605031	0.657457	0.432809	0.363703
chr17.trna81-LysCTT	8839.97	-0.861371	0.550429	0.285096	0.545009
chr17.trna82-ProCGG	203.917	0.222015	1.16636	0.671529	0.172935
chr17.trna83-LysCTT	8872.57	-0.892466	0.538692	0.268857	0.570478
chr17.trna993-ArgCCG	113.714	-0.706968	0.612606	0.256216	0.591393
chr17.trna994-ArgCCT	203.666	-0.0151362	0.989563	0.975828	0.0106267
chr17.trna995-ProTGG	199.313	0.182864	1.13514	0.73699	0.132538
chr17.trna997-ProTGG	7.37364	0.988804	1.98454	0.264018	0.578367
chr17.trna999-LysCTT	8911.07	-0.841104	0.558216	0.296111	0.528545
chr18.trna633-ThrCGT	37.1727	1.44485	2.72235	0.115828	0.936186
chr19.trna106-PheGAA	130.278	-0.347252	0.78608	0.547881	0.261314
chr19.trna107-LysTTT	3444.93	-0.559045	0.678751	0.365979	0.436543
chr19.trna108-PheGAA	21.9891	-0.232338	0.851254	0.712011	0.147513
chr19.trna109-ValTAC	451.281	-0.415948	0.749527	0.387701	0.411503
chr19.trna110-ValTAC	443.162	-0.28708	0.819559	0.551308	0.258606
chr19.trna2-LeuAAG	2.13077	0.9521	1.93469	0.511949	0.290773
chr19.trna371-MetCAT	30.9274	-0.811688	0.569715	0.22074	0.656118
chr19.trna639-ArgTCT	20.5053	-0.113641	0.924252	0.894331	0.0485019
chr19.trna640-LeuTAA	164.586	-0.941237	0.520786	0.144078	0.841404
chr19.trna641-LysTTT	3473.87	-0.63001	0.646172	0.305638	0.514793
chr19.trna713-SerGCT	490.368	-0.240471	0.846469	0.701152	0.154188
chr19.trna8-AlaAGC	31.0936	0.780702	1.71797	0.394351	0.404117
chr2.trna1431-HisGTG	6609.08	-0.00296169	0.997949	0.997138	0.00124458
chr2.trna1432-HisGTG	6507.35	-0.0402073	0.972515	0.961027	0.0172643
chr2.trna1506-IleGAT	6.33567	0.461537	1.37701	0.663248	0.178324
chr2.trna1509-SerGCT	475.789	-0.195114	0.873504	0.757109	0.120842
chr2.trna1747-GlyGCC	123941	-0.898308	0.536515	0.218523	0.660502
chr2.trna1947-AsnGTT	103.981	-0.530999	0.692076	0.30809	0.511322
chr2.trna263-AlaCGC	462.255	-1.08468	0.471497	0.065255	1.18539
chr2.trna511-AspGTC	32.9601	2.12222	4.35365	NA	#VALUE!
chr2.trna587-HisGTG	6508.19	0.022671	1.01584	0.977984	0.00966841
chr3.trna1-LysCTT	8.19499	-1.01904	0.493443	0.303113	0.518395
chr3.trna1026-LeuCAG	10.2103	-0.114983	0.923393	0.897314	0.0470553
chr3.trna1040-ArgACG	32.6908	-0.439932	0.737169	0.552409	0.257739
chr3.trna2-LysCTT	9.0075	0.0707072	1.05023	0.94278	0.0255895
chr3.trna27-TyrGTA	48.1922	-0.0945708	0.936551	0.894321	0.0485067
chr3.trna28-TyrGTA	33.869	-0.0161375	0.988877	0.982277	0.00776588
chr3.trna282-GlyCCC	120194	-0.864664	0.549174	0.232796	0.633024
chr3.trna283-AsnGTT	48.6039	1.43	2.69447	0.0648783	1.1879
chr3.trna284-ValCAC	143445	-1.11733	0.460945	0.0770431	1.11327
chr3.trna285-AsnGTT	2.97973	1.55314	2.93455	0.321136	0.493311
chr3.trna286-GluTTC	396.132	-1.41194	0.375806	0.0788173	1.10338
chr3.trna287-GlyCCC	12618.9	-6.15241	0.0140586	2.14681e-13	12.6682
chr3.trna289-AsnGTT	99.4931	-0.543775	0.685974	0.295932	0.528808
chr3.trna29-AlaAGC	65.3944	-0.734537	0.601011	0.206634	0.684799
chr3.trna291-HisGTG	6587.66	-0.00806893	0.994423	0.992208	0.00339726
chr3.trna292-LysCTT	8994.87	-0.85466	0.552995	0.291081	0.535986
chr3.trna293-HisGTG	319.883	-0.995094	0.501703	0.237927	0.623556
chr3.trna294-AsnGTT	102.24	-0.473692	0.720119	0.383326	0.416432
chr3.trna295-HisGTG	6577.13	-0.00928148	0.993587	0.991021	0.00391692
chr3.trna297-GlnCTG	152.29	-0.24404	0.844378	0.603565	0.219276
chr3.trna298-AsnGTT	100.306	-0.690035	0.619839	0.19918	0.700754
chr3.trna303-GluCTC	45191.7	-0.771014	0.586005	0.279995	0.55285
chr3.trna309-GlnCTG	109.374	-0.135294	0.910484	0.78596	0.1046
chr3.trna48-ValAAC	124100	-1.13284	0.456016	0.0777426	1.10934
chr3.trna622-GluCTC	7.52973	1.0154	2.02146	0.386376	0.41299
chr3.trna628-ArgTCT	141.623	-0.3219	0.800015	0.563325	0.249241
chr3.trna745-GluCTC	45152.8	-0.756274	0.592023	0.291052	0.536029
chr3.trna746-GlyTCC	534.608	-0.278358	0.824529	0.66074	0.17997
chr3.trna747-HisGTG	6556.32	-0.0093932	0.99351	0.990926	0.00395877
chr3.trna748-LysCTT	8896.23	-0.849159	0.555108	0.29335	0.532614
chr3.trna749-HisGTG	93.117	0.521708	1.43565	0.304125	0.516948
chr3.trna750-AsnGTT	103.051	-0.458194	0.727897	0.381236	0.418806
chr3.trna751-HisGTG	6593.7	0.0321138	1.02251	0.96887	0.0137346
chr3.trna752-GlyCCC	3601.3	0.611064	1.52739	0.418687	0.37811
chr3.trna753-GlnCTG	141.981	-0.209733	0.864698	0.666419	0.176253
chr3.trna754-GluTTC	391.874	-1.39932	0.379108	0.0828362	1.08178
chr3.trna755-GlyCCC	12683	-6.17119	0.0138767	2.39589e-13	12.6205
chr3.trna756-GlnCTG	161.736	-0.293586	0.815872	0.531703	0.274331
chr3.trna757-AsnGTT	67.9742	-0.254948	0.838017	0.681724	0.166391
chr3.trna792-MetCAT	669.688	-0.35497	0.781886	0.499236	0.301694
chr3.trna878-GlyGCC	124786	-0.878723	0.543849	0.230051	0.638177
chr3.trna92-ProTGG	217.443	0.22923	1.17221	0.673291	0.171797
chr3.trna928-ValCAC	3.91736	0.576265	1.49098	0.618039	0.208984
chr3.trna93-ProAGG	176.595	0.263238	1.20017	0.635495	0.196888
chr4.trna1177-ValAAC	43.4337	0.173197	1.12755	0.826422	0.082798
chr4.trna1308-GlyGCC	1167.5	-1.05604	0.480951	0.189842	0.721608
chr4.trna16-SerAGA	3836.68	-0.356657	0.780972	0.607575	0.2164
chr4.trna1691-HisGTG	6555.1	0.0166503	1.01161	0.983927	0.00703697
chr4.trna62-IleAAT	41.5511	-0.538639	0.68842	0.369194	0.432745
chr4.trna622-AlaCGC	258.433	0.984913	1.97919	0.205569	0.687042
chr4.trna641-AlaAGC	448.758	-1.26856	0.415075	0.0289174	1.53884
chr4.trna67-GlyCCC	3596.24	0.633697	1.55154	0.402008	0.395765
chr5.trna1044-AsnGTT	98.7365	-0.408923	0.753185	0.455883	0.341147
chr5.trna109-TyrGTA	37.8458	0.550924	1.46502	0.432866	0.363647
chr5.trna110-AlaAGC	68.6075	-0.949237	0.517906	0.100832	0.9964
chr5.trna1136-SerAGA	9.60843	0.900936	1.86728	0.374154	0.42695
chr5.trna13-SeCTCA	3.43988	2.60761	6.09491	0.0884452	1.05333
chr5.trna1315-AspGTC	436.444	-1.1765	0.442424	0.076012	1.11912
chr5.trna1316-PheGAA	126.144	-0.424884	0.744899	0.458184	0.33896
chr5.trna1317-AspGTC	431.906	-1.05125	0.482548	0.111881	0.951243
chr5.trna1318-AlaTGC	469.606	-1.1974	0.43606	0.0351921	1.45355
chr5.trna1610-AspGTC	346.956	-1.02162	0.492563	0.165662	0.780777
chr5.trna1628-LysCTT	5.58989	-1.05377	0.481706	0.300907	0.521567
chr5.trna703-AlaTGC	450.334	-1.09042	0.469623	0.0658302	1.18157
chr6.trna10-ValCAC	1186.85	-1.10039	0.46639	0.0638093	1.19512
chr6.trna1005-CysGCA	515.807	-0.755501	0.592341	0.187817	0.726265
chr6.trna1006-CysGCA	533.231	-0.741744	0.598016	0.171073	0.766818
chr6.trna1008-CysGCA	529.463	-0.861456	0.550397	0.113823	0.943771
chr6.trna1009-CysGCA	535.196	-0.90159	0.535296	0.104454	0.981076
chr6.trna1010-CysGCA	530.77	-0.810466	0.570198	0.147832	0.830232
chr6.trna1011-CysGCA	528.972	-0.809282	0.570666	0.14952	0.8253
chr6.trna1012-CysGCA	545.035	-0.780999	0.581964	0.148356	0.828695
chr6.trna1013-CysGCA	527.817	-0.794632	0.57649	0.153193	0.81476
chr6.trna1014-CysGCA	15.9825	-0.600984	0.659304	0.386489	0.412863
chr6.trna1015-CysGCA	2.67962	0.869193	1.82664	0.562552	0.249837
chr6.trna1016-CysGCA	535.379	-0.720018	0.60709	0.204187	0.689971
chr6.trna1017-CysGCA	534.915	-0.813432	0.569027	0.142791	0.8453
chr6.trna1018-CysGCA	68.1398	-0.967059	0.511548	0.150215	0.823288
chr6.trna1019-CysGCA	538.073	-0.856639	0.552238	0.130336	0.884937
chr6.trna1020-CysGCA	29.5387	-0.817822	0.567298	0.241579	0.616941
chr6.trna1021-CysGCA	529.098	-0.745519	0.596453	0.179542	0.745833
chr6.trna1022-CysGCA	538.484	-0.840415	0.558483	0.139637	0.854999
chr6.trna1023-CysGCA	533.067	-0.790722	0.578055	0.144187	0.841073
chr6.trna1024-CysGCA	530.087	-0.744806	0.596748	0.17952	0.745886
chr6.trna1025-CysGCA	512.149	-0.803181	0.573084	0.155608	0.807968
chr6.trna1026-CysGCA	268.158	-0.884785	0.541568	0.176176	0.754054
chr6.trna1027-CysGCA	532.302	-0.774645	0.584532	0.160067	0.795699
chr6.trna1029-CysGCA	532.503	-0.847351	0.555804	0.139261	0.856169
chr6.trna1030-CysGCA	529.698	-0.741294	0.598203	0.180252	0.744119
chr6.trna1031-CysGCA	523.601	-0.758814	0.590982	0.1723	0.763715
chr6.trna1032-CysGCA	534.853	-0.746089	0.596218	0.175565	0.755562
chr6.trna1033-CysGCA	7.40317	-0.297073	0.813902	0.740137	0.130688
chr6.trna1034-CysGCA	76.7025	-0.968787	0.510935	0.0921021	1.03573
chr6.trna107-ArgCCT	443.151	0.0408848	1.02874	0.935898	0.0287716
chr6.trna157-CysGCA	2277.19	-0.801243	0.573855	0.114985	0.939359
chr6.trna161-CysGCA	529.658	-0.849876	0.554832	0.137852	0.860586
chr6.trna162-CysGCA	528.171	-0.791957	0.57756	0.157558	0.802559
chr6.trna163-CysGCA	527.621	-0.779348	0.58263	0.164532	0.783749
chr6.trna164-CysGCA	535.298	-0.750026	0.594593	0.178542	0.74826
chr6.trna166-CysGCA	550.742	-0.831745	0.561849	0.136228	0.865735
chr6.trna167-CysGCA	11.213	-0.0236301	0.983754	0.97638	0.0103813
chr6.trna168-CysGCA	537.564	-0.798896	0.574789	0.147713	0.830582
chr6.trna170-CysGCA	8.37254	-0.217973	0.859773	0.824723	0.0836919
chr6.trna171-CysGCA	531.252	-0.909457	0.532385	0.105553	0.976529
chr6.trna172-CysGCA	505.396	-0.720085	0.607062	0.209172	0.679496
chr6.trna173-CysGCA	519.115	-0.853959	0.553264	0.117684	0.929284
chr6.trna174-CysGCA	4.64759	-0.228975	0.853241	0.847222	0.0720027
chr6.trna175-CysGCA	519.486	-0.775707	0.584102	0.169231	0.77152
chr6.trna176-CysGCA	12.9607	-0.596675	0.661276	0.437069	0.35945
chr6.trna177-CysGCA	2.7443	0.369917	1.29228	0.771123	0.112876
chr6.trna178-CysGCA	533.433	-0.860049	0.550934	0.122383	0.91228
chr6.trna179-CysGCA	534.09	-0.841127	0.558207	0.131043	0.882585
chr6.trna180-CysGCA	529.61	-0.758107	0.591272	0.17464	0.757856
chr6.trna181-CysGCA	529.118	-0.862947	0.549828	0.122921	0.910373
chr6.trna182-CysGCA	11.2345	-0.53097	0.692089	0.478174	0.320414
chr6.trna317-GlyCCC	1190.96	-0.489974	0.712038	0.410638	0.386541
chr6.trna46-ProAGG	185.884	0.103831	1.07462	0.847675	0.0717705
chr6.trna651-ValGAC	3.81752	-0.800683	0.574077	0.559001	0.252587
chr7.trna1217-ThrAGT	26.3364	-0.430218	0.74215	0.682678	0.165784
chr7.trna1280-LysTTT	352.222	0.444952	1.36127	0.393134	0.405459
chr7.trna158-IleTAT	15.3722	-0.208762	0.86528	0.85209	0.0695146
chr7.trna339-GluTTC	5064.16	-0.484065	0.71496	0.455851	0.341177
chr7.trna389-ArgTCG	142.572	-0.636232	0.643391	0.203365	0.691724
chr7.trna443-ProTGG	260.28	-0.0170049	0.988282	0.976455	0.0103478
chr7.trna561-LeuAAG	1122.03	-0.753016	0.593362	0.229322	0.639555
chr7.trna863-LeuTAG	64.9502	0.122139	1.08835	0.828117	0.0819083
chr7.trna88-SeC(e)TCA	8976.11	-0.376867	0.770108	0.512691	0.290144
chr7.trna969-GluCTC	6.21252	0.218322	1.16338	0.840677	0.0753706
chr7.trna979-ProAGG	183.119	0.00839388	1.00584	0.987464	0.00547862
chr8.trna1013-LeuCAG	728.6	-0.935904	0.522715	0.0910132	1.0409
chr8.trna171-LeuCAG	21.5691	-0.567057	0.674992	0.39665	0.401592
chr8.trna320-LysTTT	2.22279	0.429647	1.3469	0.782303	0.106625
chr8.trna416-LeuCAG	746.989	-0.87613	0.544827	0.126236	0.898815
chr8.trna562-GlyGCC	124108	-0.896053	0.537355	0.21813	0.661285
chr8.trna788-MetCAT	230.369	-1.15572	0.448843	0.0218532	1.66048
chr8.trna891-GlyGCC	124155	-0.886143	0.541059	0.224878	0.648053
chr8.trna892-GlyGCC	123935	-0.900318	0.535769	0.218064	0.661416
chr9.trna1035-LysCTT	9773.05	-0.667656	0.629529	0.329146	0.482612
chr9.trna1100-AlaAGC	22.1136	-0.128098	0.915037	0.87874	0.0561394
chr9.trna1514-LysCTT	7.70426	-0.496619	0.708766	0.569172	0.244756
chr9.trna342-GlnCTG	149.902	-0.0381061	0.973933	0.934485	0.0294279
chr9.trna592-CysGCA	527.629	-0.75725	0.591623	0.175794	0.754996
chr9.trna593-CysGCA	2270.7	-0.822654	0.565401	0.110124	0.958119
chr9.trna783-ArgACG	145.623	-0.0281075	0.980706	0.958315	0.0184916
chr9.trna961-GluTTC	5002.64	-0.480178	0.716889	0.45698	0.340103
chrM.trna1-LeuTAA	880.37	-2.13203	0.228137	0.00435489	2.36102
chrX.trna159-AlaAGC	10.3319	0.638655	1.55688	0.474213	0.324027
chrX.trna321-ArgCCT	145.555	-0.166606	0.890936	0.742379	0.129375
chrX.trna363-AlaTGC	473.566	-1.10623	0.464506	0.055681	1.25429
chrX.trna364-AlaCGC	4.05845	0.266794	1.20313	0.813366	0.0897141
chrX.trna366-AlaTGC	1889.26	-1.54959	0.341607	0.0184213	1.73468
chrX.trna368-AlaTGC	1865.4	-1.48866	0.356343	0.0237753	1.62387
chrX.trna369-AlaCGC	111.953	-0.64582	0.639129	0.302142	0.519789
chrX.trna371-AlaTGC	461.264	-1.21337	0.431261	0.0400678	1.3972
chrX.trna372-AlaTGC	1864.69	-1.49488	0.35481	0.0210701	1.67633
chrX.trna373-AlaCGC	119.581	-0.839632	0.558786	0.156733	0.804839
chrX.trna375-AlaTGC	357.569	-0.790503	0.578142	0.218257	0.661031
chrX.trna460-ValTAC	433.496	-0.298361	0.813176	0.531871	0.274194
chrX.trna463-LeuTAA	2.70247	1.09761	2.14	0.428407	0.368144
chrX.trna494-SerAGA	9.69696	0.469308	1.38445	0.59664	0.224287
chrX.trna636-AlaCGC	109.649	-0.840875	0.558305	0.210342	0.677074
chrX.trna637-AlaTGC	458.354	-1.27844	0.41224	0.0293864	1.53185
chrX.trna639-AlaCGC	113.739	-0.304298	0.809836	0.628648	0.201592
chrX.trna640-AlaCGC	113.272	-0.76417	0.588792	0.218211	0.661124
chrX.trna643-LysCTT	96.2886	-0.615356	0.652769	0.341967	0.466016
chrX.trna935-ProTGG	34.1171	0.715707	1.64229	0.379129	0.421213
chrX.trna940-GlnTTG	12.5256	-0.727068	0.604131	0.435204	0.361307
Mir100_seq	71.1187	-0.297955	0.813404	0.618807	0.208444
Mir101a_seq	676.555	0.136757	1.09943	0.875703	0.0576433
Mir101b_seq	594.494	0.524984	1.43892	0.350997	0.454697
Mir101c_seq	11.7992	0.41279	1.33126	0.655125	0.183676
Mir103-1_seq	1368.1	0.00610391	1.00424	0.990617	0.00409435
Mir103-2_seq	1379.13	0.00839247	1.00583	0.98701	0.00567826
Mir105_seq	8.03969	0.82974	1.77737	0.383392	0.416357
Mir106a_seq	8.50328	0.656081	1.5758	0.470528	0.327414
Mir106b_seq	2758.67	0.286471	1.21965	0.627963	0.202066
Mir107_seq	183.293	0.415962	1.33419	0.435118	0.361393
Mir10a_seq	444583	-0.166666	0.890899	0.820333	0.0860097
Mir10b_seq	470234	0.0844634	1.06029	0.906478	0.0426427
Mir1187_seq	15.9743	0.494405	1.40874	0.508366	0.293824
Mir1188_seq	51.4631	1.03383	2.04745	0.094335	1.02533
Mir1190_seq	66.0509	3.28032	9.7157	0.000219666	3.65824
Mir1191b_seq	11.1293	2.15552	4.4553	0.0181174	1.7419
Mir1192_seq	92.6986	2.99625	7.97923	0.000408333	3.38899
Mir1193_seq	16.1906	1.53013	2.88811	0.0607555	1.21641
Mir1197_seq	12.2908	0.234575	1.17656	0.784022	0.105672
Mir1199_seq	37.7115	1.41303	2.66296	0.0729929	1.13672
Mir1224_seq	15.605	0.903011	1.86996	0.234422	0.630002
Mir122a_seq	12.7633	0.963967	1.95067	0.316919	0.499051
Mir1231_seq	14.1013	0.700383	1.62494	0.371148	0.430452
Mir1247_seq	3851.05	-0.057438	0.960969	NA	#VALUE!
Mir1249_seq	30.8935	1.84091	3.58237	0.0144898	1.83894
Mir124a-1_seq	15.775	0.859734	1.8147	0.25744	0.589324
Mir124a-2_seq	29.7509	-0.257702	0.836419	0.703152	0.152951
Mir124a-3_seq	21.9612	0.541852	1.45584	0.458436	0.338721
Mir1251_seq	11.2243	1.34845	2.54639	0.135368	0.868485
Mir1258_seq	35.9073	1.26138	2.39725	0.0840452	1.07549
Mir125a_seq	488.436	-0.0219546	0.984897	0.973128	0.01183
Mir125b-1_seq	641.66	-0.543524	0.686093	0.411068	0.386086
Mir125b-2_seq	753.378	-0.494181	0.709965	0.448083	0.348641
Mir1264_seq	22.9005	-0.488289	0.71287	0.521365	0.282858
Mir126a_seq	129.458	-0.110639	0.926178	0.844652	0.0733221
Mir126b_seq	16.3687	0.288305	1.2212	0.695789	0.157523
Mir127_seq	64.5153	0.193301	1.14338	0.729111	0.137206
Mir128-1_seq	1886.21	-0.131243	0.913044	0.8273	0.0823371
Mir128-2_seq	1130.71	0.0147894	1.0103	0.97969	0.00891139
Mir129-1_seq	4.85801	0.827224	1.77427	0.435882	0.360631
Mir129-2_seq	8.12194	0.658782	1.57875	0.511747	0.290945
Mir1291_seq	38.7788	0.876988	1.83654	0.334766	0.475259
Mir1298_seq	8.13588	0.477398	1.39223	0.637989	0.195187
Mir129b_seq	6.71725	0.238196	1.17952	0.815075	0.0888026
Mir1306_seq	104.724	0.0153131	1.01067	0.980015	0.00876708
Mir130a_seq	1595.92	0.0198497	1.01385	0.972791	0.0119803
Mir130b_seq	1089.27	-0.0359008	0.975423	0.956904	0.0191316
Mir130c_seq	10.3922	-0.529462	0.692813	0.582086	0.235013
Mir132_seq	78.2825	0.102741	1.07381	0.856906	0.0670667
Mir133a-1_seq	7.36999	0.788873	1.72772	0.430497	0.36603
Mir133a-2_seq	19.6455	1.0371	2.05209	0.207498	0.682987
Mir133b_seq	17.6585	0.26517	1.20178	0.758167	0.120235
Mir133c_seq	61.7365	-0.52038	0.697188	0.489526	0.310224
Mir134_seq	34.3421	-0.131992	0.91257	0.847264	0.0719811
Mir135a-1_seq	9.42733	-0.164843	0.892025	0.84306	0.0741416
Mir135a-2_seq	17.1164	0.060865	1.04309	0.930225	0.0314119
Mir135b_seq	10.5694	0.561187	1.47548	0.517036	0.286479
Mir136_seq	8.94109	0.592571	1.50793	0.475682	0.322683
Mir137_seq	7.81747	0.80857	1.75147	0.40462	0.392953
Mir138-1_seq	39.7757	0.38593	1.3067	0.49469	0.305667
Mir138-2_seq	34.8531	0.371665	1.29384	0.61154	0.213575
Mir139_seq	14.9586	0.457961	1.3736	0.541544	0.266367
Mir140_seq	3569.93	0.206993	1.15428	0.716713	0.144655
Mir141_seq	9710.45	0.522479	1.43642	0.518563	0.285199
Mir142_seq	1713.87	0.793492	1.73326	0.0894459	1.04844
Mir142b_seq	161.964	0.133211	1.09673	0.815829	0.088401
Mir143_seq	14539.5	0.689105	1.61228	0.147155	0.832225
Mir143hg_seq	141.089	0.554455	1.46861	0.27695	0.557598
Mir144_seq	20.3763	-0.141645	0.906485	0.9003	0.0456126
Mir145a_seq	17.8891	0.895789	1.86063	0.207635	0.682699
Mir145b_seq	9.97369	0.596049	1.51157	0.474685	0.323594
Mir146_seq	1899.5	-0.0306603	0.978972	0.969225	0.0135756
Mir146b_seq	6784.81	0.291394	1.22382	0.584569	0.233164
Mir147_seq	25.7199	0.219356	1.16421	0.74162	0.129819
Mir148a_seq	53451.1	-0.325032	0.798281	0.64181	0.192593
Mir148b_seq	2190.45	-0.150927	0.900672	0.769528	0.113776
Mir149_seq	34.4344	1.82566	3.54468	0.0505328	1.29643
Mir150_seq	25.4223	0.668844	1.5898	0.30315	0.518342
Mir152_seq	73.5281	0.726981	1.65517	0.299779	0.523199
Mir153_seq	17.5555	0.591667	1.50699	0.443251	0.35335
Mir154_seq	4.48109	1.15676	2.22956	0.305841	0.514504
Mir155_seq	21.471	-0.77738	0.583426	0.375373	0.425537
Mir15a_seq	982.48	0.0629103	1.04457	0.90514	0.0432841
Mir15b_seq	1524.41	-0.431483	0.741499	0.484343	0.314847
Mir16-1_seq	16085.4	-0.0282986	0.980576	0.960599	0.0174579
Mir16-2_seq	16149.4	-0.0235844	0.983785	0.966981	0.0145821
Mir1668_seq	23.6123	-0.357911	0.780293	0.611555	0.213565
Mir17_seq	90.6905	-0.35365	0.782602	0.554041	0.256458
Mir17hg_seq	4926.9	-0.518949	0.69788	0.24297	0.614448
Mir18_seq	172.382	0.205046	1.15272	0.70319	0.152927
Mir181a-1_seq	535.486	0.262752	1.19977	0.697718	0.15632
Mir181a-2_seq	616.24	0.172804	1.12725	0.794899	0.0996881
Mir181b-1_seq	41.9856	-0.0991319	0.933595	0.881532	0.054762
Mir181b-2_seq	49.3764	0.287107	1.22019	0.661223	0.179652
Mir181c_seq	2673.21	0.582073	1.497	0.367664	0.434549
Mir181d_seq	745.11	0.258843	1.19652	0.703471	0.152754
Mir182_seq	36358.8	-0.239293	0.84716	0.648144	0.188329
Mir183_seq	3591.1	-0.720501	0.606887	0.206323	0.685452
Mir1839_seq	823.452	0.374377	1.29628	0.462125	0.33524
Mir184_seq	21400.2	-1.36818	0.387379	0.048038	1.31841
Mir1843a_seq	115.34	0.057546	1.04069	0.913027	0.0395164
Mir1843b_seq	275.559	0.347156	1.27205	0.46727	0.330432
Mir185_seq	37.2507	-0.3604	0.778948	0.608913	0.215445
Mir186_seq	2095.87	0.135897	1.09878	0.80005	0.0968827
Mir187_seq	42.6932	-0.0314398	0.978443	0.963714	0.0160517
Mir188_seq	12.2939	1.06823	2.09686	0.190445	0.720231
Mir1892_seq	7.25266	2.86826	7.30185	0.0212847	1.67193
Mir1893_seq	18.5397	0.42485	1.34243	0.599716	0.222054
Mir1894_seq	60.1676	3.56487	11.834	NA	#VALUE!
Mir1895_seq	1301.73	0.444553	1.36089	NA	#VALUE!
Mir1896_seq	26.2317	1.46343	2.75763	0.0274162	1.56199
Mir1897_seq	10.7757	0.665618	1.58625	0.476791	0.321672
Mir1898_seq	26.597	3.56694	11.851	0.000743285	3.12884
Mir1899_seq	79.5506	0.533319	1.44725	0.417363	0.379486
Mir18b_seq	13.3923	0.467145	1.38237	0.535875	0.270936
Mir1900_seq	16.8619	0.697967	1.62222	0.414193	0.382797
Mir1901_seq	71.7043	0.573343	1.48797	0.466059	0.331559
Mir1902_seq	9.9884	2.43665	5.41382	0.0329869	1.48166
Mir1903_seq	77.4451	1.82829	3.55117	0.00879039	2.05599
Mir1904_seq	4.49992	0.696632	1.62072	0.547014	0.262002
Mir1905_seq	15.6084	0.708193	1.63376	0.365761	0.436803
Mir1906-1_seq	11.2247	0.790794	1.73003	0.302822	0.518813
Mir1906-2_seq	8.43682	0.656627	1.57639	0.471041	0.326941
Mir1907_seq	42.1251	0.764273	1.69851	0.223586	0.650556
Mir190a_seq	11.3743	1.61594	3.06512	0.0666491	1.17621
Mir190b_seq	370.699	-0.321062	0.80048	0.612198	0.213108
Mir191_seq	111102	0.272886	1.20822	0.616975	0.209732
Mir1912_seq	5.83972	-0.794502	0.576542	0.45628	0.340768
Mir192_seq	10054.9	0.343989	1.26926	0.521224	0.282975
Mir1928_seq	25.1851	1.04785	2.06744	0.0919711	1.03635
Mir1929_seq	10.0149	-0.0150716	0.989608	0.985398	0.00638832
Mir1930_seq	49.0669	2.35722	5.12381	0.00423433	2.37322
Mir1931_seq	32.2016	0.745581	1.67665	0.256872	0.590283
Mir1932_seq	23.1806	-0.0208985	0.985619	0.978356	0.00950305
Mir1933_seq	22.2491	0.58496	1.5	0.369056	0.432907
Mir1934_seq	70.6112	0.386855	1.30754	0.527875	0.277469
Mir1936_seq	11.3858	-0.44501	0.734579	0.575706	0.2398
Mir1938_seq	26.6473	1.00897	2.01248	0.191451	0.717943
Mir193a_seq	8.12241	-0.147614	0.902742	0.877449	0.0567779
Mir193b_seq	27.7846	1.00835	2.0116	0.113882	0.943546
Mir194-1_seq	120.992	-0.228893	0.853289	0.678343	0.168551
Mir194-2_seq	156.556	-0.280122	0.823521	0.58241	0.234771
Mir1940_seq	856.647	0.577174	1.49192	0.415717	0.381202
Mir1941_seq	15.5419	-0.132271	0.912394	0.870745	0.0601092
Mir1942_seq	10.2006	0.866078	1.8227	0.408197	0.38913
Mir1943_seq	12.7259	1.10861	2.15638	0.143765	0.842348
Mir1945_seq	38.2545	1.77688	3.42684	0.0635408	1.19695
Mir1946a_seq	202.519	0.0646535	1.04583	0.914593	0.0387723
Mir1947_seq	81.7446	-0.0424809	0.970984	0.948776	0.0228365
Mir1948_seq	94.4328	3.42539	10.7435	0.000355332	3.44937
Mir1949_seq	17.012	1.306	2.47255	0.19749	0.704456
Mir1950_seq	1.91619	-1.55415	0.340529	0.409976	0.387241
Mir1951_seq	10.2497	0.127645	1.09251	0.896797	0.0473057
Mir1952_seq	6.08066	0.376928	1.29857	0.689358	0.161555
Mir1953_seq	14.0898	-0.61324	0.653727	0.413143	0.383899
Mir1955_seq	14.4177	0.49851	1.41275	0.561058	0.250992
Mir1956_seq	13.2431	0.612558	1.52897	0.473495	0.324684
Mir1957b_seq	31.1739	0.536899	1.45085	0.429598	0.366938
Mir195a_seq	298.546	-0.0745083	0.949666	0.890246	0.0504898
Mir195b_seq	28.4148	1.11911	2.17213	0.129474	0.887818
Mir1960_seq	12.4597	0.340431	1.26614	0.673595	0.171601
Mir1961_seq	7.20222	1.84753	3.59885	0.0621492	1.20656
Mir1962_seq	53.7174	0.208873	1.15578	0.806688	0.0932943
Mir1963_seq	7.83873	0.281882	1.21578	0.760759	0.118753
Mir1964_seq	26.0766	0.539185	1.45315	0.516076	0.287286
Mir1966_seq	14.2109	0.820557	1.76609	0.353736	0.451321
Mir1967_seq	8.68003	0.595674	1.51118	0.512405	0.290386
Mir1968_seq	9.57478	0.469711	1.38483	0.593348	0.22669
Mir1969_seq	15.2734	-0.459037	0.727472	0.526275	0.278787
Mir196a-1_seq	102.221	0.114281	1.08244	0.879294	0.0558661
Mir196a-2_seq	36.4634	-0.149173	0.901767	0.837788	0.076866
Mir196b_seq	21.78	0.000776698	1.00054	0.999099	0.000391272
Mir1970_seq	1.76407	4.54991	23.424	0.0256392	1.59109
Mir1971_seq	23.9207	0.927511	1.90199	0.161284	0.792408
Mir1981_seq	31.418	-0.137207	0.909277	0.813191	0.0898076
Mir1982_seq	20.5422	0.538912	1.45288	0.476399	0.322029
Mir1983_seq	200.545	0.340032	1.26578	0.585719	0.232311
Mir199a-1_seq	68.6099	0.209371	1.15618	0.694767	0.158161
Mir199a-2_seq	139.683	0.123763	1.08957	0.808182	0.0924906
Mir199b_seq	72.4523	0.243143	1.18357	0.626884	0.202812
Mir19a_seq	294.418	0.528108	1.44204	0.365288	0.437365
Mir19b-1_seq	668.481	0.15727	1.11518	0.784876	0.105199
Mir19b-2_seq	679.258	0.208441	1.15544	0.716498	0.144785
Mir1a-1_seq	10.3152	0.954858	1.93839	0.354785	0.450035
Mir1a-2_seq	1.91323	-0.728321	0.603606	0.653523	0.184739
Mir1b_seq	13.5813	2.48553	5.60039	0.00950387	2.0221
Mir200a_seq	1591.53	-0.249918	0.840944	0.745526	0.127537
Mir200b_seq	3976.67	-1.73453	0.300508	0.0258709	1.58719
Mir200c_seq	471.259	-0.594222	0.662402	0.373501	0.427708
Mir201_seq	16.4058	-0.234647	0.849893	0.765842	0.115861
Mir202_seq	17.225	0.373273	1.29529	0.608372	0.215831
Mir203_seq	603.479	-1.11182	0.462711	0.0316195	1.50004
Mir204_seq	273.315	-0.365881	0.775995	0.495762	0.304727
Mir205_seq	386.087	-0.385587	0.765467	0.647887	0.1885
Mir206_seq	14.0907	0.623748	1.54087	0.477747	0.320802
Mir207_seq	15.2061	0.216136	1.16162	0.77148	0.112676
Mir208a_seq	21.5143	2.41585	5.33636	0.0152782	1.81593
Mir208b_seq	10.1154	0.988446	1.98405	0.263174	0.579756
Mir20a_seq	321.277	0.0752837	1.05357	0.899485	0.0460061
Mir20b_seq	7.12487	1.1613	2.23659	0.266759	0.573881
Mir210_seq	144.58	-0.24861	0.841707	0.736931	0.132573
Mir211_seq	13.5988	0.939926	1.91843	0.205105	0.688025
Mir212_seq	118.104	2.12281	4.35543	NA	#VALUE!
Mir2136_seq	16.5001	1.87085	3.65748	0.0299856	1.52309
Mir2137_seq	125.323	-0.58164	0.668204	0.355394	0.44929
Mir2139_seq	10.7308	0.467742	1.38294	0.570267	0.243921
Mir214_seq	18.847	0.438639	1.35532	0.635192	0.197095
Mir215_seq	70.1482	0.434942	1.35186	0.411216	0.38593
Mir216a_seq	12.9662	0.0697485	1.04953	0.938079	0.0277607
Mir216b_seq	10.6643	1.08722	2.12464	0.22533	0.64718
Mir216c_seq	2.83068	0.00252792	1.00175	0.998552	0.000629233
Mir217_seq	13.7942	0.314511	1.24359	0.67234	0.172411
Mir218-1_seq	90.1981	3.27336	9.66898	NA	#VALUE!
Mir218-2_seq	20.8534	0.290122	1.22274	0.703713	0.152604
Mir219a-1_seq	21.3099	1.06378	2.0904	0.160938	0.793341
Mir219a-2_seq	23.6761	-0.346535	0.786471	0.64608	0.189713
Mir219b_seq	5.7451	0.933671	1.91013	0.423089	0.373568
Mir219c_seq	6.26967	0.952692	1.93548	0.303867	0.517317
Mir21a_seq	13521.9	0.132926	1.09652	0.829734	0.0810614
Mir21b_seq	6.07008	2.17643	4.52034	0.0314964	1.50174
Mir21c_seq	34.0164	2.28837	4.88503	NA	#VALUE!
Mir22_seq	101214	-0.270493	0.829036	0.607103	0.216737
Mir221_seq	469.318	0.036601	1.02569	0.966	0.0150229
Mir222_seq	179.401	0.26575	1.20226	0.69537	0.157784
Mir223_seq	15.051	1.34762	2.54491	0.0907254	1.04227
Mir22hg_seq	62.0849	1.2253	2.33803	0.0713955	1.14633
Mir23a_seq	111.561	-0.147019	0.903114	0.763797	0.117022
Mir23b_seq	213.88	-0.455096	0.729462	0.423341	0.37331
Mir24-1_seq	68.1359	0.0375925	1.0264	0.950315	0.0221326
Mir24-2_seq	86.2019	0.0672239	1.0477	0.918324	0.0370042
Mir25_seq	37210.1	-0.115794	0.922874	0.845982	0.0726387
Mir26a-1_seq	7052.03	-0.257348	0.836625	0.60758	0.216397
Mir26a-2_seq	7131.82	-0.284218	0.821186	0.571663	0.24286
Mir26b_seq	2462.84	-0.0667594	0.95478	0.903384	0.0441275
Mir27a_seq	274.839	-0.15126	0.900464	0.805175	0.0941099
Mir27b_seq	20317.5	0.322518	1.25051	0.49299	0.307162
Mir2861_seq	17.9956	0.594645	1.5101	0.503891	0.297664
Mir28a_seq	1.93223	0.400438	1.31991	0.789547	0.102622
Mir28b_seq	140.503	-0.240834	0.846256	0.659019	0.181102
Mir290a_seq	3.65728	-2.0875	0.235288	0.178487	0.748393
Mir290b_seq	1.08401	-0.185127	0.879571	0.925459	0.0336429
Mir291a_seq	8.92252	-0.11874	0.920992	0.889566	0.0508217
Mir291b_seq	43.0885	3.44365	10.8803	3.55727e-05	4.44888
Mir292_seq	105.699	-0.0453034	0.969086	0.94399	0.0250324
Mir292b_seq	13.1162	0.11685	1.08436	0.877459	0.056773
Mir293_seq	26.9134	1.00725	2.01008	0.10534	0.977408
Mir294_seq	7.60419	-0.0392894	0.973134	0.96662	0.014744
Mir295_seq	18.6065	-0.81436	0.568661	0.241258	0.617518
Mir296_seq	82.2501	0.192839	1.14301	0.762669	0.117664
Mir297a-4_seq	4.15922	-0.355718	0.78148	0.755811	0.121587
Mir297b_seq	23.4236	-0.945137	0.51938	0.21072	0.676293
Mir298_seq	324.538	0.102331	1.07351	0.867237	0.0618623
Mir299a_seq	4.41454	-0.715717	0.608902	0.524953	0.279879
Mir299b_seq	1.82114	0.487058	1.40158	0.784638	0.105331
Mir29a_seq	849.125	-0.297478	0.813673	0.6293	0.201142
Mir29b-1_seq	8.25655	-0.481425	0.71627	0.615743	0.2106
Mir29b-2_seq	12.985	0.0508084	1.03585	0.953851	0.0205193
Mir29c_seq	57.534	0.351003	1.27545	0.674944	0.170733
Mir300_seq	5.64219	2.16423	4.48228	0.0779167	1.10837
Mir301_seq	590.371	0.517449	1.43142	0.38132	0.418711
Mir301b_seq	49.9076	0.085695	1.0612	0.884746	0.0531812
Mir302a_seq	16.3429	0.508012	1.42209	0.536827	0.270166
Mir302b_seq	5.8655	1.63496	3.10578	0.174965	0.75705
Mir302c_seq	12.498	0.0879271	1.06284	0.915096	0.0385335
Mir302d_seq	5.57263	0.784854	1.72292	0.503902	0.297654
Mir3057_seq	83.5144	0.795972	1.73625	0.115107	0.938899
Mir3058_seq	9.81529	-0.194189	0.874064	0.805526	0.0939202
Mir3059_seq	7.28658	-0.250206	0.840776	0.80718	0.0930297
Mir3060_seq	5.82629	0.959705	1.94491	0.328979	0.482832
Mir3061_seq	14.206	1.7296	3.31636	0.0292413	1.534
Mir3062_seq	7.64018	0.19894	1.14785	0.822701	0.0847578
Mir3063_seq	43.427	2.86525	7.2866	NA	#VALUE!
Mir3064_seq	13.0369	1.67431	3.19167	0.0745252	1.1277
Mir3065_seq	8.22665	1.52184	2.87158	0.100759	0.996714
Mir3066_seq	39.907	1.3976	2.63462	0.0332538	1.47816
Mir3067_seq	6.35089	0.752133	1.68428	0.438596	0.357935
Mir3068_seq	348.028	-0.0716272	0.951564	NA	#VALUE!
Mir3069_seq	12.8336	0.101544	1.07292	0.953473	0.0206918
Mir3070a_seq	12.2415	0.432783	1.34983	0.61135	0.21371
Mir3070b_seq	63.299	3.84984	14.4184	NA	#VALUE!
Mir3071_seq	17.3408	0.545725	1.45975	0.497209	0.303461
Mir3072_seq	21.1075	1.84356	3.58894	0.0247798	1.6059
Mir3073a_seq	9.48587	0.520521	1.43447	0.586421	0.23179
Mir3073b_seq	18.599	1.25549	2.38749	0.0566362	1.24691
Mir3074-1_seq	43.8433	-0.15753	0.896558	0.791084	0.101778
Mir3074-2_seq	38.0905	-0.28747	0.819338	0.659288	0.180925
Mir3075_seq	16.1879	1.13522	2.19652	0.235294	0.628389
Mir3076_seq	9.76438	1.94068	3.83886	0.10063	0.997272
Mir3077_seq	9.30918	0.372494	1.29459	0.70732	0.150384
Mir3078_seq	11.1857	0.476724	1.39158	0.574505	0.240706
Mir3079_seq	3.03629	-0.7101	0.611278	0.564299	0.248491
Mir3081_seq	18.0779	-0.357016	0.780778	0.636375	0.196287
Mir3082_seq	12.6697	0.743313	1.67402	0.36954	0.432339
Mir3083_seq	4.98948	0.629511	1.54704	0.53088	0.275004
Mir3084_seq	5.54581	1.5081	2.84436	0.165988	0.779925
Mir3084-2_seq	6.07467	0.71677	1.6435	0.452862	0.344034
Mir3085_seq	102.565	1.63414	3.10402	0.0717676	1.14407
Mir3086_seq	22.2413	0.18014	1.13299	0.812486	0.090184
Mir3087_seq	14.1411	1.16442	2.24144	0.191296	0.718294
Mir3088_seq	23.9812	0.562108	1.47643	0.435244	0.361267
Mir3089_seq	17.5035	0.895123	1.85977	0.244608	0.61153
Mir3091_seq	19.0125	2.24328	4.73471	0.00699789	2.15503
Mir3092_seq	11.2209	1.39599	2.63169	0.0769076	1.11403
Mir3093_seq	9.49787	1.68396	3.21309	0.0498875	1.30201
Mir3094_seq	5.46292	0.777512	1.71417	0.481161	0.31771
Mir3095_seq	9.06919	1.14312	2.20858	0.223598	0.650531
Mir3097_seq	6.70038	0.812817	1.75664	0.398155	0.399948
Mir3098_seq	1.50769	3.33763	10.1094	0.114738	0.940292
Mir3099_seq	10.0202	1.30125	2.46442	0.140932	0.850989
Mir30a_seq	30714.5	0.577289	1.49204	0.264101	0.57823
Mir30b_seq	2002	-0.435331	0.739524	0.453604	0.343323
Mir30c-1_seq	4146.7	-0.342657	0.788588	0.570198	0.243974
Mir30c-2_seq	4742.24	-0.272129	0.828097	0.641518	0.192791
Mir30d_seq	16342.6	0.127145	1.09213	0.796697	0.098707
Mir30e_seq	6765.28	0.367847	1.29043	0.505796	0.296025
Mir30f_seq	5824.2	0.30496	1.23538	0.559412	0.252268
Mir31_seq	843.024	0.0812885	1.05796	0.923086	0.0347577
Mir3100_seq	3.9969	2.38109	5.20929	0.120189	0.920136
Mir3101_seq	22.0454	2.45734	5.49202	0.00394042	2.40446
Mir3102_seq	25.5941	0.281493	1.21545	0.65727	0.182256
Mir3103_seq	11.6739	-0.731792	0.602156	0.402808	0.394902
Mir3104_seq	9.2045	0.670273	1.59137	0.50282	0.298588
Mir3106_seq	9.29702	1.57504	2.97945	0.088173	1.05466
Mir3107_seq	2578.6	-2.11986	0.230069	NA	#VALUE!
Mir3108_seq	11.1992	0.292903	1.2251	0.728868	0.137351
Mir3109_seq	37.1377	3.59775	12.1068	NA	#VALUE!
Mir3112_seq	10.2916	1.08812	2.12597	0.185105	0.732583
Mir32_seq	115.039	0.155693	1.11396	0.785097	0.105077
Mir320_seq	2205.95	-0.690723	0.619543	0.311788	0.506141
Mir322_seq	96.4179	0.459239	1.37482	0.40239	0.395353
Mir323_seq	5.19289	0.531643	1.44557	0.586955	0.231395
Mir324_seq	68.6527	2.74145	6.68742	0.000764414	3.11667
Mir326_seq	49.3766	2.04113	4.11567	0.0184879	1.73311
Mir328_seq	591.977	-0.261691	0.83411	0.576226	0.239407
Mir329_seq	52.6278	0.277781	1.21233	0.654352	0.184189
Mir33_seq	5.79666	2.17247	4.50794	0.0581966	1.2351
Mir330_seq	34.1571	0.343465	1.2688	0.560508	0.251418
Mir331_seq	60.1959	0.361465	1.28473	0.594487	0.225857
Mir335_seq	18.0084	0.121324	1.08773	0.862192	0.064396
Mir337_seq	38.9402	2.99062	7.94817	0.000109918	3.95893
Mir338_seq	41.3784	2.73275	6.6472	NA	#VALUE!
Mir339_seq	72.0857	0.922004	1.89474	0.209096	0.679653
Mir340_seq	3458.81	0.357859	1.28152	0.538313	0.268965
Mir341_seq	28.6729	0.444715	1.36105	0.533895	0.272544
Mir343_seq	8.98491	0.540146	1.45412	0.560857	0.251148
Mir344_seq	8.1607	0.439282	1.35593	0.652558	0.185381
Mir344-2_seq	6.47285	0.764516	1.6988	0.422398	0.374278
Mir344b_seq	5.1977	1.70227	3.25412	0.166751	0.777932
Mir344c_seq	15.7023	0.856886	1.81112	0.270734	0.567457
Mir344d-1_seq	5.80267	1.84142	3.58362	0.0757822	1.12043
Mir344d-2_seq	8.93608	0.571393	1.48596	0.498566	0.302277
Mir344d-3_seq	21.0345	-0.0684396	0.953669	0.918188	0.0370684
Mir344e_seq	24.4745	1.55031	2.92881	0.0674859	1.17079
Mir344f_seq	13.1645	-0.533457	0.690897	0.51935	0.284539
Mir344g_seq	8.25728	0.0193301	1.01349	0.982061	0.00786133
Mir344h-1_seq	6.56259	3.41062	10.6341	0.00921032	2.03573
Mir344h-2_seq	8.03657	3.47299	11.1039	0.119641	0.922119
Mir344i_seq	17.717	1.70379	3.25755	0.0510379	1.29211
Mir345_seq	112.901	-0.727992	0.603743	0.282747	0.548601
Mir346_seq	88.443	0.874535	1.83342	0.197473	0.704492
Mir3470a_seq	4.45258	0.812367	1.75609	0.500395	0.300687
Mir3470b_seq	1261.41	-0.229865	0.852715	0.728631	0.137493
Mir3473a_seq	4.01289	0.751763	1.68385	0.570519	0.24373
Mir3473c_seq	927.688	0.0834135	1.05952	0.896261	0.0475654
Mir3473d_seq	240.564	0.467734	1.38294	0.460645	0.336634
Mir3473e_seq	116.214	0.636746	1.55482	0.283532	0.547398
Mir3473g_seq	48.7424	0.316431	1.24525	0.577909	0.238141
Mir3474_seq	3.60896	0.742216	1.67274	0.546868	0.262118
Mir3475_seq	29.5643	-1.64651	0.319411	0.0551954	1.2581
Mir34a_seq	42.7757	0.304983	1.2354	0.751429	0.124112
Mir34b_seq	17524	-0.319456	0.801372	0.642963	0.191814
Mir34c_seq	42799	-0.0726087	0.950917	0.898597	0.0464353
Mir350_seq	56.9903	-0.114976	0.923398	0.84625	0.0725016
Mir351_seq	25.4308	-0.120643	0.919778	0.863326	0.0638253
Mir3535_seq	2296.31	-0.509382	0.702523	0.465181	0.332378
Mir3544_seq	4.1572	-0.875314	0.545135	0.442368	0.354217
Mir3547_seq	15.946	0.2133	1.15934	0.784763	0.105262
Mir3569_seq	71.5919	3.76204	13.5671	0.000183132	3.73724
Mir3572_seq	29.3701	4.26217	19.1885	NA	#VALUE!
Mir362_seq	20.5606	1.34773	2.54511	0.0423627	1.37302
Mir3620_seq	45.1069	1.37928	2.60139	0.0183392	1.73662
Mir363_seq	23.1005	1.28304	2.43352	0.0895683	1.04785
Mir365-1_seq	21.2127	-0.590572	0.664079	0.370008	0.431789
Mir365-2_seq	34.0695	-0.19965	0.870762	0.759318	0.119576
Mir367_seq	7.54106	0.044058	1.03101	0.967021	0.014564
Mir369_seq	5.61103	0.808839	1.7518	0.390748	0.408103
Mir370_seq	9.68629	-0.0479486	0.967311	0.961232	0.0171716
Mir374b_seq	68.4849	-0.37911	0.768912	0.488539	0.311101
Mir374c_seq	2.53325	0.171307	1.12608	0.89569	0.0478423
Mir375_seq	17800.3	0.0344903	1.02419	0.957985	0.0186414
Mir376a_seq	5.1828	1.71715	3.28786	0.13087	0.88316
Mir376b_seq	3.82789	-0.348796	0.785239	0.771838	0.112474
Mir376c_seq	4.19312	-1.35868	0.38994	0.340607	0.467746
Mir377_seq	4.43493	2.43385	5.40332	0.0492432	1.30765
Mir378b_seq	615.332	-1.28844	0.409393	0.133848	0.873387
Mir378c_seq	6.72883	0.425342	1.34289	0.723478	0.140574
Mir379_seq	4.77135	1.25256	2.38263	0.228538	0.641041
Mir380_seq	4.30176	0.960941	1.94658	0.439217	0.357321
Mir381_seq	15.4861	2.05655	4.15992	0.0249913	1.60221
Mir382_seq	7.66197	0.0523665	1.03696	0.952519	0.0211263
Mir383_seq	11.1018	1.08339	2.119	0.215564	0.666425
Mir384_seq	3.36298	0.179166	1.13223	0.895353	0.0480056
Mir3960_seq	28.344	0.928702	1.90356	0.212352	0.672944
Mir3963_seq	113.015	1.00417	2.00579	0.143841	0.842116
Mir3965_seq	1.24005	-0.298617	0.813031	0.881241	0.0549053
Mir3966_seq	6.97836	0.108644	1.07821	0.907906	0.0419591
Mir3967_seq	6.13675	0.404385	1.32352	0.709291	0.149176
Mir3968_seq	799.123	-0.725658	0.604721	0.247244	0.606873
Mir3969_seq	12.1827	1.20535	2.30594	NA	#VALUE!
Mir3970_seq	2.08364	-0.922624	0.527549	0.553962	0.25652
Mir3971_seq	24.3371	0.434902	1.35182	0.558474	0.252997
Mir409_seq	47.9567	-0.251257	0.840164	0.671641	0.172863
Mir410_seq	34.9542	0.569799	1.48432	0.407449	0.389927
Mir411_seq	47.9853	0.175985	1.12974	0.764734	0.11649
Mir412_seq	19.0734	0.700116	1.62464	0.38436	0.415262
Mir421_seq	2.88724	5.45857	43.9737	0.105504	0.976732
Mir423_seq	2935.27	-0.265495	0.831913	0.641406	0.192867
Mir425_seq	9438.32	-0.159922	0.895073	0.798088	0.0979493
Mir429_seq	5611.78	-1.37533	0.385464	0.0769822	1.11361
Mir431_seq	21.9268	0.136239	1.09904	0.856589	0.0672274
Mir432_seq	10.3768	1.65333	3.14559	0.0719386	1.14304
Mir433_seq	23.1202	1.11357	2.16381	0.2023	0.694004
Mir434_seq	404.185	-0.370522	0.773503	0.58421	0.233431
Mir448_seq	22.4327	1.28202	2.43179	0.110522	0.956553
Mir449a_seq	3884.27	0.205653	1.15321	0.690243	0.160998
Mir449b_seq	18.1817	0.214585	1.16037	0.82248	0.0848747
Mir449c_seq	15.7304	0.811022	1.75445	0.31592	0.500423
Mir450-1_seq	4.93881	-0.622537	0.649528	0.52849	0.276963
Mir450-2_seq	3.19311	-1.85181	0.277045	0.145833	0.836146
Mir450b_seq	5.89863	-0.589372	0.664632	0.637494	0.195524
Mir451a_seq	61.8975	-1.06102	0.479294	0.562843	0.249612
Mir451b_seq	14.155	1.75732	3.38068	0.0639593	1.1941
Mir452_seq	36.3734	2.43621	5.41218	0.0030181	2.52027
Mir453_seq	14.9546	0.605294	1.52129	0.470766	0.327195
Mir455_seq	14.2173	0.265956	1.20243	0.723465	0.140582
Mir463_seq	3267.79	-0.214149	0.862055	0.732982	0.134907
Mir465_seq	4513.99	0.121351	1.08775	0.853345	0.0688752
Mir465b-1_seq	2794.9	0.0972261	1.06971	0.885329	0.0528955
Mir465b-2_seq	2770.92	0.0506559	1.03574	0.940146	0.0268045
Mir465c-1_seq	14681.3	0.135979	1.09884	0.829699	0.0810794
Mir465c-2_seq	14630.6	0.110222	1.07939	0.861797	0.0645949
Mir465d_seq	14.2011	0.517264	1.43124	0.4667	0.330963
Mir466d_seq	4.42309	3.99369	15.9302	0.0147923	1.82996
Mir466i_seq	42.303	-0.0338804	0.976789	0.956913	0.0191275
Mir467a-1_seq	36.8613	-0.528849	0.693107	0.430917	0.365606
Mir467a-10_seq	1.09709	2.28732	4.88148	0.278484	0.5552
Mir467a-2_seq	33.6477	-0.485734	0.714134	0.504811	0.296871
Mir467a-4_seq	38.0028	-0.59997	0.659768	0.380431	0.419724
Mir467a-5_seq	36.0145	-0.808589	0.57094	0.255852	0.592011
Mir467a-7_seq	37.9923	-0.594931	0.662076	0.376817	0.42387
Mir467a-8_seq	37.9334	-0.568275	0.674422	0.42268	0.373988
Mir467a-9_seq	36.8519	-0.59379	0.6626	0.396554	0.401698
Mir467b_seq	34.8018	-0.28522	0.820617	0.712229	0.14738
Mir467d_seq	321.339	-0.345005	0.787305	0.59401	0.226206
Mir468_seq	59.249	-0.258879	0.835737	0.679041	0.168104
Mir470_seq	15066.4	0.39163	1.31187	0.524787	0.280017
Mir471_seq	245.091	0.287858	1.22083	0.619772	0.207768
Mir483_seq	45.8121	0.189504	1.14037	0.759368	0.119548
Mir484_seq	82.6427	0.061142	1.04329	0.924886	0.0339117
Mir485_seq	39.3384	2.21382	4.63903	NA	#VALUE!
Mir486_seq	2596.14	-2.1306	0.228364	NA	#VALUE!
Mir487b_seq	5.88514	0.935132	1.91207	0.378069	0.422429
Mir488_seq	13.9619	0.652931	1.57236	0.4498	0.34698
Mir489_seq	10.6046	1.82438	3.54155	0.0569084	1.24482
Mir490_seq	8.14222	0.597215	1.51279	0.563594	0.249033
Mir491_seq	13.1088	2.02739	4.07666	0.0258431	1.58765
Mir493_seq	37.7878	1.39563	2.63103	0.096343	1.01618
Mir494_seq	6.71088	-0.334329	0.793153	0.758837	0.119852
Mir495_seq	2.69049	0.135297	1.09832	0.916413	0.0379087
Mir496a_seq	19.7223	0.902667	1.86952	0.249429	0.603054
Mir496b_seq	7.75215	1.03172	2.04446	0.294674	0.530659
Mir497_seq	40.7208	-0.372472	0.772458	0.527015	0.278177
Mir497b_seq	26.188	0.636906	1.55499	0.310281	0.508245
Mir499_seq	23.775	-0.434027	0.740193	0.495905	0.304602
Mir500_seq	12.5784	0.0223471	1.01561	0.977146	0.0100403
Mir501_seq	120.109	0.431356	1.3485	0.470956	0.32702
Mir503_seq	12.8264	3.27353	9.67011	NA	#VALUE!
Mir504_seq	15.1064	0.00838376	1.00583	0.991838	0.00355912
Mir5046_seq	22.1767	2.3629	5.14405	0.00718671	2.14347
Mir505_seq	30.2416	0.309424	1.23921	0.668579	0.174847
Mir509_seq	3.27636	0.684948	1.60764	0.583591	0.233891
Mir5098_seq	614.438	0.324862	1.25254	0.63111	0.199895
Mir5100_seq	155.231	0.0911914	1.06525	0.868625	0.0611678
Mir5101_seq	11.5435	-0.280202	0.823476	0.769446	0.113822
Mir5103_seq	951.904	-0.189047	0.877185	0.699292	0.155342
Mir5104_seq	37.4582	3.58187	11.9743	0.000228091	3.64189
Mir5106_seq	35.7484	1.30162	2.46505	0.0691672	1.1601
Mir5107_seq	20.0859	0.450848	1.36684	0.538054	0.269174
Mir5108_seq	44.0942	0.707433	1.6329	0.341063	0.467165
Mir511_seq	5.75387	-0.681842	0.623369	0.537034	0.269998
Mir5112_seq	149.032	0.161088	1.11813	0.762946	0.117506
Mir5113_seq	18.9053	0.21021	1.15686	0.761706	0.118213
Mir5114_seq	13.8871	1.26027	2.39541	0.168569	0.773221
Mir5116_seq	8.86816	2.43731	5.41631	0.0112611	1.94842
Mir5119_seq	98.7046	0.558602	1.47284	0.391481	0.40729
Mir5120_seq	2.94063	2.15172	4.44356	0.193886	0.712454
Mir5121_seq	359.986	0.201477	1.14987	0.792375	0.101069
Mir5122_seq	20.4992	0.50001	1.41422	0.518686	0.285095
Mir5123_seq	6.44944	0.111956	1.08069	0.923023	0.0347876
Mir5124a_seq	1.792	0.374088	1.29602	0.833431	0.0791301
Mir5126_seq	15.8147	-0.0525494	0.964231	0.94708	0.0236133
Mir5127_seq	7.95279	2.35468	5.11482	0.0202847	1.69283
Mir5129_seq	9.45062	-0.597952	0.660691	0.491788	0.308222
Mir5130_seq	27.6049	0.0498415	1.03515	0.945986	0.0241151
Mir5131_seq	32.7818	0.119867	1.08663	0.84366	0.0738324
Mir5132_seq	5.547	0.701793	1.62652	0.528644	0.276837
Mir5133_seq	54.7757	4.14906	17.7415	1.18702e-05	4.92554
Mir5134_seq	11.4991	-0.00796993	0.994491	0.992373	0.00332497
Mir5135_seq	4.48061	0.840096	1.79017	0.450246	0.34655
Mir5136_seq	29.7404	-0.912931	0.531105	0.198227	0.702837
Mir532_seq	632.19	0.0469462	1.03308	0.931135	0.0309874
Mir539_seq	4.98644	3.10153	8.58326	0.0350708	1.45505
Mir540_seq	19.2214	0.643254	1.56185	0.435374	0.361137
Mir541_seq	77.3831	0.128001	1.09278	0.807677	0.0927624
Mir542_seq	10.7948	0.549251	1.46333	0.518776	0.28502
Mir543_seq	3.67498	1.79606	3.4727	0.195796	0.708196
Mir546_seq	9.44229	-0.715685	0.608916	0.402117	0.395648
Mir547_seq	5.45774	-0.9178	0.529316	0.37516	0.425784
Mir551b_seq	12.0089	-0.153104	0.899314	0.864926	0.063021
Mir5615-1_seq	5.36204	1.41909	2.67416	0.266435	0.574409
Mir5615-2_seq	1.42434	2.81272	7.02608	0.149949	0.824057
Mir5616_seq	5.16702	0.650871	1.57012	0.627286	0.202534
Mir5617_seq	49.3007	3.39536	10.5222	0.000555883	3.25502
Mir5618_seq	2.08722	-0.194321	0.873984	0.901399	0.0450831
Mir5619_seq	4.58799	0.613396	1.52986	0.624672	0.204348
Mir5620_seq	10.4147	0.858427	1.81306	0.297754	0.526143
Mir5621_seq	9.37554	0.0429713	1.03023	0.961422	0.017086
Mir5622_seq	3.43775	0.859651	1.8146	0.491838	0.308178
Mir5623_seq	7.53924	-0.281427	0.822777	0.748233	0.125963
Mir5624_seq	1.23211	-1.10607	0.464559	0.525044	0.279805
Mir5625_seq	38.6878	2.42852	5.3834	0.00446415	2.35026
Mir5626_seq	8.6949	-0.546095	0.684872	0.512242	0.290525
Mir5627_seq	11.3002	0.814063	1.75816	0.299057	0.524246
Mir568_seq	4.35444	-0.28624	0.820037	0.80876	0.0921802
Mir5709_seq	12.5827	0.636599	1.55466	0.418061	0.37876
Mir5710_seq	9.15919	1.06334	2.08976	0.237495	0.624345
Mir574_seq	51.9176	-0.685568	0.621761	0.410349	0.386846
Mir582_seq	9.12769	1.25862	2.39267	0.14597	0.835737
Mir592_seq	8.24192	1.98118	3.94815	0.0526976	1.27821
Mir598_seq	28.275	0.545792	1.45982	0.376184	0.4246
Mir599_seq	4.42548	0.119103	1.08606	0.92168	0.03542
Mir615_seq	33.8804	1.51459	2.85717	0.052875	1.27675
Mir6236_seq	77.9878	0.302117	1.23295	0.595092	0.225416
Mir6237_seq	25.6812	0.591556	1.50687	0.394303	0.40417
Mir6238_seq	25.2145	0.150482	1.10994	0.824218	0.083958
Mir6239_seq	20.2878	1.27639	2.42232	0.181774	0.740469
Mir6241_seq	14.6731	0.305995	1.23627	0.701602	0.153909
Mir6244_seq	21.8752	0.855386	1.80924	0.309798	0.508922
Mir6335_seq	4.78256	0.361218	1.28451	0.749718	0.125102
Mir6336_seq	18.6533	1.4222	2.67993	0.105337	0.977419
Mir6337_seq	29.0162	1.68911	3.22457	0.0323217	1.49051
Mir6338_seq	7.75806	-0.592108	0.663373	0.593409	0.226646
Mir6339_seq	16.0745	0.670285	1.59139	0.383307	0.416454
Mir6340_seq	126.936	2.59957	6.06104	NA	#VALUE!
Mir6341_seq	19.0655	0.029586	1.02072	0.973105	0.0118404
Mir6342_seq	31.2739	1.43509	2.70399	0.0840045	1.0757
Mir6343_seq	6.16451	0.720439	1.64768	0.476079	0.322321
Mir6344_seq	14.0406	1.73904	3.33814	0.0406836	1.39058
Mir6345_seq	11.6503	1.47732	2.7843	0.0744913	1.12789
Mir6348_seq	16.2982	0.109351	1.07874	0.884536	0.0532843
Mir6349_seq	18.7245	3.94659	15.4185	0.00044231	3.35427
Mir6350_seq	33.0602	2.46293	5.51335	0.00375866	2.42497
Mir6352_seq	14.774	0.928235	1.90295	0.221245	0.655127
Mir6353_seq	33.8599	0.795719	1.73594	0.221432	0.65476
Mir6354_seq	1.74094	1.554	2.9363	0.401818	0.39597
Mir6355_seq	11.715	1.44557	2.7237	0.077613	1.11007
Mir6356_seq	12.7625	0.490408	1.40484	0.588745	0.230073
Mir6357_seq	26.9734	1.19307	2.28639	0.109999	0.95861
Mir6358_seq	6.89095	1.14255	2.2077	0.314431	0.502474
Mir6359_seq	19.724	0.551755	1.46587	0.466635	0.331023
Mir6360_seq	11.7757	1.28238	2.4324	0.096936	1.01351
Mir6361_seq	20.2534	1.24533	2.37073	0.112042	0.950621
Mir6363_seq	24.9357	1.84775	3.59939	0.0216377	1.66479
Mir6365_seq	25.9666	0.498006	1.41226	0.505483	0.296294
Mir6366_seq	9.88895	1.28251	2.43261	0.19064	0.719786
Mir6367_seq	3.62929	0.302434	1.23322	0.797637	0.0981948
Mir6368_seq	10.0229	2.13693	4.39824	0.0188491	1.72471
Mir6370_seq	11.5603	0.0304157	1.02131	0.970922	0.0128158
Mir6372_seq	25.9265	3.80601	13.987	NA	#VALUE!
Mir6373_seq	29.0108	0.734373	1.66367	0.324134	0.489275
Mir6374_seq	18.911	0.990155	1.9864	0.200355	0.698199
Mir6375_seq	13.412	2.41311	5.32623	0.00902453	2.04458
Mir6376_seq	17.7398	0.994261	1.99206	0.171472	0.765808
Mir6378_seq	8.23745	0.523631	1.43757	0.595419	0.225178
Mir6380_seq	5.68337	3.65052	12.5578	0.0120288	1.91978
Mir6381_seq	14.4639	0.461579	1.37705	0.542728	0.265417
Mir6382_seq	7.8456	0.537734	1.45169	0.567288	0.246197
Mir6383_seq	65	1.55132	2.93085	0.0553694	1.25673
Mir6384_seq	2.46353	-0.717987	0.607945	0.599151	0.222464
Mir6385_seq	22.8972	1.23434	2.35275	0.078856	1.10316
Mir6386_seq	16.5446	0.822754	1.76878	0.28405	0.546605
Mir6387_seq	13.3284	1.3554	2.55868	0.119472	0.922735
Mir6388_seq	11.1888	-0.411723	0.751725	0.580965	0.23585
Mir6389_seq	7.4172	1.1446	2.21085	0.218522	0.660505
Mir6390_seq	12.4701	1.03725	2.05231	0.22628	0.645354
Mir6391_seq	39.4489	4.34433	20.3129	6.03722e-05	4.21916
Mir6392_seq	18.0971	0.929133	1.90413	0.256091	0.591605
Mir6393_seq	11.2609	0.554992	1.46916	0.514201	0.288867
Mir6394_seq	7.91023	-0.537467	0.688979	0.562389	0.249963
Mir6395_seq	15.7763	0.22003	1.16476	0.784704	0.105294
Mir6396_seq	33.1073	0.598513	1.51415	0.384542	0.415056
Mir6397_seq	36.6433	3.37751	10.3928	NA	#VALUE!
Mir6398_seq	6.62965	0.874205	1.833	0.359482	0.444323
Mir6399_seq	23.0328	3.16844	8.99077	NA	#VALUE!
Mir6400_seq	7.04989	0.399939	1.31945	0.692248	0.159738
Mir6401_seq	15.7997	1.13381	2.19438	0.130103	0.885714
Mir6402_seq	5.18242	1.25422	2.38539	0.283172	0.547949
Mir6403_seq	37.6362	2.74837	6.71958	0.00205033	2.68818
Mir6404_seq	24.5345	1.58645	3.0031	0.0650229	1.18693
Mir6405_seq	16.6577	0.359443	1.28293	0.598266	0.223106
Mir6406_seq	26.8179	0.953455	1.9365	0.22123	0.655156
Mir6407_seq	21.4141	0.582053	1.49698	0.377495	0.423089
Mir6408_seq	6.03185	-0.167696	0.890263	0.870333	0.0603144
Mir6409_seq	4.2717	1.46854	2.76742	0.216351	0.66484
Mir6410_seq	12.9219	0.537051	1.451	0.520035	0.283967
Mir6411_seq	8.14145	0.0952203	1.06823	0.923472	0.0345762
Mir6413_seq	17.6753	0.749096	1.68074	0.304862	0.515897
Mir6414_seq	26.3197	0.308021	1.23801	0.678283	0.168589
Mir6415_seq	9.97253	1.75974	3.38637	0.0882277	1.05439
Mir6416_seq	17.178	0.842538	1.7932	0.287223	0.541781
Mir6417_seq	27.6586	0.182937	1.13519	0.806227	0.0935428
Mir6418_seq	33.4287	-0.0245328	0.983139	0.969591	0.0134116
Mir6419_seq	9.43996	0.951453	1.93382	0.331765	0.479169
Mir6420_seq	31.7434	1.58334	2.99663	0.0104278	1.98181
Mir6481_seq	30.3126	3.29587	9.82103	0.000820104	3.08613
Mir6516_seq	23.4237	0.775246	1.71148	0.451845	0.34501
Mir653_seq	9.44606	1.30448	2.46995	0.169927	0.769738
Mir6537_seq	35.1717	1.59214	3.01497	0.0224321	1.64913
Mir6538_seq	39.9614	0.729242	1.65777	0.290863	0.536311
Mir6539_seq	19.5292	0.448469	1.36459	0.56624	0.246999
Mir654_seq	7.31293	-0.698953	0.616019	0.463738	0.333727
Mir6540_seq	15.9763	0.125093	1.09058	0.854926	0.0680717
Mir6541_seq	18.6559	1.12969	2.18811	0.162782	0.788394
Mir6546_seq	9.02836	0.60459	1.52055	0.485222	0.31406
Mir664_seq	34.3487	0.987236	1.98238	0.130213	0.885346
Mir665_seq	42.6365	2.1779	4.52494	0.0204202	1.68994
Mir666_seq	19.3632	1.55659	2.94157	0.0749711	1.12511
Mir667_seq	60.4892	3.14403	8.83987	NA	#VALUE!
Mir668_seq	26.67	-0.241912	0.845624	0.726179	0.138957
Mir669a-2_seq	318.947	-0.452601	0.730724	0.449066	0.34769
Mir669a-3_seq	266.681	-0.338612	0.790802	0.581012	0.235815
Mir669g_seq	4.24872	1.48185	2.79307	0.258379	0.587743
Mir669i_seq	9.17521	1.42719	2.68922	0.0968648	1.01383
Mir669j_seq	8.93913	0.979669	1.97201	0.326386	0.486269
Mir669k_seq	10.7456	0.285992	1.21925	0.72958	0.136927
Mir670_seq	14.6362	1.58132	2.99244	0.102718	0.988353
Mir671_seq	127.922	-0.673905	0.626808	0.301174	0.521182
Mir6715_seq	3.38426	-0.202111	0.869278	0.864487	0.0632416
Mir672_seq	1494.08	0.116654	1.08422	0.827996	0.0819718
Mir673_seq	60.4242	1.02806	2.03928	0.0807006	1.09312
Mir674_seq	64.6132	-0.183959	0.880284	0.733261	0.134742
Mir675_seq	19.0959	2.59584	6.0454	NA	#VALUE!
Mir676_seq	2488.41	0.257483	1.19539	0.680642	0.167082
Mir6769b_seq	4.93137	1.01983	2.02768	0.333033	0.477513
Mir677_seq	282.69	0.39603	1.31588	0.619376	0.208045
Mir678_seq	8.53177	1.54123	2.91042	0.0890803	1.05022
Mir679_seq	10.6216	-0.550132	0.682958	0.52051	0.283571
Mir680-2_seq	1.12016	2.15275	4.44676	0.339023	0.469771
Mir681_seq	24.1834	0.485456	1.40003	0.52926	0.276331
Mir682_seq	41.3424	0.131795	1.09566	0.883498	0.0537943
Mir683-1_seq	6.7257	1.54627	2.92061	0.124947	0.903275
Mir683-2_seq	6.89595	0.740255	1.67047	0.471585	0.32644
Mir684-1_seq	62.7436	1.09812	2.14076	0.0772639	1.11202
Mir684-2_seq	14.9289	3.61275	12.2334	NA	#VALUE!
Mir686_seq	20.014	1.7143	3.28136	0.0446024	1.35064
Mir687_seq	8.81975	-0.374918	0.771149	0.732432	0.135233
Mir688_seq	16.2808	1.63574	3.10747	0.0322346	1.49168
Mir6896_seq	92.8742	3.11146	8.64258	NA	#VALUE!
Mir6897_seq	12.811	3.47261	11.1009	0.000556015	3.25491
Mir6898_seq	19.9531	2.19051	4.56466	NA	#VALUE!
Mir6899_seq	8.33077	1.15602	2.22842	0.29546	0.529501
Mir690_seq	1028.1	0.347163	1.27206	0.704604	0.152055
Mir6900_seq	14.2606	1.44469	2.72205	0.227444	0.643125
Mir6901_seq	7.30069	0.50108	1.41527	0.63779	0.195322
Mir6902_seq	3.86018	-0.778996	0.582772	0.536116	0.270741
Mir6903_seq	3.56705	0.731612	1.66049	0.619886	0.207688
Mir6904_seq	7.19514	1.56607	2.96097	0.0921717	1.0354
Mir6905_seq	5.55882	-0.66915	0.628877	0.469779	0.328106
Mir6906_seq	24.2195	2.2405	4.72561	0.00301785	2.5203
Mir6907_seq	30.7533	2.4862	5.60301	0.0225633	1.6466
Mir6908_seq	14.7184	0.751491	1.68353	0.379046	0.421308
Mir6909_seq	4.8423	0.226923	1.17034	0.822479	0.0848752
Mir691_seq	4.22826	-0.258214	0.836123	0.806345	0.093479
Mir6910_seq	8.85453	0.534928	1.44887	0.556834	0.254275
Mir6911_seq	48.975	-0.361149	0.778544	0.573708	0.241309
Mir6912_seq	6.64398	1.03177	2.04453	0.330698	0.480569
Mir6913_seq	11.1503	0.841686	1.79214	0.341929	0.466063
Mir6914_seq	76.7728	2.43387	5.40343	0.00771658	2.11258
Mir6915_seq	10.1624	0.793911	1.73377	0.484917	0.314333
Mir6916_seq	7.0323	-1.32373	0.399502	0.260633	0.58397
Mir6917_seq	12.0857	1.46957	2.76939	0.080836	1.0924
Mir6918_seq	11.5683	-0.305817	0.808984	0.711481	0.147837
Mir6919_seq	8.21416	1.23295	2.35048	0.156415	0.805721
Mir692-1_seq	35.6862	0.949381	1.93104	0.370304	0.431442
Mir692-2b_seq	6.79089	-0.413161	0.750976	0.693246	0.159113
Mir692-3_seq	3.88589	0.145511	1.10612	0.913755	0.0391701
Mir6920_seq	6.58027	-0.22138	0.857744	0.829529	0.0811685
Mir6921_seq	8.26389	0.966988	1.95476	0.250989	0.600346
Mir6922_seq	12.588	0.585014	1.50005	0.530194	0.275565
Mir6923_seq	11.0596	1.381	2.60449	0.132217	0.878712
Mir6924_seq	8.87674	1.09814	2.14078	0.246443	0.608284
Mir6925_seq	49.577	-0.923351	0.527283	0.248569	0.604552
Mir6926_seq	7.81173	-0.223652	0.856395	0.819172	0.086625
Mir6927_seq	12.8852	0.143887	1.10488	0.860245	0.0653777
Mir6928_seq	6.18896	0.925093	1.89881	0.326101	0.486648
Mir6929_seq	18.7124	2.2886	4.88583	0.011374	1.94409
Mir693_seq	11.5294	1.36855	2.58211	0.110117	0.958145
Mir6930_seq	6.89124	1.93093	3.81301	0.0653935	1.18447
Mir6931_seq	23.7474	0.906884	1.87499	0.184776	0.733353
Mir6932_seq	7.22282	-0.0863597	0.941896	0.923234	0.0346883
Mir6933_seq	9.45471	1.3818	2.60593	0.164833	0.782956
Mir6934_seq	7.4831	0.6417	1.56017	0.445157	0.351487
Mir6935_seq	7.53538	0.43126	1.34841	0.630708	0.200172
Mir6936_seq	32.1323	-0.0129991	0.99103	0.983533	0.0072112
Mir6937_seq	7.4707	0.0400869	1.02818	0.965685	0.0151646
Mir6938_seq	9.88795	1.02983	2.04179	0.267774	0.572231
Mir6939_seq	10.4627	1.03595	2.05047	0.185881	0.730764
Mir694_seq	6.84498	1.21595	2.32293	0.225322	0.647197
Mir6940_seq	14.6228	-0.279204	0.824046	0.747119	0.12661
Mir6941_seq	14.3335	0.720965	1.64828	0.464059	0.333427
Mir6942_seq	2.45056	-0.683466	0.622668	0.661421	0.179522
Mir6943_seq	8.62844	0.667285	1.58808	0.454219	0.342735
Mir6944_seq	16.468	0.619848	1.53671	0.442117	0.354462
Mir6945_seq	22.7053	2.20041	4.59611	NA	#VALUE!
Mir6946_seq	8.57459	1.48889	2.80674	0.104063	0.982703
Mir6947_seq	30.3357	3.14791	8.86371	NA	#VALUE!
Mir6948_seq	29.184	0.557539	1.47176	0.44182	0.354754
Mir6949_seq	56.9513	5.35943	41.0534	2.89831e-07	6.53786
Mir695_seq	10.8613	0.742969	1.67362	0.39139	0.40739
Mir6950_seq	22.0456	2.01076	4.02993	0.0309895	1.50879
Mir6951_seq	68.6437	0.450409	1.36643	0.478695	0.319941
Mir6952_seq	73.02	4.07041	16.8002	NA	#VALUE!
Mir6953_seq	23.489	-0.128164	0.914995	0.86518	0.0628937
Mir6954_seq	13.6228	-0.411033	0.752085	0.621915	0.206269
Mir6955_seq	25.0566	2.46879	5.53579	0.00213926	2.66974
Mir6956_seq	13.9212	0.375829	1.29758	0.694755	0.158169
Mir6957_seq	9.55128	1.94029	3.83784	0.0748628	1.12573
Mir6958_seq	12.939	0.710231	1.63607	0.3783	0.422164
Mir6959_seq	36.1313	3.62902	12.3721	NA	#VALUE!
Mir6960_seq	25.9864	0.679003	1.60103	0.35802	0.446092
Mir6961_seq	24.8382	1.70353	3.25697	0.0413245	1.38379
Mir6962_seq	8.35188	0.078449	1.05588	0.928622	0.0321608
Mir6963_seq	38.0467	2.34436	5.07835	NA	#VALUE!
Mir6964_seq	5.49432	0.977047	1.96843	0.317987	0.49759
Mir6965_seq	5.97665	0.605825	1.52185	0.61828	0.208815
Mir6966_seq	8.2215	2.34881	5.09405	0.0170691	1.76779
Mir6968_seq	13.1392	1.26235	2.39886	0.11937	0.923105
Mir6969_seq	192.016	0.365099	1.28797	0.662505	0.178811
Mir697_seq	39.5406	1.01556	2.02169	0.167959	0.774796
Mir6970_seq	13.6767	0.319567	1.24796	0.698466	0.155855
Mir6971_seq	41.767	-0.0565676	0.961549	0.940928	0.0264435
Mir6972_seq	10.8044	0.260888	1.19822	0.791801	0.101384
Mir6973a_seq	13.4538	2.19129	4.56714	0.0465956	1.33165
Mir6973b_seq	10.8947	0.330436	1.25739	0.705908	0.151252
Mir6974_seq	18.356	2.35671	5.12202	0.00746145	2.12718
Mir6975_seq	5.23965	0.906349	1.8743	0.383839	0.415851
Mir6976_seq	7.56038	0.472521	1.38753	0.62951	0.200997
Mir6977_seq	27.9838	2.53259	5.78609	NA	#VALUE!
Mir6978_seq	6.50043	2.71591	6.57007	0.0239526	1.62065
Mir6979_seq	2.31985	-0.506787	0.703788	0.745153	0.127755
Mir698_seq	26.5047	0.530217	1.44415	0.496203	0.30434
Mir6980_seq	5.31963	0.867769	1.82484	0.437062	0.359457
Mir6981_seq	31.0558	0.347918	1.27272	0.596175	0.224627
Mir6982_seq	12.2571	0.815002	1.7593	0.288639	0.539645
Mir6983_seq	13.296	0.514991	1.42899	0.583239	0.234154
Mir6984_seq	7.36724	1.95061	3.86539	0.0419544	1.37722
Mir6985_seq	7.52309	0.066919	1.04748	0.941989	0.025954
Mir6986_seq	6.27612	0.321612	1.24973	0.74792	0.126145
Mir6987_seq	10.1202	0.41763	1.33573	0.602446	0.220082
Mir6988_seq	21.3739	0.18252	1.13486	0.845626	0.0728218
Mir6990_seq	39.0078	0.635672	1.55366	0.342048	0.465913
Mir6991_seq	12.4875	0.323444	1.25131	0.703557	0.152701
Mir6992_seq	10.0138	1.39714	2.63379	0.109728	0.959682
Mir6993_seq	9.47729	1.80046	3.48332	0.121919	0.913927
Mir6994_seq	9.96146	0.612522	1.52893	0.506153	0.295718
Mir6995_seq	9.0577	0.807476	1.75015	0.344827	0.462399
Mir6996_seq	9.77944	0.328879	1.25604	0.710545	0.148409
Mir6997_seq	29.789	2.52195	5.74356	0.00101193	2.99485
Mir6998_seq	4.76023	0.896826	1.86197	0.414325	0.382659
Mir6999_seq	6.81376	1.01499	2.02089	0.303686	0.517575
Mir7-1_seq	217.65	-0.3196	0.801292	0.545991	0.262815
Mir7-2_seq	612.639	0.0101516	1.00706	0.985046	0.00654367
Mir700_seq	11.9276	0.812781	1.75659	0.302277	0.519594
Mir7000_seq	14.4236	-0.245704	0.843404	0.750856	0.124443
Mir7001_seq	23.3532	0.212713	1.15887	0.761809	0.118154
Mir7002_seq	2.55646	2.44271	5.43662	0.143006	0.844645
Mir7003_seq	8.76923	1.02345	2.03277	0.216021	0.665504
Mir7004_seq	9.36441	0.452265	1.36819	0.606445	0.217208
Mir7005_seq	7.17222	2.11994	4.34675	0.0341004	1.46724
Mir7006_seq	6.71175	0.238459	1.17973	0.796275	0.098937
Mir7007_seq	13.5785	1.55806	2.94458	0.069292	1.15932
Mir7008_seq	20.3524	0.467936	1.38313	0.552069	0.258007
Mir7009_seq	11.8532	3.44694	10.9052	0.000401875	3.39591
Mir701_seq	12.848	0.0502167	1.03542	0.947099	0.0236047
Mir7010_seq	17.9691	2.65097	6.2809	0.00470094	2.32781
Mir7011_seq	6.15287	0.372162	1.29429	0.704788	0.151942
Mir7012_seq	22.3827	2.18893	4.55968	0.0176144	1.75413
Mir7013_seq	5.56057	-0.137592	0.909035	0.893262	0.0490212
Mir7014_seq	14.3632	1.90853	3.75428	0.0242496	1.6153
Mir7015_seq	8.59607	0.879769	1.84008	0.31573	0.500685
Mir7016_seq	10.2909	0.509494	1.42355	0.599921	0.221906
Mir7017_seq	47.8615	3.59568	12.0895	0.000195356	3.70917
Mir7018_seq	15.7146	1.45291	2.7376	0.0600659	1.22137
Mir7019_seq	8.67802	0.368699	1.29119	0.731378	0.135858
Mir702_seq	32.1072	2.23399	4.70433	0.00888806	2.05119
Mir7020_seq	18.8295	0.375438	1.29723	0.685918	0.163728
Mir7021_seq	10.1372	0.313284	1.24253	0.689065	0.16174
Mir7022_seq	10.8861	0.886697	1.84894	0.28767	0.541106
Mir7023_seq	8.73623	0.730634	1.65937	0.41626	0.380635
Mir7024_seq	5.85337	-0.39829	0.758757	0.700307	0.154712
Mir7025_seq	215.394	6.3545	81.8265	NA	#VALUE!
Mir7026_seq	10.8528	0.623288	1.54038	0.495987	0.30453
Mir7027_seq	114.07	3.95577	15.5169	4.31311e-05	4.36521
Mir7028_seq	17.4285	-0.0441412	0.969867	0.953448	0.0207031
Mir7029_seq	4.70094	0.657776	1.57765	0.54459	0.26393
Mir703_seq	43.9846	1.56593	2.96068	NA	#VALUE!
Mir7030_seq	7.28885	2.05043	4.14229	0.0373962	1.42717
Mir7031_seq	11.0024	0.235668	1.17745	0.770865	0.113022
Mir7032_seq	9.92479	-0.575082	0.671248	0.555415	0.255382
Mir7033_seq	169.963	0.763154	1.6972	0.327007	0.485443
Mir7034_seq	77.5782	1.16777	2.24663	0.0452849	1.34405
Mir7035_seq	16.5336	0.54334	1.45734	0.48201	0.316944
Mir7036_seq	12.3066	1.6574	3.15447	0.0726701	1.13864
Mir7036b_seq	32.6931	1.32764	2.50991	0.0432106	1.36441
Mir7037_seq	41.9167	4.31169	19.8585	2.12291e-06	5.67307
Mir7038_seq	16.5909	2.788	6.90674	0.0061313	2.21245
Mir7039_seq	109.679	0.456039	1.37177	0.490009	0.309796
Mir704_seq	11.1342	0.833856	1.78244	0.338725	0.470152
Mir7040_seq	9.71754	1.60921	3.05085	0.116468	0.933792
Mir7041_seq	5.187	0.258291	1.19606	0.843721	0.073801
Mir7042_seq	34.9318	5.2163	37.1759	NA	#VALUE!
Mir7043_seq	6.77285	1.25264	2.38278	0.198255	0.702777
Mir7044_seq	17.9199	0.456313	1.37203	0.539525	0.267988
Mir7045_seq	11.0927	0.562056	1.47637	0.507867	0.29425
Mir7046_seq	21.387	0.150395	1.10987	0.846926	0.0721546
Mir7047_seq	23.8719	1.02158	2.03014	0.143065	0.844466
Mir7048_seq	19.818	0.0261356	1.01828	0.973668	0.0115891
Mir7049_seq	61.4007	0.17186	1.12651	0.800208	0.096797
Mir705_seq	20.857	1.16918	2.24885	0.105476	0.976846
Mir7050_seq	8.85383	0.703703	1.62868	0.457855	0.339272
Mir7051_seq	9.63354	1.02931	2.04104	0.289956	0.537668
Mir7052_seq	11.5872	1.12877	2.18672	0.198955	0.701244
Mir7053_seq	9.10923	0.779965	1.71709	0.361356	0.442065
Mir7054_seq	54.3225	4.39356	21.018	NA	#VALUE!
Mir7055_seq	18.7693	2.64432	6.25202	NA	#VALUE!
Mir7056_seq	10.4778	1.34924	2.54778	0.133818	0.873486
Mir7057_seq	7.18518	2.02777	4.07774	0.0604876	1.21833
Mir7058_seq	13.8326	0.423498	1.34118	0.5505	0.259243
Mir7059_seq	6.93986	-1.2823	0.411141	0.228478	0.641155
Mir706_seq	68.465	-0.185003	0.879647	0.785382	0.104919
Mir7060_seq	38.0823	0.679147	1.60119	0.332451	0.478272
Mir7061_seq	7.39183	-0.243489	0.8447	0.782429	0.106555
Mir7062_seq	10.9674	1.87935	3.67908	0.0732122	1.13542
Mir7063_seq	11.1283	0.656253	1.57598	0.439324	0.357215
Mir7064_seq	10.2357	0.81299	1.75685	0.336384	0.473164
Mir7065_seq	5.31059	0.68553	1.60829	0.530966	0.274933
Mir7066_seq	15.869	-0.027943	0.980818	0.968291	0.0139941
Mir7067_seq	4.35282	0.61645	1.5331	0.560689	0.251278
Mir7068_seq	26.3167	0.619541	1.53639	0.339436	0.469241
Mir7069_seq	29.2187	1.99596	3.98882	0.0200395	1.69811
Mir707_seq	5.86313	-0.653657	0.635667	0.526756	0.278391
Mir7070_seq	19.5078	1.19416	2.28812	0.132047	0.879272
Mir7071_seq	18.2027	0.100381	1.07206	0.901857	0.0448625
Mir7072_seq	3.6996	0.71013	1.63595	0.552719	0.257496
Mir7073_seq	7.79879	0.297831	1.22929	0.739618	0.130993
Mir7074_seq	10.6325	1.05435	2.07678	0.347232	0.45938
Mir7075_seq	12.1095	0.996228	1.99478	0.247173	0.606998
Mir7076_seq	6.54477	-0.0480641	0.967233	0.956744	0.0192044
Mir7077_seq	10.4103	-0.375615	0.770777	0.684407	0.164685
Mir7078_seq	6.06309	-0.222473	0.857095	0.856538	0.0672533
Mir7079_seq	10.6782	0.693827	1.61757	0.444381	0.352244
Mir708_seq	7460.96	-0.0561104	0.961854	0.926376	0.0332127
Mir7080_seq	14.4973	0.678556	1.60054	0.47378	0.324423
Mir7081_seq	6.62063	0.966971	1.95473	0.337588	0.471613
Mir7082_seq	25.2476	1.46109	2.75316	0.0525697	1.27926
Mir7083_seq	15.582	-0.041546	0.971613	0.957071	0.0190557
Mir7084_seq	27.5508	0.374791	1.29665	0.530611	0.275224
Mir7085_seq	19.3107	1.61614	3.06554	0.0261623	1.58232
Mir7086_seq	19.3645	-0.201545	0.869619	0.79016	0.102285
Mir7087_seq	16.1704	-0.204072	0.868097	0.780107	0.107846
Mir7088_seq	28.6687	3.26947	9.64289	0.00111795	2.95158
Mir7089_seq	7.20164	-1.09461	0.468262	0.272233	0.56506
Mir709_seq	1107.46	0.0428988	1.03018	0.933644	0.0298186
Mir7090_seq	10.9856	0.0847604	1.06051	0.919272	0.0365561
Mir7091_seq	7.23298	-0.214391	0.86191	0.828311	0.0818063
Mir7092_seq	3.83914	1.82951	3.55415	0.146486	0.834203
Mir7093_seq	14.3132	0.81128	1.75477	0.298791	0.524633
Mir7094-1_seq	2.85251	0.669778	1.59083	0.629456	0.201035
Mir7094-2_seq	1.37331	-1.23307	0.42541	0.54044	0.267252
Mir710_seq	16.1172	0.871267	1.82927	0.346552	0.460231
Mir711_seq	12.7179	1.38069	2.60393	0.13069	0.883757
Mir7115_seq	10.0673	1.26538	2.4039	0.199872	0.699249
Mir7117_seq	14.1698	1.26583	2.40465	0.0882276	1.0544
Mir7118_seq	2.95678	-0.521882	0.696463	0.691992	0.159899
Mir7119_seq	9.18945	0.572631	1.48723	0.503614	0.297902
Mir713_seq	41.1663	1.88532	3.69434	0.0337448	1.47179
Mir717_seq	19.1582	1.11605	2.16752	0.171151	0.766621
Mir718_seq	55.9369	3.28452	9.74403	0.000363081	3.44
Mir719_seq	17.2136	1.71389	3.28044	0.0696521	1.15707
Mir721_seq	5.87547	0.777214	1.71382	0.476841	0.321627
Mir7210_seq	8.96098	0.0999135	1.07171	0.913188	0.0394397
Mir7211_seq	11.8048	0.285054	1.21846	0.751927	0.123824
Mir7212_seq	4.61896	1.93093	3.813	0.148339	0.828744
Mir7213_seq	3.04972	-0.186438	0.878773	0.897442	0.0469934
Mir7214_seq	86.5399	-0.450599	0.731739	0.467541	0.33018
Mir7215_seq	9.8907	0.173791	1.12802	0.841964	0.0747067
Mir7216_seq	11.7664	-0.039511	0.972985	0.963832	0.0159987
Mir7217_seq	82.8113	-0.214708	0.86172	0.720382	0.142437
Mir7218_seq	132.195	4.70145	26.0182	NA	#VALUE!
Mir7219_seq	19.4358	1.52383	2.87553	0.06082	1.21595
Mir7220_seq	14.9355	0.515095	1.42909	0.448171	0.348557
Mir7221_seq	27.8	0.259544	1.1971	0.701405	0.154031
Mir7222_seq	27.4648	0.432894	1.34994	0.582129	0.234981
Mir7223_seq	22.1772	1.37504	2.59376	0.127327	0.895079
Mir7224_seq	15.723	0.857071	1.81136	0.220123	0.657335
Mir7225_seq	7.61963	1.63886	3.1142	0.117104	0.93143
Mir7226_seq	3.90168	0.970946	1.96013	0.417037	0.379826
Mir7227_seq	6.80615	0.469529	1.38466	0.629176	0.201228
Mir7228_seq	151.099	-0.076128	0.9486	0.923073	0.034764
Mir7229_seq	11.458	-1.42954	0.371249	0.101063	0.99541
Mir7230_seq	24.4007	1.29436	2.45268	0.0990775	1.00403
Mir7231_seq	4.43821	0.210877	1.15739	0.87211	0.0594286
Mir7232_seq	11.5073	1.1171	2.16911	0.245948	0.609157
Mir7233_seq	21.3087	-0.170278	0.888671	0.821532	0.0853756
Mir7234_seq	280.58	-0.322404	0.799736	0.586182	0.231967
Mir7235_seq	15.3668	-0.634205	0.644296	0.350305	0.455554
Mir7236_seq	5.51191	0.809503	1.75261	0.497314	0.30337
Mir7237_seq	25.9636	1.52104	2.86998	0.0532826	1.27341
Mir7238_seq	22.4128	4.63476	24.8429	NA	#VALUE!
Mir7239_seq	7.92407	0.90053	1.86675	0.346524	0.460267
Mir7240_seq	11.1444	0.956275	1.94029	0.311631	0.506359
Mir7241_seq	119.917	-0.288899	0.818527	0.64934	0.187528
Mir7242_seq	39.5425	-0.206102	0.866876	0.749696	0.125115
Mir7243_seq	16.4716	1.27236	2.41556	0.101245	0.994624
Mir741_seq	949.057	0.152007	1.11111	0.84352	0.0739044
Mir742_seq	52.7045	0.44114	1.35768	0.519777	0.284183
Mir743_seq	1033.6	-0.127427	0.915463	0.828737	0.0815831
Mir743b_seq	7092.14	-0.197421	0.872108	0.748341	0.1259
Mir744_seq	346.655	-0.219952	0.858594	0.720675	0.142261
Mir7578_seq	7.13844	1.64685	3.13149	0.142584	0.845929
Mir758_seq	9.12544	1.51307	2.85416	0.119101	0.924085
Mir759_seq	14.595	0.950825	1.93298	0.225878	0.646126
Mir760_seq	21.505	1.27447	2.4191	0.092615	1.03332
Mir761_seq	7.77921	0.698806	1.62316	0.499801	0.301203
Mir762_seq	24.7008	-0.332707	0.794045	0.635027	0.197208
Mir764_seq	10.0466	1.09502	2.13616	0.246579	0.608044
Mir7646_seq	14.998	-0.381662	0.767553	0.681215	0.166716
Mir7647_seq	10.0999	1.45294	2.73765	0.103561	0.984805
Mir7648_seq	12.2689	1.19426	2.28828	0.223032	0.651633
Mir7649_seq	10.7271	0.757463	1.69052	0.40037	0.397539
Mir7650_seq	25.2435	1.34867	2.54677	0.103805	0.983783
Mir7653_seq	14.428	2.47555	5.56178	0.0142637	1.84577
Mir7654_seq	3.48304	-0.241354	0.845951	0.83906	0.0762072
Mir7655_seq	5.73629	0.042924	1.0302	0.970322	0.0130842
Mir7656_seq	8.00046	0.867247	1.82418	0.36227	0.440967
Mir7657_seq	3.95465	1.38656	2.61454	0.311049	0.507172
Mir7658_seq	25.9632	1.66804	3.17782	0.0298017	1.52576
Mir7661_seq	4.4812	-0.600341	0.659598	0.625511	0.203765
Mir7662_seq	21.9171	0.276088	1.21091	0.710208	0.148615
Mir7663_seq	5.83186	0.338873	1.26477	0.728697	0.137453
Mir7665_seq	5.33912	0.124451	1.09009	0.917503	0.0373925
Mir7666_seq	38.4441	4.66748	25.4128	0.00170531	2.7682
Mir7668_seq	3.89555	1.95888	3.8876	0.158774	0.79922
Mir767_seq	7.80981	0.169718	1.12484	0.87305	0.0589608
Mir7670_seq	4.91253	-0.0264869	0.981808	0.981741	0.0080029
Mir7671_seq	11.4067	5.41202	42.5777	0.00022224	3.65318
Mir7672_seq	18.7283	2.06358	4.18023	0.00848821	2.07118
Mir7673_seq	8.35564	0.386693	1.30739	0.701578	0.153924
Mir7674_seq	11.4351	2.94614	7.70685	0.00907599	2.04211
Mir7675_seq	63.4731	4.27763	19.3952	NA	#VALUE!
Mir7676-1_seq	3.73469	0.718186	1.64511	0.593774	0.226379
Mir7676-2_seq	4.39687	0.367463	1.29008	0.800129	0.0968401
Mir7677_seq	27.275	2.9403	7.67573	0.0022046	2.65667
Mir7678_seq	12.6722	1.09903	2.1421	0.240198	0.619431
Mir7679_seq	4.85429	1.22314	2.33455	0.312605	0.505004
Mir7680_seq	4.08389	2.10699	4.30791	0.100466	0.99798
Mir7681_seq	10.2969	0.566639	1.48107	0.449984	0.346803
Mir7682_seq	107.428	1.62609	3.08674	0.0295857	1.52892
Mir7684_seq	8.26252	1.49539	2.8194	0.13327	0.875269
Mir7685_seq	9.92384	0.442011	1.3585	0.58211	0.234995
Mir7686_seq	48.0848	4.38555	20.9017	3.20185e-05	4.4946
Mir7687_seq	9.05573	1.47906	2.78767	0.0888548	1.05132
Mir770_seq	14.8657	1.02422	2.03386	0.28029	0.552393
Mir7b_seq	14.0858	0.776249	1.71267	0.334264	0.47591
Mir802_seq	12.0617	2.29535	4.90874	0.018843	1.72485
Mir804_seq	8.91484	0.781393	1.71879	0.45499	0.341998
Mir8091_seq	89.0109	1.07477	2.10638	0.261969	0.58175
Mir8092_seq	16.1436	0.210588	1.15716	0.786673	0.104206
Mir8093_seq	18.459	1.04843	2.06828	0.135547	0.867911
Mir8094_seq	77.8274	0.754054	1.68653	0.414084	0.382912
Mir8095_seq	28.194	1.65935	3.15873	0.053158	1.27443
Mir8096_seq	87.2328	0.556082	1.47027	0.366511	0.435913
Mir8097_seq	13.7712	0.679954	1.60209	0.364981	0.437729
Mir8098_seq	46.3179	1.96004	3.89074	0.00368612	2.43343
Mir8099-1_seq	72.96	0.0304316	1.02132	0.956084	0.019504
Mir8099-2_seq	75.4615	-0.0849753	0.942801	0.883107	0.0539869
Mir8100_seq	24.2237	0.593865	1.50928	0.464471	0.333042
Mir8101_seq	72.5498	0.0195781	1.01366	0.977344	0.00995271
Mir8102_seq	37.8618	0.633256	1.55106	0.359732	0.444021
Mir8103_seq	23.4474	0.407191	1.3261	0.546773	0.262193
Mir8104_seq	55.5609	4.19511	18.3169	3.83494e-06	5.41624
Mir8105_seq	50.244	1.95141	3.86751	0.0106647	1.97205
Mir8106_seq	14.4259	1.10422	2.14982	0.144983	0.838683
Mir8107_seq	27.3898	0.776378	1.71283	0.242397	0.615473
Mir8108_seq	10.9792	2.30718	4.94913	0.0172035	1.76438
Mir8109_seq	170.813	0.373853	1.29581	0.574851	0.240445
Mir8110_seq	11.9835	1.52213	2.87214	0.0799875	1.09698
Mir8111_seq	124.383	-0.0131213	0.990946	0.980389	0.00860166
Mir8112_seq	62.6149	0.888169	1.85083	0.149956	0.824037
Mir8113_seq	25.234	0.566866	1.4813	0.414922	0.382034
Mir8114_seq	30.1849	0.371959	1.29411	0.598388	0.223017
Mir8116_seq	13.4528	-0.260224	0.834958	0.740942	0.130216
Mir8118_seq	17.6695	0.708959	1.63462	0.345497	0.461556
Mir8119_seq	40.0858	0.827544	1.77466	0.208628	0.680628
Mir8120_seq	36.5733	1.8216	3.53474	0.0195153	1.70962
Mir871_seq	13417.4	0.0959716	1.06878	0.869822	0.0605696
Mir872_seq	1434.8	0.114816	1.08284	0.835218	0.0782001
Mir873a_seq	4.41093	-0.152027	0.899985	0.900609	0.0454637
Mir873b_seq	10.5507	2.65218	6.28617	0.00628437	2.20174
Mir874_seq	10.5716	0.197155	1.14644	0.804224	0.0946227
Mir875_seq	5.66496	0.507602	1.42169	0.633043	0.198567
Mir876_seq	5.94943	2.3742	5.18449	0.0474102	1.32413
Mir877_seq	29.2932	0.697368	1.62154	0.271281	0.56658
Mir878_seq	2600.64	0.318951	1.24742	0.578743	0.237514
Mir879_seq	88.2143	4.08874	17.015	NA	#VALUE!
Mir880_seq	242.549	-0.270924	0.828789	0.630998	0.199972
Mir881_seq	17250.2	0.285216	1.21859	0.629867	0.200751
Mir882_seq	11.9792	1.13296	2.19308	0.247978	0.605587
Mir883a_seq	1717.86	-0.246403	0.842996	0.679565	0.167769
Mir883b_seq	172.386	0.105484	1.07585	0.848775	0.0712076
Mir9-1_seq	213.512	0.0327893	1.02299	0.957121	0.0190333
Mir9-2_seq	203.414	0.0513277	1.03622	0.931763	0.0306947
Mir9-3_seq	206.928	-0.0346251	0.976285	0.954327	0.0203027
Mir92-1_seq	4561.76	-0.637328	0.642902	0.160681	0.794034
Mir92-2_seq	597.901	-0.3293	0.795923	0.493782	0.306465
Mir92b_seq	238.96	0.309738	1.23948	0.617295	0.209507
Mir93_seq	7411.84	-0.128327	0.914892	0.820265	0.0860457
Mir96_seq	65.2475	-0.747445	0.595657	0.292381	0.534051
Mir98_seq	641.642	-0.346463	0.78651	0.655919	0.18315
Mir99a_seq	587.834	-0.590969	0.663897	0.398571	0.399494
Mir99b_seq	340.762	0.599899	1.51561	0.243936	0.612724
Mira_seq	158.805	1.28104	2.43013	0.0561527	1.25063
Mirg_seq	5.69241	1.825	3.54307	0.162285	0.789721
Mirlet7a-1_seq	54860.2	0.148622	1.10851	0.763179	0.117374
Mirlet7a-2_seq	55180	0.155183	1.11356	0.752832	0.123302
Mirlet7b_seq	2281.54	-0.631242	0.645621	0.30956	0.509256
Mirlet7bhg_seq	357.105	3.06665	8.37827	0.00017974	3.74535
Mirlet7c-1_seq	14841.7	-0.429191	0.742678	0.555782	0.255096
Mirlet7c-2_seq	15099.9	-0.453591	0.730223	0.531277	0.274679
Mirlet7d_seq	4484.83	-0.35727	0.78064	0.474297	0.32395
Mirlet7e_seq	642.015	0.429348	1.34662	0.471971	0.326084
Mirlet7f-1_seq	20124.1	-0.143628	0.90524	0.820283	0.0860362
Mirlet7f-2_seq	24112.3	-0.13464	0.910897	0.826578	0.082716
Mirlet7g_seq	21844.6	-0.119451	0.920538	0.833032	0.0793385
Mirlet7i_seq	5004.11	0.0634653	1.04497	0.914637	0.0387511
Mirlet7j_seq	30.8259	0.915368	1.88605	0.188638	0.72437
Mirlet7k_seq	31.2336	0.951546	1.93394	0.177225	0.751475
pi-1700006A11Rik.1	1075.77	-0.362944	0.777576	0.489711	0.31006
pi-1700006A11Rik.2	1091.56	-0.368545	0.774563	0.479528	0.319186
pi-1700016M24Rik.1	262.023	0.0955844	1.0685	0.833314	0.0791916
pi-1700016M24Rik.2	326.746	0.146408	1.10681	0.74183	0.129696
pi-1700016M24Rik.3	224.002	0.0416657	1.0293	0.939384	0.0271567
pi-Abl2.1	1004.44	0.213721	1.15968	0.658847	0.181216
pi-Abl2.2	1001.22	0.133984	1.09732	0.784124	0.105616
pi-Acvr2b.1	584.624	0.687217	1.61017	0.261318	0.582831
pi-Ankrd11.1	3335.32	-0.126666	0.915946	0.819581	0.0864081
pi-Ankrd11.2	3323.47	-0.105246	0.929646	0.849761	0.070703
pi-Arhgap20.1	929.798	0.0932872	1.0668	0.840887	0.0752625
pi-Arhgap20.2	971.973	0.095628	1.06853	0.841303	0.0750476
pi-Asb1.1	444.433	-0.14349	0.905326	0.768603	0.114298
pi-Asb1.2	458.426	-0.118489	0.921152	0.810099	0.0914619
pi-Asb1.3	123.383	0.510986	1.42502	0.335673	0.474083
pi-Atxn1l.1	156.069	0.306476	1.23668	0.675889	0.170125
pi-Atxn1l.2	31.2015	0.973964	1.96423	0.188241	0.725286
pi-BC026590.1	106.634	-0.214212	0.862017	0.663453	0.17819
pi-BC026590.2	107.195	-0.37457	0.771335	0.464373	0.333133
pi-Bcl2l13.1	737.021	0.480595	1.39532	0.388026	0.411139
pi-Bcl2l13.2	674.865	0.382223	1.30335	0.496052	0.304473
pi-Bend4.1	232.839	0.783251	1.721	0.252279	0.59812
pi-Bend4.2	239.231	0.846659	1.79833	0.190822	0.719373
pi-Cbfa2t2.1	1935.57	0.12271	1.08878	0.841913	0.0747326
pi-Cbl.1	2387.77	0.464044	1.3794	0.369214	0.432722
pi-Cbl.2	908.161	0.35978	1.28323	0.523565	0.28103
pi-Cbl.3	860.09	0.244037	1.1843	0.663586	0.178103
pi-Cbx5.1	494.387	0.00282876	1.00196	0.996492	0.00152609
pi-Cbx5.2	217.052	0.112235	1.0809	0.861223	0.0648845
pi-Cbx5.3	514.044	-0.0677324	0.954137	0.91801	0.0371524
pi-Cbx5.4	430.668	0.0120153	1.00836	0.985429	0.00637446
pi-Ccdc117.1	411.039	0.0235948	1.01649	0.963204	0.0162819
pi-Ccrn4l.1	1911.47	-0.0514866	0.964942	0.937448	0.0280529
pi-Ccrn4l.2	1930.98	-0.09339	0.937318	0.887437	0.0518625
pi-Cdc42ep3.1	135.042	0.230816	1.1735	0.64376	0.191276
pi-Cdc42ep3.2	143.278	0.23645	1.17809	0.615464	0.210797
pi-Cdc42ep3.3	141.401	0.157896	1.11566	0.737923	0.131989
pi-Cmtm4.1	739.934	0.499018	1.41325	0.46573	0.331866
pi-Cmtm4.2	524.8	0.781792	1.71927	0.201032	0.696735
pi-Cramp1l.1	455.455	0.502301	1.41647	0.340825	0.467468
pi-Cramp1l.2	455.001	0.425303	1.34285	0.421493	0.37521
pi-Crkl.1	370.195	0.451764	1.36771	0.457507	0.339602
pi-Crkl.2	364.205	0.491681	1.40608	0.421138	0.375575
pi-Ctdsp2.1	239.246	0.426959	1.3444	0.551869	0.258164
pi-Ctdsp2.2	153.631	0.142166	1.10356	0.822821	0.0846948
pi-Ctdsp2.3	167.203	0.258301	1.19607	0.684347	0.164724
pi-D10Wsu102e.1	56.501	0.544178	1.45819	0.431132	0.365389
pi-D10Wsu102e.2	5249.37	0.112293	1.08094	0.8149	0.0888955
pi-D730040F13Rik.1	4038.28	-0.460005	0.726984	0.523796	0.280838
pi-D730040F13Rik.2	4049.87	-0.447051	0.733541	0.538607	0.268728
pi-Dcaf7.1	420.4	0.375575	1.29736	0.490743	0.309146
pi-Dcaf7.2	235.5	0.604272	1.52021	0.306646	0.513363
pi-Ddx19b.1	492.898	0.121097	1.08756	0.806054	0.0936356
pi-Ddx19b.2	415.681	-0.0418131	0.971433	0.932031	0.0305696
pi-Ddx19b.3	302.035	0.399103	1.31869	0.527059	0.278141
pi-Dnmt3a.1	238.403	0.218932	1.16387	0.726027	0.139047
pi-Dnmt3a.2	5176.72	0.288116	1.22104	0.534544	0.272016
pi-Eif2c2.1	2300.44	0.409163	1.32792	0.427788	0.368772
pi-Eif4ebp2.1	779.378	-0.0666448	0.954856	0.909282	0.0413016
pi-Eif4ebp2.2	361.963	-0.0197901	0.986376	0.976237	0.0104447
pi-Elk4.1	516.652	0.393381	1.31347	0.437419	0.359102
pi-Exoc8.1	77.8322	0.140324	1.10215	0.817696	0.087408
pi-Exoc8.2	125.496	0.149253	1.109	0.800118	0.0968459
pi-Exog.1	124.307	-0.045048	0.969258	0.934943	0.0292148
pi-Exog.2	148.681	0.816859	1.76157	0.203411	0.691626
pi-Exog.3	154.178	0.702701	1.62755	0.251226	0.599936
pi-Eya3.1	839.474	0.456937	1.37262	0.467926	0.329823
pi-Eya3.2	801.88	0.36176	1.28499	0.550537	0.259214
pi-Fam168b.1	188.54	0.484402	1.39901	0.438506	0.358024
pi-Fam168b.2	180.754	0.482972	1.39762	0.465047	0.332504
pi-Fam168b.3	144.287	0.587452	1.50259	0.34192	0.466075
pi-Fam53b.1	2310.79	0.269814	1.20565	0.554272	0.256277
pi-Fam53b.2	1797.99	0.12823	1.09295	0.785158	0.105043
pi-Fbxl18.1	254.491	0.439139	1.35579	0.465707	0.331888
pi-Fbxl18.2	250.708	0.386094	1.30685	0.507551	0.294521
pi-Fbxl18.3	186.755	0.519935	1.43389	0.392967	0.405644
pi-Fbxo41.1	858.215	-0.517413	0.698623	0.503614	0.297902
pi-Fbxo41.2	1152.21	-0.00368442	0.997449	0.995852	0.00180504
pi-Foxo3.1	46.2875	-0.213434	0.862482	0.801758	0.0959567
pi-Foxo3.2	632.485	0.765637	1.70012	0.207775	0.682407
pi-Foxo3.3	607.475	0.757564	1.69063	0.204533	0.689236
pi-Fth1.1	397.726	-0.888277	0.540259	0.491776	0.308233
pi-Gabpb2.1	362.283	0.139264	1.10134	0.821956	0.0851513
pi-Gabpb2.2	358.675	0.153815	1.11251	0.803455	0.0950385
pi-Gan.1	1241.45	-0.00841668	0.994183	0.986403	0.00594545
pi-Gan.2	592.576	0.332252	1.25898	0.562586	0.249811
pi-Gm5878.1	6136.14	-0.456769	0.728616	0.45804	0.339097
pi-Gtf3c4.1	258.927	0.330923	1.25782	0.509559	0.292805
pi-Hic2.1	680.193	0.263401	1.2003	0.632137	0.199189
pi-Hif1an.1	116.409	0.397599	1.31731	0.589654	0.229403
pi-Hif1an.2	71.656	1.04387	2.06175	0.178102	0.74933
pi-Hinfp.1	174.65	0.0978356	1.07017	0.874179	0.0583999
pi-Hinfp.2	133.63	0.281355	1.21534	0.641444	0.192841
pi-Hist1h1a.1	8.32959	0.25389	1.19242	0.824851	0.0836246
pi-Hist1h1a.2	6.79793	0.398142	1.31781	0.67362	0.171585
pi-Hjurp.1	141.187	-0.0252002	0.982684	0.962483	0.016607
pi-Hjurp.2	184.975	0.0602883	1.04267	0.907943	0.0419415
pi-Hmbox1.1	1644.91	0.283614	1.21724	0.570495	0.243748
pi-Hmbox1.2	1639.78	0.290096	1.22272	0.563333	0.249235
pi-Igf2bp1.1	291.395	0.37667	1.29834	0.524615	0.280159
pi-Igf2bp1.2	330.758	0.408436	1.32725	0.471429	0.326584
pi-Igf2bp1.3	282.835	0.559824	1.47409	0.344927	0.462272
pi-Igf2bp1.4	270.634	0.442601	1.35905	0.463243	0.334191
pi-Igsf9b.1	77.1567	0.599963	1.51568	0.278456	0.555243
pi-Igsf9b.2	337.34	0.56896	1.48345	0.25241	0.597894
pi-Igsf9b.3	288.342	0.619534	1.53638	0.213744	0.670107
pi-Il17rd.1	833.752	0.542119	1.45611	0.276371	0.558507
pi-Il17rd.2	734.041	0.635033	1.55297	0.230537	0.63726
pi-Ing5.1	176.392	0.64144	1.55989	0.294995	0.530186
pi-Ing5.2	123.404	0.756057	1.68887	0.261591	0.582378
pi-Ing5.3	125.632	0.836578	1.78581	0.175619	0.755428
pi-Ip6k1.1	285.512	0.124088	1.08982	0.846851	0.0721932
pi-Ip6k1.10	3.78754	0.493521	1.40788	0.669873	0.174008
pi-Ip6k1.11	3.22573	0.874595	1.83349	0.465588	0.331998
pi-Ip6k1.12	4.25109	0.854928	1.80867	0.425605	0.370993
pi-Ip6k1.13	3.64038	0.554843	1.46901	0.659493	0.18079
pi-Ip6k1.14	3.59085	0.828157	1.77542	0.469657	0.328219
pi-Ip6k1.2	296.036	0.101155	1.07263	0.877759	0.0566245
pi-Ip6k1.3	308.053	0.141708	1.10321	0.835088	0.0782677
pi-Ip6k1.4	287.979	0.00197719	1.00137	0.997625	0.00103255
pi-Ip6k1.5	256.058	-0.0130366	0.991004	0.98409	0.006965
pi-Ip6k1.6	310.445	0.190612	1.14125	0.774266	0.11111
pi-Ip6k1.7	291.192	-0.0273502	0.981221	0.966377	0.0148534
pi-Ip6k1.8	296.636	0.114513	1.08261	0.860631	0.0651831
pi-Ip6k1.9	2.90608	0.796281	1.73662	0.561324	0.250787
pi-Ipmk.1	662.121	0.0140583	1.00979	0.983643	0.00716252
pi-Ipmk.2	522.509	0.0636403	1.0451	0.926571	0.0331211
pi-Kcng3.1	1439.17	1.09743	2.13972	0.0973138	1.01183
pi-Kctd7.1	317.234	-0.285387	0.820521	0.54869	0.260673
pi-Kctd7.2	67.4356	0.385988	1.30675	0.520029	0.283972
pi-Klf13.1	1199.99	1.11593	2.16735	0.0824174	1.08398
pi-Klhl11.1	447.423	0.110736	1.07978	0.814797	0.0889507
pi-Klhl11.2	169.324	0.681037	1.60329	0.276046	0.559019
pi-Lpp.1	3737.44	0.512155	1.42618	0.371517	0.430021
pi-Lpp.2	3507.87	0.483897	1.39852	0.388377	0.410747
pi-Lsmd1.1	60.5334	-1.25487	0.419032	0.134703	0.870624
pi-Luzp1.1	774.958	0.22104	1.16557	0.689096	0.16172
pi-Luzp1.2	728.356	0.0909395	1.06506	0.867629	0.061666
pi-Luzp1.3	634.761	0.117111	1.08456	0.832514	0.0796083
pi-Mafg.1	221.559	0.764416	1.69868	0.249922	0.602195
pi-Map3k9.1	613.788	0.738332	1.66825	0.145322	0.837668
pi-Map3k9.2	509.18	0.5967	1.51225	0.257345	0.589483
pi-March08.1	628.653	0.218614	1.16362	0.705294	0.15163
pi-March08.2	565.946	0.216957	1.16228	0.698427	0.155879
pi-Mcart1.1	90.6422	0.490801	1.40522	0.458956	0.338228
pi-Mcart1.2	133.143	0.35069	1.27517	0.598968	0.222596
pi-Mcart1.3	128.048	0.130165	1.09442	0.846689	0.0722761
pi-Mgll.1	1073.66	0.179582	1.13256	0.812186	0.0903445
pi-Mgll.2	1309.29	0.109481	1.07884	0.889062	0.0510681
pi-Mgll.3	1297.04	0.184485	1.13641	0.815038	0.0888222
pi-Mgll.4	1307.8	0.20853	1.15551	0.791882	0.10134
pi-Mlc1.1	274.176	0.0889736	1.06361	0.882168	0.0544487
pi-Mlc1.2	265.652	0.131793	1.09565	0.816275	0.0881635
pi-Mlec.1	547.958	0.145517	1.10613	0.857756	0.0666363
pi-Mlec.2	188.715	0.804823	1.74693	0.310996	0.507245
pi-Mlec.3	108.319	0.435972	1.35282	0.565842	0.247305
pi-Mlec.4	139.054	0.830265	1.77801	0.29817	0.525536
pi-Mllt6.1	776.165	0.619142	1.53596	0.258613	0.587349
pi-Mrs2.1	240.202	0.43852	1.35521	0.468767	0.329043
pi-Mrs2.2	224.579	0.218493	1.16352	0.714711	0.145869
pi-Mrs2.3	145.85	0.53108	1.44501	0.418297	0.378515
pi-Mrs2.4	111.34	0.592187	1.50753	0.341042	0.467192
pi-Ndst1.1	1118.19	0.607103	1.5232	0.266943	0.573582
pi-Nr2c2.1	1353.58	-0.0780306	0.94735	0.871037	0.0599635
pi-Nr2c2.2	768.805	0.000508211	1.00035	0.9993	0.000304012
pi-Nsd1.1	987.207	0.16474	1.12096	0.798634	0.0976522
pi-Nsd1.2	969.248	0.151323	1.11059	0.809434	0.0918184
pi-Nsd1.3	256.163	0.160943	1.11802	0.776298	0.109971
pi-Nsd1.4	960.442	0.145887	1.10641	0.820389	0.0859801
pi-Nsd1.5	934.393	0.126679	1.09178	0.840846	0.0752834
pi-Phf20.1	8398.51	-0.302866	0.81064	0.547648	0.261499
pi-Phf20.2	992.47	0.0325184	1.0228	0.954546	0.0202032
pi-Pou6f1.1	269.546	-0.242158	0.84548	0.595078	0.225426
pi-Ppm1f.1	450.465	0.452676	1.36858	0.376825	0.423861
pi-Ppp1r12b.1	3010.87	0.827821	1.775	0.170347	0.768667
pi-Ppp1r15b.1	372.663	-0.00455443	0.996848	0.995475	0.00196957
pi-Rab11fip4.1	338.177	0.285667	1.21897	0.667819	0.175341
pi-Rab11fip4.2	1430.92	0.960121	1.94547	0.112507	0.948821
pi-Rad54l2.1	1260.02	0.230999	1.17365	0.690429	0.160881
pi-Rad54l2.2	1223.31	0.186241	1.1378	0.752072	0.12374
pi-Rc3h1.1	715.544	0.201353	1.14978	0.739016	0.131346
pi-Rc3h1.2	580.019	0.448385	1.36451	0.498468	0.302362
pi-Rcan3.1	968.374	0.308929	1.23879	0.625656	0.203664
pi-Rnf169.1	1051.34	-0.145994	0.903756	0.825275	0.0834015
pi-Rplp1.1	260.145	-0.539318	0.688096	NA	#VALUE!
pi-Shank3.1	438.257	0.863029	1.81885	0.137208	0.862622
pi-Shank3.2	433.289	0.905133	1.87272	0.0973865	1.0115
pi-Shank3.3	445.265	0.890165	1.85339	0.114263	0.942096
pi-Slc43a2.1	374.585	0.142491	1.10381	0.811339	0.0907978
pi-Slc43a2.2	378.55	0.201698	1.15005	0.736534	0.132807
pi-Slc43a2.3	336.557	0.18711	1.13848	0.764712	0.116502
pi-Smcr8.1	50.6706	0.0989602	1.071	0.895209	0.0480757
pi-Smcr8.2	20.3491	0.348048	1.27284	0.662501	0.178814
pi-Smcr8.3	96.7562	0.0620002	1.04391	0.931179	0.030967
pi-Snx30.1	1653.05	0.647528	1.56648	0.29558	0.529325
pi-Socs7.1	490.983	0.426133	1.34363	0.464185	0.333309
pi-Socs7.2	389.461	0.344348	1.26958	0.570172	0.243994
pi-Ssh1.1	2295.69	0.684996	1.6077	0.120208	0.920066
pi-Strbp.1	1587.92	0.23686	1.17843	0.661998	0.179143
pi-Strbp.2	1273.97	0.375406	1.2972	0.490022	0.309785
pi-Tacc1.1	300.278	0.509577	1.42363	0.366665	0.43573
pi-Tacc1.2	297.273	0.431541	1.34867	0.4166	0.380281
pi-Tacc1.3	312.786	0.348193	1.27297	0.543997	0.264403
pi-Tacc1.4	307.257	0.496447	1.41074	0.359946	0.443763
pi-Tacc1.5	270.282	0.537538	1.45149	0.345212	0.461915
pi-Tbl2.1	496.956	-0.428693	0.742935	0.382593	0.417263
pi-Tbl2.2	508.541	-0.306484	0.80861	0.52722	0.278008
pi-Tbl2.3	532.879	-0.25263	0.839365	0.603215	0.219528
pi-Tbl2.4	87.5259	0.230928	1.17359	0.731514	0.135777
pi-Tef.1	279.477	0.422819	1.34054	0.497001	0.303643
pi-Tef.2	216.26	0.286948	1.22006	0.663259	0.178317
pi-Tef.3	185.526	0.175715	1.12952	0.7718	0.112495
pi-Tet3.1	590.517	0.48513	1.39971	0.430892	0.365632
pi-Tet3.2	807.486	0.500463	1.41467	0.412762	0.384301
pi-Tfcp2l1.1	1713.9	0.151357	1.11061	0.854063	0.0685099
pi-Tfcp2l1.2	7.70019	0.501307	1.4155	0.607628	0.216362
pi-Tfcp2l1.3	336.785	0.369656	1.29204	0.563263	0.249289
pi-Tktl2.1	112.183	0.0871363	1.06226	0.855095	0.0679855
pi-Tmem194.1	459.194	-0.0377918	0.974145	0.932921	0.0301551
pi-Tmem194.2	1530.42	-0.302917	0.810612	0.550394	0.259326
pi-Tmem194.3	1789.7	-0.308608	0.80742	0.496148	0.304388
pi-Tmem194.4	11.0233	0.408646	1.32744	0.602377	0.220132
pi-Trim71.1	1029.54	0.340315	1.26603	0.523082	0.28143
pi-Uhmk1.1	293.382	0.562945	1.47728	0.419143	0.377637
pi-Uhmk1.2	167.738	0.735782	1.6653	0.311129	0.507059
pi-Uhrf1bp1.1	424.293	0.157696	1.1155	0.812313	0.0902764
pi-Uhrf1bp1.2	381.337	0.0705038	1.05008	0.914104	0.0390044
pi-Wdfy3.1	645.254	0.185499	1.13721	0.714456	0.146025
pi-Wdfy3.2	4476.59	0.375887	1.29764	0.492196	0.307862
pi-Wipf2.1	636.641	0.114169	1.08235	0.859257	0.0658768
pi-Wipf2.2	667.66	0.0580611	1.04107	0.925933	0.0334204
pi-Zbtb37.1	349.256	0.225437	1.16913	0.71287	0.14699
pi-Zbtb37.2	133.851	0.444574	1.36091	0.518831	0.284974
pi-Zbtb37.3	130.419	0.230035	1.17286	0.736126	0.133048
pi-Zbtb49.1	93.3938	0.661028	1.58121	0.261946	0.581789
pi-Zbtb49.2	94.4155	0.372919	1.29497	0.536364	0.27054
pi-Zdhhc23.1	59.3022	0.318997	1.24746	0.582931	0.234383
pi-Zdhhc23.2	69.0063	0.521644	1.43559	0.359751	0.443998
pi-Zfp280b.1	314.085	0.504167	1.4183	0.305603	0.514842
pi-Zfp346.1	24.0133	0.354089	1.27818	0.662801	0.178617
pi-Zfp346.2	521.624	0.0751549	1.05347	0.905724	0.0430043
pi-Zfp382.1	1316.39	-0.350605	0.784255	0.474775	0.323512
pi-Zfp382.2	133.207	0.422182	1.33995	0.479078	0.319594
pi-Zfp652.1	441.376	-0.0524622	0.964289	0.919265	0.0365592
pi-Zfp652.2	1130.96	0.114009	1.08223	0.840718	0.0753499
pi-Zfp652.3	260.216	-0.13121	0.913065	0.825357	0.0833581
pi-Zfp866.1	301.705	0.592552	1.50791	0.379705	0.420553
pi-Zmat3.1	519.185	0.503874	1.41802	0.361787	0.441548
pi-Zyg11a.1	1067.95	0.176835	1.1304	0.754224	0.122499
pi-Zyg11b.1	3803.72	0.0863625	1.06169	0.874166	0.0584061
0610009B22Rik	6.77091	-0.377179	0.769942	0.741955	0.129623
0610009O20Rik	7.27697	-0.556209	0.680087	0.616897	0.209787
0610010F05Rik	15.8546	0.474798	1.38972	0.499773	0.301227
0610011F06Rik	18.6949	-0.950566	0.517429	0.220829	0.655943
0610012G03Rik	8.83578	-1.74515	0.298302	0.0698041	1.15612
0610030E20Rik	52.6517	0.623783	1.54091	0.403875	0.393754
0610037L13Rik	9.54575	-0.426209	0.744215	0.674312	0.171139
1110001J03Rik	6.43698	-1.42273	0.373007	0.277655	0.556495
1110004E09Rik	26.675	0.00809707	1.00563	0.989815	0.00444578
1110007C09Rik	8.66088	-3.4598	0.0908856	0.00911445	2.04027
1110008P14Rik	6.95702	-0.76839	0.587072	0.464957	0.332588
1110017D15Rik	34.5634	0.108916	1.07842	0.917406	0.0374385
1110032A03Rik	22.7751	-0.953794	0.516273	0.120317	0.919673
1110037F02Rik	52.0398	-0.0861861	0.94201	0.881524	0.0547657
1110051M20Rik	7.66548	-0.128137	0.915012	0.885363	0.0528786
1110057K04Rik	8.39503	-1.35704	0.390383	0.224392	0.648992
1110065P20Rik	5.05862	0.613897	1.53039	0.661791	0.179279
1200014J11Rik	34.1056	0.502901	1.41706	0.450502	0.346303
1300002E11Rik	15.3122	0.288947	1.22175	0.751482	0.124081
1500011B03Rik	12.981	-0.386663	0.764897	0.729348	0.137065
1600002K03Rik	1.72303	-0.644514	0.639708	0.787881	0.103539
1600012H06Rik	9.34246	-0.681435	0.623545	0.557942	0.253411
1700001C19Rik	44.9043	-0.652665	0.636104	0.532496	0.273684
1700001K19Rik	29.2308	0.110414	1.07954	0.915542	0.0383217
1700001L05Rik	98.267	0.449518	1.36558	0.678584	0.168396
1700001O22Rik	60.8476	0.166985	1.12271	0.860348	0.065326
1700003E16Rik	84.909	0.249854	1.18909	0.810291	0.0913592
1700003F12Rik	36.9699	0.0633656	1.0449	0.95147	0.0216049
1700003M02Rik	19.7801	0.462181	1.37762	0.671623	0.172874
1700006A11Rik	65.3869	0.714642	1.64108	0.464282	0.333218
1700008F21Rik	8.51666	-0.542736	0.686468	0.692818	0.159381
1700008J07Rik	15.1602	0.61715	1.53384	0.41613	0.380771
1700008K24Rik	51.0562	-0.02735	0.981221	0.981739	0.00800386
1700009J07Rik	26.5269	-0.0419928	0.971312	0.966333	0.0148734
1700009N14Rik	33.9698	0.145483	1.1061	0.884553	0.053276
[truncated: 8,623 more rows]
