# Supplementary material for: Exposure of mice to environmentally relevant per- and polyfluoroalkyl substances (PFAS) alters the sperm epigenome
Source: Commun Biol. 2025 Oct 28;8:1487. doi: 10.1038/s42003-025-08865-4 (PMC12568938; doi:10.1038/s42003-025-08865-4)
Supplement: Supplementary file 5 — Supplementary Data 3 [file 42003_2025_8865_MOESM5_ESM.xlsx]

## Sheet: Supplementary Table 5
Supplementary Table 5: Comparative analysis of 4-cell embryo gene expression profiles generated following in vitro fertilization (IVF) using sperm from males exposed to the low per- and polyfluoroalkyl substances (PFAS) cocktail
Gene1	baseMean2	log2 fold change	Fold change	p-value	log10 p-value
H2-DMa	42.8551	2.49492	5.63698	5.31217e-05	4.27473
Zfp936	1960.14	-0.917302	0.529498	9.86369e-05	4.00596
Wbp5	6.32854	5.76474	54.3699	0.000219066	3.65942
Tmem56	291.283	-1.01154	0.496017	0.00023658	3.62602
2900097C17Rik	2387.79	-0.767941	0.587255	0.000506306	3.29559
Twf1	410.92	-0.650804	0.636925	0.000543206	3.26504
Rab39	381.523	-0.822858	0.565321	0.000634313	3.1977
Naa11	47.1505	-1.40296	0.378152	0.00111167	2.95402
Alg10b	76.7715	-1.31741	0.401256	0.0012632	2.89853
Zbtb6	90.6203	-1.10542	0.464768	0.00156496	2.8055
Msh6	532.653	-0.791394	0.577785	0.0017181	2.76495
Vcpip1	115.69	-1.20508	0.433744	0.00244703	2.61136
Tulp1	43.751	1.42322	2.68184	0.0024689	2.6075
Ipo11	506.374	-0.698175	0.616352	0.00265101	2.57659
Myef2	1386.39	-0.813626	0.56895	0.00265314	2.57624
Tdpoz2	107.195	-1.45023	0.365962	0.00266826	2.57377
Fcgrt	79.0643	0.960802	1.94639	0.00298121	2.52561
Endog	195.603	0.961022	1.94669	0.003031	2.51841
Skiv2l	49.2883	1.3574	2.56222	0.00306561	2.51348
Tubb6	192.733	0.914564	1.885	0.00316316	2.49988
Ebpl	27.348	1.77835	3.43035	0.00343766	2.46374
Ufl1	59.4179	-1.10917	0.463562	0.00344437	2.46289
Alg11	76.5641	-1.08883	0.470144	0.00350444	2.45538
Smarcd3	15.7595	2.30911	4.95579	0.00382271	2.41763
Ctsf	31.0111	1.94359	3.84661	0.00388034	2.41113
Ddx4	40.4705	-1.44317	0.367759	0.00414033	2.38297
Nif3l1	229.125	-0.813403	0.569038	0.00454529	2.34244
Aspg	143.883	1.16242	2.23832	0.0047606	2.32234
Morc3	531.097	-0.717855	0.608001	0.0050278	2.29862
Kif11	445.139	-0.680073	0.624134	0.00509637	2.29274
Trim28	1408.6	0.612328	1.52872	0.0056822	2.24548
Cpeb2	95.0393	1.11845	2.17114	0.00575939	2.23962
Atp6v0b	324.062	0.89282	1.8568	0.005796	2.23687
Zfp62	37.1524	-1.55648	0.339979	0.00588993	2.22989
Psme3	468.165	0.682725	1.60517	0.00593253	2.22676
Cd55	20.5416	-1.95399	0.258101	0.00595148	2.22537
Gnpat	124.056	0.98308	1.97668	0.00596357	2.22449
Tmem69	81.1084	-0.989152	0.503774	0.00619985	2.20762
Ftl1	2440.97	0.800305	1.74147	0.00629335	2.20112
Tmem259	76.7484	1.15064	2.22012	0.00632877	2.19868
Zfp935	152.885	-0.96577	0.512005	0.00652312	2.18554
Fdps	1108.99	0.512696	1.42671	0.00747434	2.12643
Spata9	6.15963	-3.60903	0.0819546	0.00769771	2.11364
Zfp68	81.9966	-0.837718	0.559528	0.00778586	2.10869
Zfp869	122.329	-0.913913	0.530743	0.00784157	2.1056
Fam103a1	807.863	-0.46144	0.726261	0.0081155	2.09068
Cnpy3	139.086	0.756509	1.6894	0.00833657	2.07901
Pggt1b	74.3792	-1.15595	0.448771	0.00839145	2.07616
Wtap	4317.2	-0.547803	0.684061	0.00839512	2.07597
Plekhm3	409.764	-0.632137	0.64522	0.00849387	2.07089
Atp5d	479.631	0.646726	1.56561	0.00880835	2.05511
Pdpn	157.772	1.04287	2.06032	0.00881325	2.05486
Samhd1	84.33	0.931806	1.90766	0.00882069	2.0545
Sec23a	154.487	-0.878421	0.543963	0.00902058	2.04477
Gm4349	19.7541	-2.16148	0.223526	0.00909326	2.04128
Zgpat	160.875	0.71869	1.64569	0.00947308	2.02351
Phyhipl	146.392	-0.811678	0.569719	0.00948139	2.02313
AU018829	9314.09	-0.874133	0.545582	0.00952614	2.02108
Cdca7	246.707	-0.754476	0.592762	0.00952897	2.02095
Smpd1	436.54	0.753612	1.68601	0.00955223	2.0199
Sptan1	301.589	0.758318	1.69152	0.00976395	2.01037
Mier1	59.5162	-0.946582	0.51886	0.00984118	2.00695
Abcb6	88.606	0.881229	1.84194	0.00984889	2.00661
Pi4kb	214.541	-0.806121	0.571918	0.0101045	1.99549
Dr1	430.859	-0.677546	0.625228	0.0102376	1.9898
Isg20l2	526.258	-0.642828	0.640456	0.0102707	1.9884
Gm20604	40.8081	1.64667	3.13111	0.0102835	1.98786
Sord	3288.82	-0.661533	0.632206	0.0111713	1.9519
Ext2	34.3411	1.24188	2.36507	0.0114596	1.94083
Tmem70	757.239	-0.572699	0.672358	0.0119059	1.92424
Nedd1	340.655	-0.811595	0.569752	0.011926	1.92351
Smim15	140.79	-0.774789	0.584474	0.0122422	1.91214
Npl	760.667	-0.670302	0.628375	0.0124304	1.90552
Arf3	151.547	0.994706	1.99267	0.0124958	1.90323
Dnase1l1	15.4335	1.90624	3.74832	0.0125748	1.9005
2210016L21Rik	169.262	0.689877	1.61315	0.0129244	1.88859
Csnk1g2	29.6653	1.34724	2.54425	0.0129853	1.88655
Adipor2	63.1052	1.12788	2.18537	0.0130799	1.8834
Mterf4	249.61	0.583016	1.49798	0.0132392	1.87814
Tescl	4.08689	-3.39772	0.094882	0.0134186	1.87229
Fbxo31	878.093	0.600302	1.51603	0.0135014	1.86962
Mybl2	972.897	0.59071	1.50599	0.0139143	1.85654
Dlgap4	100.174	0.906085	1.87395	0.014155	1.84909
Tug1	408.602	-0.654358	0.635358	0.0145802	1.83624
Trim43c	9657.8	-0.778329	0.583042	0.0146193	1.83507
Prep	232.393	-0.592173	0.663343	0.0146969	1.83278
Pias2	169.494	0.670921	1.59209	0.0147126	1.83231
Slc6a8	734.871	0.830746	1.7786	0.0147723	1.83055
E2f4	98.3803	0.785263	1.72341	0.0149678	1.82484
Pramel7	4932.79	-0.488174	0.712927	0.0151082	1.82079
Zfp960	2711.42	-0.592678	0.663111	0.0152758	1.816
Rnf126	79.9944	0.89831	1.86388	0.0152807	1.81586
Gas8	24.8062	1.79384	3.46737	0.015479	1.81026
Ube2e1	1098.1	-0.459156	0.727412	0.0156289	1.80607
Gm3139	8892.63	-0.746427	0.596078	0.0156696	1.80494
Gtf3c3	216.588	-0.625255	0.648305	0.0157179	1.8036
Tuba1b	308.777	0.789879	1.72893	0.0158395	1.80026
Tuba4a	238.063	0.639565	1.55786	0.0162199	1.78995
Ren1	29.4557	1.40106	2.64096	0.0163419	1.7867
Acer3	89.5608	-0.79448	0.576551	0.016351	1.78646
Mrpl28	410.863	0.555447	1.46962	0.016436	1.7842
Zfp143	614.695	-0.584538	0.666863	0.016782	1.77516
Aven	65.3993	1.01342	2.0187	0.0169258	1.77145
Abhd16a	36.2105	1.54613	2.92033	0.0171262	1.76634
Yy2	331.506	-0.718285	0.607819	0.0172645	1.76285
Mis18bp1	224.57	-0.665573	0.630438	0.0173515	1.76066
Snta1	61.5729	0.968088	1.95625	0.017426	1.7588
Spi1	28.5214	2.0085	4.02363	0.0175071	1.75678
Gnl3l	355.811	-0.539373	0.68807	0.0176123	1.75418
Tmem8	65.6341	0.888863	1.85172	0.0177683	1.75035
2310003H01Rik	34.822	1.20839	2.3108	0.0177816	1.75003
6720489N17Rik	86.3697	-1.29978	0.40619	0.0179773	1.74528
Esd	100.796	0.772496	1.70822	0.0181123	1.74203
Nxt2	95.2818	-0.922074	0.52775	0.0184102	1.73494
Dnm1l	176.692	-0.63629	0.643365	0.018739	1.72725
Tecr	191.958	0.697131	1.62128	0.0189547	1.72228
Gtf3a	168.28	0.746195	1.67736	0.0193456	1.71342
Ccdc9	32.9089	1.10932	2.15745	0.0195496	1.70886
Champ1	225.727	-0.800065	0.574323	0.0200692	1.69747
Csnk2a1	1457.22	-0.670912	0.628109	0.0202006	1.69464
Cuedc2	68.2649	0.873889	1.8326	0.0204341	1.68964
Zfp930	138.061	-0.687552	0.620907	0.020494	1.68837
Cog3	94.9112	-0.763523	0.589056	0.0205709	1.68675
Hnrnpu	2074.23	0.599028	1.5147	0.0206946	1.68414
Fam222b	164.164	0.777465	1.71412	0.0208251	1.68141
Gnas	139.013	0.806393	1.74883	0.0210139	1.67749
Ubtfl1	366.457	-0.752401	0.593615	0.0210485	1.67678
Tmem147	52.8938	1.02671	2.03737	0.021052	1.67671
Hexa	80.9216	1.09933	2.14256	0.0214399	1.66878
Mrps24	303.87	0.519592	1.43355	0.0214722	1.66812
Mesdc2	675.116	0.591069	1.50636	0.0215778	1.66599
Zfp97	774.261	-0.572226	0.672578	0.0215922	1.6657
Bag1	399.697	0.622477	1.53952	0.0217794	1.66195
Adck4	124.045	0.740837	1.67114	0.0219364	1.65883
Ulk1	1841.95	0.500472	1.41468	0.0222594	1.65249
Adk	48.6978	-0.905915	0.533694	0.0224564	1.64866
Dok4	36.1448	1.24451	2.36939	0.0226075	1.64575
Limd2	33.8221	1.34576	2.54164	0.0226889	1.64419
Spata7	119.973	-0.723661	0.605559	0.0227681	1.64267
Zfp207	1280.75	-0.434202	0.740103	0.0230457	1.63741
Actn2	60.9668	1.06434	2.09122	0.0231565	1.63533
Sf1	626.692	-0.441301	0.73647	0.0232194	1.63415
Klf4	235.977	0.743424	1.67414	0.0232224	1.63409
Timm44	538.772	0.454851	1.37064	0.0233197	1.63228
Gsta1	13.175	2.38846	5.236	0.0234351	1.63013
Tlk2	391.492	-0.531053	0.69205	0.0234964	1.629
Aebp2	1045.52	-0.602394	0.65866	0.0235516	1.62798
Psen1	254.145	0.764299	1.69854	0.0237401	1.62452
C87436	127.123	-0.764313	0.588734	0.0241279	1.61748
8430426J06Rik	24.6	-1.5925	0.331596	0.0242154	1.61591
Kif20b	695.115	-0.439669	0.737304	0.0243302	1.61385
Trim25	135.02	-0.668726	0.629062	0.0243829	1.61292
Ccnc	334.057	-0.47458	0.719676	0.0244666	1.61143
Pitpnc1	63.7078	-0.857828	0.551782	0.0245603	1.60977
Smarcd2	241.695	0.704641	1.62974	0.0247421	1.60656
Renbp	546.329	0.559547	1.47381	0.0250406	1.60136
Gm13152	94.4467	-0.897448	0.536836	0.0251569	1.59934
Chtf8	282.259	-0.509616	0.70241	0.0255492	1.59262
Trim43b	15324.8	-0.681973	0.623312	0.0259152	1.58645
Ddx43	28.3506	1.32045	2.49744	0.0259264	1.58626
Tmem120a	392.782	0.442797	1.35924	0.0262882	1.58024
Dgcr8	271.925	-0.688159	0.620645	0.02658	1.57545
Spryd7	434.477	-0.626713	0.64765	0.0268455	1.57113
Ippk	129.489	-0.765682	0.588175	0.0269155	1.57
Cstf2t	323.972	-0.977632	0.507813	0.0270265	1.56821
Tyw1	150.035	0.725317	1.65326	0.027133	1.5665
Unc50	336.351	-0.611406	0.654558	0.0272876	1.56403
Zfp707	362.072	-0.761192	0.590009	0.0273699	1.56273
Bex6	458.266	-0.795826	0.576013	0.0276025	1.55905
Aamdc	31.9152	1.10492	2.15087	0.027694	1.55761
Itm2a	25.5359	1.29249	2.4495	0.0277007	1.55751
Tti2	118.413	-0.870151	0.54709	0.0277574	1.55662
Metap1	927.005	-0.418631	0.748134	0.028137	1.55072
Sptssa	200.458	-0.671416	0.62789	0.0281883	1.54993
Hspbp1	363.814	0.508854	1.42292	0.028353	1.5474
Cyfip1	224.717	-0.502536	0.705865	0.0283595	1.5473
Dusp14	506.298	0.525701	1.43963	0.0284946	1.54524
1700123I01Rik	65.9125	1.05772	2.08164	0.0285504	1.54439
Cbx3	3991.92	-0.760279	0.590382	0.0286274	1.54322
Orc1	270.005	-0.744947	0.59669	0.0286666	1.54262
Imp3	1088.42	-0.609982	0.655205	0.0287596	1.54122
Gm4340	8.98554	-7.91795	0.00413485	0.0293849	1.53188
Tarbp2	382.921	0.524635	1.43857	0.0299676	1.52335
Rb1cc1	3063.11	-0.512634	0.700941	0.0302751	1.51891
Slc26a11	45.0715	0.921007	1.89344	0.0303214	1.51825
Ribc1	92.2635	0.78835	1.7271	0.0304601	1.51627
Tpp2	255.142	-0.622429	0.649577	0.0305356	1.51519
Sfrp1	59.8539	1.31114	2.48138	0.0305449	1.51506
Arhgef19	39.7971	1.05941	2.08408	0.0306396	1.51372
AA987161	123.552	-0.714729	0.609319	0.0307159	1.51264
Qrich1	226.037	-0.608789	0.655747	0.0308604	1.5106
Eif3b	1039.62	0.592599	1.50796	0.0311168	1.507
Golt1b	601.395	-0.559862	0.678367	0.0312982	1.50448
Rrn3	2330.66	-0.536048	0.689658	0.0313065	1.50437
Rspry1	92.8086	-0.916125	0.529931	0.0313105	1.50431
Tmem168	139.453	-0.758383	0.591159	0.0316429	1.49972
Lrrc8e	119.178	0.686205	1.60904	0.0317577	1.49815
Ctc1	83.905	-0.712348	0.610326	0.0319793	1.49513
Crkl	91.4011	-0.773627	0.584945	0.0321242	1.49317
Coa5	189.86	-0.654623	0.635241	0.0323185	1.49055
Setd2	632.951	-0.402322	0.75664	0.0323234	1.49048
Fasn	209.356	0.630779	1.5484	0.0326282	1.48641
Acy1	173.619	0.76745	1.70226	0.0327878	1.48429
L3mbtl2	412.894	0.432434	1.34951	0.0329088	1.48269
Polr3f	293.664	-0.514323	0.700121	0.0332662	1.478
Gm13157	183.723	-0.55369	0.681275	0.0334353	1.4758
D3Ertd254e	67.0016	-0.887985	0.540368	0.0336806	1.47262
Pde6d	26.508	1.3367	2.52572	0.0337545	1.47167
Aldh2	50.4331	0.961187	1.94691	0.0338992	1.46981
Plin2	115.268	-1.1677	0.44513	0.0339516	1.46914
Hiatl1	1251.82	-0.484481	0.714754	0.0339551	1.46909
Aup1	77.1127	0.759294	1.69266	0.0339602	1.46903
Tspyl1	59.5073	-0.910038	0.532171	0.0341194	1.467
Prdx6	999.33	0.564922	1.47931	0.0341707	1.46635
Edrf1	77.4134	-0.745092	0.59663	0.0344345	1.46301
Cdk20	54.951	-1.23552	0.424688	0.0348845	1.45737
Prmt2	22.8848	1.58225	2.99437	0.0350471	1.45535
Zfp184	20.3303	-1.43851	0.368947	0.035477	1.45005
Tnpo3	1408.38	-0.475173	0.719381	0.03552	1.44953
Tardbp	2690.66	-0.381469	0.767656	0.0356174	1.44834
Papd4	462.775	-0.468127	0.722902	0.0357985	1.44614
Ngrn	168.443	-0.544166	0.685788	0.0358908	1.44502
Zfp873	160.725	-0.877618	0.544265	0.0359251	1.4446
Fam26f	41.836	1.09191	2.13156	0.0363675	1.43929
2310036O22Rik	421.08	0.603955	1.51988	0.0363696	1.43926
Stx12	225.116	-0.626934	0.647551	0.036389	1.43903
Fastkd1	117.158	-0.708777	0.611838	0.0364253	1.4386
Sidt2	266.859	0.678172	1.60011	0.0364286	1.43856
Nosip	459.369	0.514962	1.42896	0.0364413	1.43841
Btbd10	559.785	-0.457179	0.728409	0.0368143	1.43398
Gatb	22.0666	1.37253	2.58924	0.0371262	1.43032
Tmem86a	14.5362	1.68173	3.20813	0.0371636	1.42988
Ube2z	242.305	0.770453	1.7058	0.0373923	1.42722
Dcbld1	148.265	0.823296	1.76944	0.0378104	1.42239
Nabp1	1704.49	-0.45858	0.727702	0.0379586	1.42069
Larp4	4563.49	-0.548504	0.683729	0.0380189	1.42
Pik3c2a	311.197	-0.608443	0.655904	0.0387405	1.41184
Ppp1r2	365.869	-0.50007	0.707072	0.0388775	1.4103
Mis12	227.051	-0.535337	0.689997	0.0388965	1.41009
Mybbp1a	2131.33	-0.460208	0.726881	0.0389422	1.40958
Atm	201.684	0.603863	1.51978	0.0389452	1.40955
Pik3r2	111.526	-0.644559	0.639688	0.039018	1.40874
Gm11517	12321.5	-0.717294	0.608237	0.0391792	1.40694
Acot7	154.827	0.60741	1.52352	0.039195	1.40677
Entpd2	79.7543	0.749125	1.68077	0.039234	1.40634
L2hgdh	1694.57	-0.357206	0.780675	0.0393878	1.40464
Zfp934	44.9625	-1.07179	0.475729	0.0395604	1.40274
Gltscr2	1025.9	0.390116	1.3105	0.0396184	1.4021
Zfp84	73.3888	-0.671121	0.628019	0.0399685	1.39828
Mib1	75.9758	0.840535	1.79071	0.0399811	1.39815
Pramel4	1312.83	-0.378485	0.769245	0.0402214	1.39554
Gm13154	249.39	-0.633093	0.644793	0.0402657	1.39506
Napa	425.508	0.461212	1.3767	0.0402893	1.39481
Relt	57.0285	0.841323	1.79169	0.0406347	1.3911
Guf1	38.8811	-1.19286	0.437435	0.0407368	1.39001
Dmgdh	294.452	-0.629324	0.646479	0.0408553	1.38875
Wwtr1	366.797	0.530257	1.44419	0.0410849	1.38632
Lamtor4	12.1619	1.72785	3.31235	0.0411654	1.38547
Coq7	229.612	0.601557	1.51735	0.0412403	1.38468
2610001J05Rik	88.0597	0.88029	1.84074	0.0413174	1.38387
Gm3286	3650.14	-0.721298	0.606551	0.0414553	1.38242
Adprm	12.2654	2.69378	6.47005	0.0415929	1.38098
Mtif3	128.697	0.770842	1.70627	0.0417462	1.37938
Kpna4	212.953	-0.606454	0.656809	0.0417801	1.37903
Impa1	120.349	-0.640207	0.641621	0.0420034	1.37672
Kctd20	513.182	-0.467878	0.723027	0.0425137	1.37147
Ddah2	65.4036	0.891949	1.85568	0.0427459	1.36911
Abcd1	49.9699	-0.982082	0.506249	0.0429336	1.3672
Il17ra	224.924	-0.536592	0.689398	0.0431318	1.3652
Ptpn21	767.129	-0.346647	0.78641	0.0431941	1.36458
2210408I21Rik	34.7784	-0.9439	0.519826	0.0432739	1.36377
Eif4ebp1	408.944	0.587083	1.50221	0.0433311	1.3632
Ephx2	26.5902	4.01539	16.1716	0.0433875	1.36264
Usp37	2021.81	-0.348122	0.785606	0.0435681	1.36083
Cdkn1a	384.565	0.843396	1.79427	0.0439438	1.3571
Sprtn	70.6466	-0.863355	0.549673	0.0439608	1.35693
Gpam	51.4158	-0.925314	0.526566	0.0442867	1.35373
Ilf3	1565.79	-0.349547	0.784831	0.0443712	1.3529
Fmr1nb	352.334	0.473758	1.38872	0.0447268	1.34943
Gm15455	251.305	-0.923074	0.527384	0.0450334	1.34647
Guk1	377.518	0.471941	1.38697	0.0452155	1.34471
Pde12	120.829	-0.756948	0.591747	0.0452761	1.34413
Cenpw	135.181	-0.547399	0.684252	0.0453028	1.34388
Gnpnat1	1364.12	-0.372383	0.772505	0.0454789	1.34219
Lactb2	471.491	-0.650963	0.636855	0.0455293	1.34171
Ranbp9	86.5693	0.759106	1.69244	0.0456107	1.34093
Erp29	267.346	0.471788	1.38683	0.0459516	1.3377
Anapc10	1181.23	-0.550503	0.682782	0.0463007	1.33441
Spag4	20.4629	1.21178	2.31624	0.0468665	1.32914
Cse1l	707.278	-0.451503	0.731281	0.047351	1.32467
Trib1	95.9031	0.837896	1.78744	0.047512	1.3232
Ahsa2	70.1355	0.870624	1.82845	0.0478519	1.3201
Gpkow	373.758	-0.476282	0.718828	0.0480845	1.31799
Gpatch3	272.058	0.575396	1.49009	0.0481135	1.31773
Atf7ip2	181.956	-0.55326	0.681478	0.0483193	1.31588
Ppp1r14b	33.0186	0.980751	1.97349	0.0485214	1.31407
Atf4	851.365	-0.402367	0.756616	0.048615	1.31323
Proser2	167.144	0.660433	1.58056	0.0487425	1.31209
Zfp598	127.007	0.599182	1.51486	0.0487507	1.31202
Zfp961	309.978	-0.456786	0.728608	0.0490813	1.30908
Otulin	78.1866	0.928951	1.90389	0.0491003	1.30892
Kidins220	178.691	0.636281	1.55432	0.0495967	1.30455
Gm561	63.572	-0.710863	0.610954	0.0499143	1.30178
Cdk4	510.55	0.411605	1.33016	0.05008	1.30034
Zfp954	127.397	0.756997	1.68997	0.0501354	1.29986
Zfp956	33.1959	1.11816	2.17069	0.0502186	1.29914
Fbxo34	892.343	-0.702769	0.614392	0.0502294	1.29904
Uqcr11	272.878	0.475021	1.38994	0.0503105	1.29834
Kank4os	30.3322	-1.16818	0.444983	0.0504476	1.29716
Dhfr	170.213	0.538284	1.45224	0.0506986	1.295
Atp5j2	195.661	0.553105	1.46724	0.0508866	1.2934
Cdk2ap1	7388.78	-0.472739	0.720595	0.0510111	1.29234
Mapk1	976.897	-0.448	0.733058	0.0516929	1.28657
Kpna6	383.371	-0.691654	0.619144	0.0521331	1.28289
Bard1	97.4137	-0.815961	0.56803	0.0522587	1.28184
Med19	140.196	0.628569	1.54603	0.0523985	1.28068
Ogfod3	67.974	0.915255	1.8859	0.0524049	1.28063
Lipt1	51.0038	1.00179	2.00248	0.0525805	1.27917
Ada	26.7069	1.09272	2.13275	0.052835	1.27708
Rtfdc1	892.625	0.432376	1.34945	0.0529997	1.27573
Rbpms	660.096	0.488708	1.40319	0.0530224	1.27554
Ormdl3	500.345	0.418985	1.33699	0.0530301	1.27548
Tatdn2	64.8924	0.782358	1.71994	0.0531275	1.27468
Pnp	132.2	0.701604	1.62631	0.0531525	1.27448
Ube2v2	826.268	-0.41248	0.751331	0.0532522	1.27366
Cenpk	87.5752	-0.662469	0.631796	0.0533756	1.27266
2410127L17Rik	131.404	0.656992	1.57679	0.0534746	1.27185
Dnajb2	58.4894	0.806896	1.74944	0.053698	1.27004
Desi2	57.1443	0.925778	1.89971	0.0538525	1.26879
Chmp2a	369.275	0.507409	1.42149	0.0538782	1.26859
D1Pas1	52.8838	-0.92344	0.52725	0.0540746	1.26701
Phlda2	156.796	0.834738	1.78353	0.0542358	1.26571
Alpl	83.9989	1.02486	2.03476	0.054467	1.26387
Mastl	148.186	-0.586834	0.665802	0.0545025	1.26358
Ero1l	82.9286	0.806416	1.74886	0.0546294	1.26257
Fthl17	21.698	-1.40537	0.37752	0.0548177	1.26108
Nudt16l1	66.3681	0.810838	1.75423	0.0548723	1.26065
Slc16a6	1274.24	-0.434515	0.739942	0.0549449	1.26007
Prrc2b	145.795	0.71827	1.64521	0.0549521	1.26002
Phc2	59.368	0.76494	1.6993	0.0552194	1.25791
Fam65a	229.269	0.655465	1.57512	0.0556789	1.25431
Sp140	226.934	-0.77931	0.582645	0.0559928	1.25187
Slc26a4	42.0534	0.945449	1.92579	0.0561507	1.25064
Anapc11	168.02	0.531832	1.44576	0.0564677	1.2482
C77080	219.774	0.485007	1.39959	0.0565693	1.24742
Mbd3	126.269	0.640237	1.55859	0.0566268	1.24698
Fam208a	163.096	-0.559225	0.678666	0.0567625	1.24594
Atic	381.986	-0.545108	0.68534	0.0568261	1.24545
Rps19bp1	387.607	0.435223	1.35212	0.0568662	1.24515
Ipo7	1217.89	-0.610638	0.654907	0.0568729	1.24509
Eif3a	3218.77	-0.299824	0.812352	0.0573219	1.24168
Ptp4a2	4549.42	-0.547172	0.68436	0.0574494	1.24071
Pdp2	2109	-0.445894	0.734129	0.0580536	1.23617
Med7	294.768	-0.55777	0.679351	0.0581079	1.23576
2410012M07Rik	21.3216	-1.44124	0.368251	0.0581115	1.23574
Pkp4	70.1378	0.75171	1.68379	0.0583297	1.23411
Smarcad1	269.621	-0.435514	0.73943	0.0583612	1.23388
Bcl10	110.207	-0.56506	0.675927	0.058638	1.23182
Gtf2a1	589.962	-0.580392	0.668782	0.0587902	1.23069
BC005624	152.799	0.466418	1.38168	0.0592797	1.22709
Clybl	128.412	-0.640989	0.641273	0.0592923	1.227
Mt2	2329.47	-0.587788	0.665362	0.0593044	1.22691
Kmt2d	264.521	0.467028	1.38226	0.0593947	1.22625
Mrrf	124.25	-0.532825	0.6912	0.0594672	1.22572
Ccr8	18.9075	1.28052	2.42926	0.0595585	1.22506
Zfp839	45.6017	-0.922265	0.52768	0.0597256	1.22384
Map3k3	218.114	0.569991	1.48451	0.0597846	1.22341
Cdc23	339.765	-0.393795	0.761125	0.0598509	1.22293
Mxd4	13.1925	1.52123	2.87037	0.0598924	1.22263
Mrps16	52.3418	0.775761	1.71209	0.0600619	1.2214
Mob1b	219.468	-0.543826	0.685949	0.0603119	1.2196
Tsen2	418.596	0.457316	1.37298	0.060337	1.21942
Dlst	125.207	-0.685904	0.621616	0.0604561	1.21856
Trim43a	11751	-0.679882	0.624216	0.0605224	1.21808
Cebpa	28.0442	1.49355	2.8158	0.0605705	1.21774
Bsg	416.816	0.49731	1.41158	0.0605994	1.21753
Timm13	465.881	0.388513	1.30904	0.0607502	1.21645
Rpl39l	866.547	-0.452818	0.730614	0.0611709	1.21346
Uba6	116.32	-0.689792	0.619943	0.061391	1.2119
Lcmt2	46.0945	-1.0481	0.483606	0.0616346	1.21018
Phf14	39.2656	0.969389	1.95801	0.0617169	1.2096
Rufy1	73.3885	0.648373	1.5674	0.0617548	1.20933
Hist1h2bc	4.46513	-3.04336	0.121299	0.0617613	1.20928
Cc2d1a	39.1959	0.826367	1.77321	0.0618729	1.2085
Apobec3	61.5543	-0.715536	0.608979	0.0620375	1.20735
Pot1b	43.4834	-0.879048	0.543726	0.0625014	1.20411
2610044O15Rik8	48.7055	-0.869185	0.547456	0.0625146	1.20402
Bckdk	172.513	0.60822	1.52438	0.0628079	1.20199
Asz1	29.2818	-1.14758	0.451383	0.0628111	1.20196
Fbxo15	16055.3	-0.534363	0.690463	0.0628894	1.20142
Gnptg	219.255	0.530286	1.44422	0.0629452	1.20104
Trmt61b	248.665	-0.551914	0.682115	0.0630481	1.20033
Rhot1	511.687	-0.496525	0.708812	0.0630775	1.20013
Arnt	158.884	-0.733379	0.601493	0.0631695	1.19949
Gmfb	77.4582	-0.713676	0.609765	0.0633056	1.19856
Tex10	289.597	0.411852	1.33039	0.0633612	1.19818
Pam16	345.354	0.374298	1.29621	0.0636148	1.19644
Picalm	161.668	0.62099	1.53793	0.0638337	1.19495
Snap23	620.289	-0.385557	0.765483	0.0639904	1.19389
Ramp2	31.7794	1.21344	2.3189	0.0641587	1.19274
Zfp472	180.053	-0.715071	0.609175	0.064205	1.19243
Cenpo	73.4812	0.662283	1.58258	0.0643695	1.19132
Als2	515.7	-0.404185	0.755663	0.0645726	1.18995
Gale	54.8097	0.736883	1.66657	0.0646262	1.18959
Zzz3	925.431	-0.38216	0.767288	0.0646772	1.18925
Ccne1	1851.2	0.38662	1.30733	0.0647559	1.18872
Cdk5rap3	180.493	0.627298	1.54467	0.0651821	1.18587
Fbxo30	220.976	-0.605083	0.657433	0.0654934	1.1838
Pigs	131.554	0.534312	1.44825	0.0655582	1.18337
Trafd1	72.8293	0.772586	1.70833	0.0655719	1.18328
Tmem199	200.691	-0.530118	0.692498	0.0657366	1.18219
Tsr1	1292.82	-0.389904	0.76318	0.0658709	1.18131
Vps4b	350.488	-0.416811	0.749079	0.0660176	1.18034
Mavs	120.467	0.788975	1.72785	0.0662935	1.17853
Knstrn	84.3357	-0.635916	0.643532	0.0664765	1.17733
B230219D22Rik	158.217	-0.66208	0.631967	0.0665469	1.17687
2310040G24Rik	408.782	-0.675545	0.626096	0.0665649	1.17675
Trib3	131.66	0.572476	1.48707	0.0666498	1.1762
Tmem160	54.0173	0.75345	1.68582	0.066707	1.17583
Gm20939	355.319	-0.472832	0.720549	0.0669589	1.17419
Cdk9	209.889	0.459756	1.37531	0.0670865	1.17336
Tnfsf12	20.6605	1.25177	2.38134	0.0670888	1.17335
Zbtb22	59.153	-0.644855	0.639557	0.0673385	1.17174
Ppp1r14d	4.99492	-2.09692	0.233757	0.0675247	1.17054
Tmem165	58.2924	-0.932476	0.523958	0.0677644	1.169
Ccdc43	266.202	-0.5586	0.678961	0.0679234	1.16798
Arhgap35	185.697	0.520816	1.43477	0.0680776	1.167
Tet1	324.219	-0.532846	0.69119	0.0682985	1.16559
Gpr137b-ps	322.66	0.515283	1.42927	0.0683544	1.16523
AU022252	56.6005	0.646455	1.56532	0.0683612	1.16519
Mlx	93.3052	-0.685569	0.621761	0.0685392	1.16406
Rab27a	134.249	-0.661935	0.63203	0.0686792	1.16317
Haus6	627.969	-0.555341	0.680496	0.0690205	1.16102
Sec61a2	67.9017	0.770048	1.70533	0.0690218	1.16101
Dancr	92.3227	-0.662332	0.631856	0.0690983	1.16053
Pafah1b2	1305.14	-0.317804	0.80229	0.0692161	1.15979
Spry2	192.312	-1.66689	0.314931	0.069275	1.15942
Abcb10	147.195	0.601116	1.51689	0.0693284	1.15909
Exoc6	43.4522	-1.03713	0.487297	0.069382	1.15875
Gm10697	817.374	-1.24062	0.42319	0.0694849	1.15811
Mgarp	183.338	0.779283	1.71628	0.0697348	1.15655
Errfi1	121.369	-0.688102	0.62067	0.0697645	1.15637
Trit1	59.3263	0.810524	1.75385	0.0699535	1.15519
Eif2a	426.648	-0.433586	0.740419	0.070976	1.14889
Dnal4	53.9757	0.88109	1.84177	0.0710484	1.14845
Hic2	214.464	0.448324	1.36445	0.0713961	1.14633
Suds3	102.9	0.650019	1.56919	0.0715554	1.14536
Paip1	94.016	-0.710428	0.611139	0.0716238	1.14494
Gpcpd1	708.921	-0.467087	0.723424	0.0716243	1.14494
D5Ertd605e	31.0675	-1.05079	0.482704	0.0717635	1.1441
Fbxl6	276.193	0.48624	1.40079	0.0718611	1.14351
Gabarapl2	8833.95	-0.547194	0.68435	0.0718832	1.14337
Gm20605	116.411	0.586616	1.50172	0.0720339	1.14246
3110082I17Rik	87.3905	0.641753	1.56022	0.0720457	1.14239
Uap1l1	457.592	0.481975	1.39665	0.0723517	1.14055
Sp3	181.981	-0.652636	0.636117	0.072515	1.13957
Ndufv3	109.922	0.550974	1.46507	0.072583	1.13917
Cdc6	1544.16	-0.367691	0.775022	0.0727554	1.13813
Pink1	163.446	0.732115	1.66107	0.0733248	1.13475
Ict1	182.464	0.492638	1.40701	0.0734201	1.13419
Tmem97	1053.74	0.385672	1.30647	0.0736673	1.13273
Tctn3	86.9234	0.688438	1.61154	0.0737503	1.13224
Rc3h2	180.744	0.63078	1.5484	0.0737759	1.13209
Swi5	211.65	0.444477	1.36082	0.0740736	1.13034
Gm13034	17.974	-1.28291	0.410964	0.0747184	1.12657
Zfp534	180.227	-0.541849	0.68689	0.0750453	1.12468
Rpusd3	78.5414	0.607528	1.52365	0.0753134	1.12313
Frs2	76.6053	-0.624394	0.648692	0.0753147	1.12312
Inip	236.824	-0.490927	0.711568	0.075325	1.12306
Hectd3	60.3557	0.795942	1.73621	0.0753851	1.12271
Dtnbp1	47.7672	0.849323	1.80166	0.0755622	1.1217
Mlf1	17.4025	1.64986	3.13804	0.075803	1.12031
Mfn2	255.269	-0.519561	0.697584	0.0762089	1.11799
Yipf4	1039.98	-0.53442	0.690436	0.0762407	1.11781
Uck2	942.814	0.425098	1.34266	0.0763089	1.11742
Herpud2	30.1585	-0.905159	0.533974	0.0764556	1.11659
Gcdh	370.728	0.401351	1.32074	0.0764642	1.11654
Fkbp4	1381.33	0.375999	1.29774	0.0764847	1.11643
Pcgf5	858.798	-0.553647	0.681296	0.0766299	1.1156
Jak1	90.5961	-0.65317	0.635881	0.0766304	1.1156
Iars	476.469	-0.504677	0.704818	0.0769051	1.11404
Zfp932	735.245	-0.506582	0.703888	0.0769192	1.11397
Kpna1	1397.13	-0.414329	0.750369	0.0769729	1.11366
Pelo	29.7069	1.2175	2.32543	0.0769885	1.11357
Mcts2	79.0388	-0.646769	0.638709	0.077106	1.11291
Dctpp1	69.7181	0.76154	1.6953	0.0771952	1.11241
Hacl1	38.2424	-0.932387	0.523991	0.0772728	1.11197
Peo1	121.408	-0.789032	0.578732	0.077782	1.10912
Ntan1	26.3925	0.968653	1.95701	0.0778739	1.10861
Gpank1	367.467	0.484421	1.39902	0.0778938	1.1085
Gm29766	280.404	0.614549	1.53108	0.0780537	1.10761
Lrrfip1	44.1896	0.832951	1.78132	0.0780924	1.10739
Tmem41a	88.9939	0.76736	1.70215	0.0782228	1.10667
Rest	542.366	0.422879	1.3406	0.0784228	1.10556
Zfp622	2212.28	0.500588	1.41479	0.0784983	1.10514
Sart1	163.694	0.559602	1.47386	0.0786271	1.10443
Zfp775	684.277	-0.681192	0.62365	0.0787135	1.10395
Agpat9	1417.36	-0.638331	0.642456	0.0790513	1.10209
Tubgcp2	105.451	0.625439	1.54268	0.0794296	1.10002
Lsm2	584.503	-0.355309	0.781702	0.0797502	1.09827
Klrg2	376.583	0.657529	1.57738	0.0799877	1.09698
Fem1b	320.797	0.661105	1.58129	0.0802028	1.09581
Abcd3	56.0413	-1.04983	0.483024	0.0803679	1.09492
Mettl13	177.187	-0.518469	0.698112	0.0805214	1.09409
Sbf1	127.423	0.57561	1.49031	0.0805652	1.09385
Dhrs13	62.4668	0.889706	1.8528	0.080844	1.09235
Csrnp2	212.491	-0.562088	0.677321	0.0808573	1.09228
Gnb1l	111.551	0.752491	1.6847	0.0808632	1.09225
Samd1	25.237	1.13298	2.19311	0.0808893	1.09211
Prdx4	198.837	0.534334	1.44827	0.0811095	1.09093
Gsta4	53.3002	0.811574	1.75513	0.0812466	1.09019
Dhx35	74.416	0.675137	1.59675	0.0813445	1.08967
6030458C11Rik	64.3083	-0.671528	0.627841	0.0814442	1.08914
Fdx1l	45.3103	0.864357	1.82053	0.0816423	1.08808
Snx8	423.6	0.405114	1.32419	0.0817824	1.08734
Frat1	53.2786	-1.04605	0.484293	0.0817889	1.08731
Ubqln4	36.971	-0.788894	0.578788	0.0819489	1.08646
Chpt1	125.737	-0.764562	0.588632	0.0820427	1.08596
Cluh	180.518	0.539328	1.4533	0.0823474	1.08435
Ptcra	48.8691	0.946179	1.92676	0.0824382	1.08387
Suv420h1	213.375	-0.477787	0.718079	0.0824544	1.08379
Top2a	1062.13	-0.405309	0.755074	0.0825427	1.08332
Fam212a	533.337	0.502185	1.41636	0.0826913	1.08254
Brf1	54.7138	0.743369	1.67408	0.0827384	1.08229
Orc6	576.907	-0.364165	0.776918	0.0827534	1.08221
Babam1	99.4707	0.575638	1.49034	0.0827714	1.08212
Srsf1	881.292	-0.386489	0.764989	0.082842	1.08175
Trmt1l	66.6231	-0.686979	0.621153	0.0831594	1.08009
Adrm1	2206.74	0.338685	1.2646	0.0832295	1.07972
Zfp781	191.151	-0.446732	0.733703	0.0832496	1.07962
Mafk	111.229	-0.834078	0.560941	0.083338	1.07916
Inadl	43.3958	0.93942	1.91776	0.0833651	1.07902
Pde4a	56.7613	0.795796	1.73604	0.0833781	1.07895
Acot13	76.6513	0.555317	1.46949	0.0835315	1.07815
Eya3	172.104	-0.457629	0.728182	0.0836055	1.07776
Rnmtl1	334.512	0.447745	1.36391	0.0836588	1.07749
Ankrd42	44.0029	0.801328	1.7427	0.0837173	1.07718
Cox7a2l	246.93	-0.520008	0.697368	0.0838224	1.07664
Mob1a	235.848	-0.532364	0.691421	0.0838751	1.07637
Dbt	352.089	-0.411827	0.751671	0.0839293	1.07609
A230046K03Rik	94.5318	-0.612252	0.654175	0.0840911	1.07525
Cdc34	254.358	0.382214	1.30334	0.0841066	1.07517
Zfp433	229.74	-0.600494	0.659528	0.0841737	1.07482
Limk2	103.376	0.624649	1.54184	0.0845282	1.073
Serp1	1096.67	-0.356911	0.780835	0.0845327	1.07298
Prpf39	418.542	-0.410172	0.752534	0.0846816	1.07221
Hmgcs1	420.41	-0.481444	0.71626	0.0849335	1.07092
Gtpbp10	333.766	-0.419241	0.747818	0.0850802	1.07017
Pomgnt1	69.0376	0.892207	1.85601	0.0852241	1.06944
C2	25.9101	1.20077	2.29862	0.0852985	1.06906
Azin2	22.0086	1.28958	2.44457	0.0858953	1.06603
Rab3a	34.1495	-1.07271	0.475424	0.0859157	1.06593
Rnf220	82.3106	0.620093	1.53697	0.0860044	1.06548
Blzf1	167.252	-0.436903	0.738719	0.0865426	1.06277
Atp5g1	1436.61	0.352487	1.27676	0.0867315	1.06182
Fam132b	54.0419	0.91382	1.88403	0.0868142	1.06141
Sp110	3507.67	-0.505337	0.704496	0.0868461	1.06125
Nol12	419.399	0.376765	1.29843	0.087287	1.05905
Grb14	15.9475	1.65303	3.14494	0.0879632	1.0557
E330011O21Rik	7.64205	-1.66969	0.314322	0.088127	1.05489
Fopnl	121.148	-0.497085	0.708537	0.0882079	1.05449
Scnm1	157.848	0.557264	1.47148	0.0882765	1.05415
Atg4b	1008.3	0.35748	1.28119	0.0893118	1.04909
Rab1	752.303	-0.350904	0.784093	0.0893632	1.04884
Mier3	4785.61	-0.481762	0.716102	0.0894162	1.04858
Lsm1	176.358	0.462873	1.37828	0.089421	1.04856
Caprin1	1338.06	-0.411851	0.751659	0.0894886	1.04823
Dffa	89.2128	0.598618	1.51427	0.0895104	1.04813
Snurf	497.201	0.514672	1.42867	0.0896483	1.04746
Csnk1d	488.033	0.409263	1.32801	0.0897191	1.04712
Klhl9	53.1574	-0.748399	0.595264	0.0897267	1.04708
Acsl1	50.8076	-1.00906	0.49687	0.0897937	1.04675
Trappc9	59.8145	-0.731308	0.602358	0.090146	1.04505
Stat3	55.492	-0.654887	0.635125	0.0903061	1.04428
Kbtbd8	126.144	-0.680348	0.624015	0.0903484	1.04408
Zfml	304.674	-0.450361	0.73186	0.0903606	1.04402
Zbtb9	97.4271	-0.704457	0.613673	0.0904194	1.04374
Akr1a1	898.679	0.336295	1.26251	0.0904216	1.04373
Slc2a3	102.661	-0.582941	0.667601	0.0904451	1.04361
Rfx2	46.5518	0.669385	1.5904	0.0904574	1.04356
Tefm	350.259	-0.505853	0.704244	0.090641	1.04268
Drg2	1038.91	-0.383419	0.766619	0.090675	1.04251
Mga	212.085	-0.548676	0.683647	0.0909182	1.04135
Cmpk1	390.73	-0.444992	0.734588	0.0910797	1.04058
Lrr1	3309.21	-0.444913	0.734629	0.0911974	1.04002
Tmem185b	63.819	-0.916046	0.529959	0.0914439	1.03885
Slain2	86.6829	0.629277	1.54679	0.0917446	1.03742
Stag2	1255.53	-0.459601	0.727187	0.0917673	1.03731
Bbip1	44.0408	-0.70864	0.611897	0.0922194	1.03518
Trim13	259.539	0.476013	1.39089	0.0922295	1.03513
Rab24	538.887	0.43332	1.35034	0.0922365	1.0351
Gpr161	720.536	-0.418156	0.748381	0.092348	1.03457
Esyt3	67.927	-0.672505	0.627416	0.0924407	1.03414
Mrpl48	131.021	0.539852	1.45382	0.0926277	1.03326
Rab22a	38.6589	0.923423	1.89661	0.0926954	1.03294
Brcc3	52.632	0.967671	1.95568	0.0927121	1.03286
Sdcbp	167.796	0.440004	1.35661	0.0927596	1.03264
Prmt7	98.3888	0.656817	1.5766	0.0927932	1.03248
Rnf24	445.17	-0.388989	0.763664	0.0929784	1.03162
Hsf2	57.7048	-0.725178	0.604922	0.0930125	1.03146
Usp10	2158.46	-0.267169	0.830949	0.0930969	1.03107
Ypel3	112.044	0.699721	1.62419	0.0931091	1.03101
Ybx3	118.539	0.643603	1.56223	0.0931463	1.03083
Psma5	1350.77	-0.295337	0.814882	0.0932177	1.0305
Nbn	116.432	-0.574642	0.671453	0.0932306	1.03044
Ctsb	2756.7	0.332828	1.25948	0.0933017	1.03011
Tmed1	233.476	0.604362	1.52031	0.0935543	1.02894
Ncapd2	130.068	-0.708188	0.612088	0.0936761	1.02837
Edf1	443.693	0.356564	1.28037	0.0937799	1.02789
Asun	625.903	-0.377483	0.769779	0.0938487	1.02757
Dhx32	116.99	-0.607673	0.656254	0.0938639	1.0275
Cit	145.66	0.490778	1.4052	0.0940417	1.02668
Mepce	55.5769	0.840475	1.79064	0.0946113	1.02406
Slc34a2	549.728	-0.458852	0.727565	0.0947743	1.02331
Smad7	61.5918	0.862394	1.81805	0.0947975	1.0232
Banp	238.074	0.511305	1.42534	0.0950338	1.02212
Cdpf1	30.7228	-0.987815	0.504241	0.0951857	1.02143
Ercc5	87.3933	-0.693255	0.618457	0.0953081	1.02087
AF067063	282.009	-0.660902	0.632483	0.095318	1.02083
Mbd3l2	247.21	-0.616229	0.652374	0.0956388	1.01937
Klhl25	26.7732	-1.12161	0.459579	0.0956646	1.01925
Fubp3	128.404	-0.483198	0.71539	0.0959604	1.01791
Mrps15	132.154	0.59152	1.50683	0.0959947	1.01775
Mthfr	193.597	0.600891	1.51665	0.0963551	1.01613
Rgcc	6.40635	2.66968	6.36289	0.0964998	1.01547
Tmem203	30.2071	-0.893004	0.538492	0.0973017	1.01188
Stard3	110.681	0.539491	1.45346	0.0973102	1.01184
Rfpl4b	5.77424	-2.33983	0.197534	0.0973111	1.01184
Pspc1	158.657	-0.550464	0.682801	0.0973631	1.01161
Cdk2	967.232	-0.453698	0.730169	0.0974132	1.01138
Jade1	83.6134	0.822052	1.76792	0.0974686	1.01114
Dpp7	28.494	1.00322	2.00447	0.0975019	1.01099
Akr7a5	37.8592	0.782665	1.72031	0.0976663	1.01026
Lyrm1	110.362	-0.501875	0.706188	0.0978222	1.00956
Stac2	308.571	0.449366	1.36544	0.097874	1.00933
Mapk1ip1	24.8938	-1.34111	0.394717	0.0981322	1.00819
Supt7l	181.357	-0.497227	0.708467	0.0981791	1.00798
Rab13	13.0171	1.20569	2.30648	0.098404	1.00699
Mark3	194.488	0.427268	1.34468	0.0984372	1.00684
Ubtd1	501.59	0.432315	1.3494	0.0987754	1.00535
Zfp955a	117.82	-0.698256	0.616317	0.0988221	1.00515
Stk38l	219.666	-0.492576	0.710755	0.09892	1.00472
Exo1	315.354	0.397093	1.31685	0.0989775	1.00446
Stmn3	642.907	0.349617	1.27422	0.0990131	1.00431
Med21	275.414	-0.450574	0.731752	0.0991045	1.00391
Ttc5	65.5189	0.688619	1.61174	0.0991238	1.00382
Zfp263	97.5244	-0.813376	0.569049	0.0992159	1.00342
P3h1	51.3426	0.733386	1.66254	0.0996701	1.00143
Gtpbp4	1660.71	-0.270308	0.829142	0.0997006	1.0013
Dusp22	18.4123	1.12066	2.17446	0.0999871	1.00006
Pgk1	116.59	0.536527	1.45048	0.100196	0.999151
Alg1	94.852	0.616359	1.533	0.100244	0.998941
2810428I15Rik	53.5777	0.76963	1.70483	0.100649	0.997191
Gm10033	24.763	-1.05068	0.48274	0.101198	0.994828
Gdap2	1489.28	-0.310213	0.806522	0.10123	0.994691
Ppp1r12a	127.807	0.557355	1.47157	0.101771	0.992374
Fkbp10	226.29	-0.583241	0.667463	0.10199	0.991442
Nol11	1061.45	-0.311416	0.805851	0.102054	0.99117
Odc1	6012.43	0.457444	1.37311	0.102108	0.990941
Poc5	138.255	-0.557421	0.679516	0.102475	0.989382
Prpf18	435.165	-0.3265	0.797469	0.10256	0.989024
Atp1a1	289.866	0.557349	1.47156	0.102673	0.988544
Dcaf15	33.2637	0.880269	1.84072	0.102681	0.988509
Slc3a2	400.309	0.501296	1.41548	0.102841	0.987835
Zfp518a	98.3252	-0.701008	0.615142	0.103023	0.987067
Top3a	154.804	-0.536555	0.689415	0.103115	0.986679
Hnrnpf	7389.44	-0.322173	0.799864	0.103207	0.98629
Edem2	68.6559	0.68493	1.60762	0.103397	0.98549
Cul3	706.059	-0.636979	0.643058	0.103431	0.985349
Nup188	91.2802	-0.744324	0.596947	0.103562	0.984802
Cks2	4533.23	-0.467601	0.723166	0.103566	0.984784
Ubl3	82.3918	0.563124	1.47747	0.103723	0.984124
Dnpep	203.616	0.446643	1.36287	0.103794	0.983827
Polr2c	1105.79	-0.275437	0.8262	0.103863	0.983538
Triml2	136.087	0.789797	1.72883	0.103871	0.983506
Oxsr1	83.2826	-0.554045	0.681108	0.103881	0.983465
Nat10	670.821	-0.401123	0.757269	0.10394	0.983217
Rpl30	1600.08	-0.415127	0.749954	0.104103	0.982538
Btf3	1783.79	-0.416483	0.749249	0.10418	0.982216
Lgals9	36.838	1.1796	2.26513	0.104403	0.981287
Uap1	1811.57	-0.303963	0.810024	0.104406	0.981275
Pex5	126.093	-0.726369	0.604423	0.104486	0.980943
Hspa4	1215.58	-0.349075	0.785087	0.104557	0.980645
Deb1	212.088	-0.445576	0.734291	0.10487	0.97935
Stxbp2	49.6183	0.772697	1.70846	0.104872	0.979339
Ybx1	3422.57	0.550853	1.46495	0.104936	0.979075
Gm13051	182.187	-0.475098	0.719418	0.104987	0.978863
Fbxo21	54.1482	-0.75532	0.592415	0.10523	0.97786
Nol10	334.623	-0.359641	0.779358	0.105303	0.977559
Mbtps1	214.142	-0.402966	0.756302	0.105524	0.976648
Smap1	73.722	0.66487	1.58542	0.105625	0.976232
Spice1	48.5788	-0.826661	0.563833	0.105697	0.975938
Zbtb5	192.552	-0.609301	0.655514	0.105793	0.975542
Bag3	271.988	0.638179	1.55636	0.105804	0.975498
Slc45a4	74.3304	0.803951	1.74588	0.105915	0.975043
Zfp943	83.6241	-0.676454	0.625701	0.106004	0.974676
Ganab	140.432	0.478678	1.39347	0.106057	0.974463
Eif4e	11637.1	-0.332591	0.794109	0.106061	0.974444
Rcc2	126.992	0.624418	1.54159	0.106106	0.974259
Wdr18	923.842	0.357643	1.28133	0.106231	0.973747
Scamp5	74.0662	0.768026	1.70294	0.106414	0.973
Sepsecs	49.3014	0.660381	1.5805	0.10687	0.971144
Sacm1l	64.5688	-0.687069	0.621115	0.106906	0.970999
Zfp600	244.054	-0.559418	0.678576	0.106925	0.970922
Pom121	658.985	0.390921	1.31123	0.107135	0.970069
Nipa2	465.997	-0.400334	0.757683	0.107478	0.968679
Mfsd10	181.897	0.432687	1.34975	0.107589	0.968233
Sprr2e	7.91207	-1.88226	0.271259	0.107755	0.967561
Bms1	339.656	-0.525829	0.69456	0.10804	0.966417
Timm8a1	2788.69	-0.33375	0.793471	0.108082	0.966247
Vps37c	41.289	0.799449	1.74044	0.108449	0.964773
Acin1	69.9514	0.598031	1.51365	0.108528	0.96446
Stk16	366.566	0.370086	1.29243	0.108669	0.963894
Grpel2	148.819	0.42734	1.34475	0.108683	0.963839
Atraid	412.96	0.335124	1.26149	0.10874	0.963613
Kremen1	57.8004	0.838305	1.78795	0.109055	0.962356
Emd	223.788	0.552596	1.46672	0.10918	0.961857
Ppil3	58.8184	-0.669504	0.628723	0.109291	0.961415
Timm9	160.423	-0.418272	0.74832	0.109486	0.960643
Hspa5	1974.48	0.390702	1.31103	0.109689	0.959837
Snx15	50.9975	0.686902	1.60982	0.109798	0.959407
Rtel1	347.662	-0.380695	0.768068	0.109949	0.958808
Hnrnph3	258.942	0.454266	1.37009	0.110044	0.958433
Arf6	203.8	0.484794	1.39939	0.110114	0.958159
Trappc10	77.3173	0.59073	1.50601	0.110204	0.957801
Gfpt1	903.203	-0.382328	0.767199	0.110321	0.95734
Gdf5	39.5088	1.03084	2.04321	0.110467	0.956766
Exosc3	600.642	-0.376488	0.77031	0.110539	0.956483
Laptm4a	691.576	0.313501	1.24272	0.110895	0.955088
Atp6v1g1	158.26	0.447335	1.36352	0.111002	0.95467
Ubald2	42.7872	1.09461	2.13555	0.111162	0.954042
Rbm12	450.597	-0.497312	0.708425	0.11136	0.953271
Becn1	271.412	0.427841	1.34522	0.111371	0.953229
Usp38	666.044	-0.608391	0.655928	0.111484	0.952786
B3galnt2	56.4099	-0.697796	0.616513	0.111805	0.951538
Trmu	12.043	1.28151	2.43093	0.111883	0.951237
Ppp2r2a	1205.77	-0.279683	0.823772	0.112034	0.950652
Ddx26b	25.266	-1.31108	0.403019	0.112157	0.950175
Spc24	75.1205	0.740973	1.6713	0.112358	0.949395
Bfar	155.503	0.432174	1.34927	0.112416	0.949171
Zfp367	274.382	-0.491758	0.711158	0.112655	0.948251
Eif4a2	786.371	-0.441248	0.736497	0.112666	0.948208
Cebpg	208.694	-0.396393	0.759755	0.112731	0.947955
Scarb1	35.8843	0.795673	1.73589	0.113164	0.946291
Rpl36al	2057.56	-0.519797	0.69747	0.113231	0.946036
Ankrd13c	732.366	-0.307604	0.807983	0.113491	0.945038
Sap30l	72.86	0.824266	1.77063	0.113555	0.944795
Pdcd10	333.45	-0.360458	0.778917	0.113603	0.944612
Aplp2	363.993	0.406252	1.32524	0.113786	0.94391
Atp6v0d1	341.965	0.41035	1.32901	0.11398	0.943171
Lmtk2	166.736	0.562202	1.47652	0.114063	0.942856
Chaf1b	219.397	0.463296	1.37869	0.114112	0.942669
Dis3l	108.79	-0.779482	0.582576	0.11432	0.941876
Ddx42	323.255	-0.49709	0.708534	0.114586	0.940868
Lamtor5	317.226	0.406998	1.32592	0.114735	0.940305
Naa30	88.4117	0.651732	1.57105	0.115154	0.938722
Mapkap1	233.702	0.369231	1.29166	0.11516	0.938698
Rab1b	190.449	0.411452	1.33002	0.115366	0.937922
Lypla1	452.248	-0.43774	0.73829	0.115512	0.937374
Usp20	64.3993	-0.571027	0.673138	0.115643	0.93688
Pemt	4596.75	-0.418076	0.748422	0.115741	0.936511
Abcc3	96.5111	0.632082	1.5498	0.115868	0.936036
Ufm1	404.64	-0.316485	0.803024	0.116032	0.935423
Rpp14	587.696	-0.444874	0.734649	0.116188	0.934839
Erbb3	68.3055	-0.732165	0.602	0.116353	0.934223
Ccdc127	158.302	-0.39711	0.759378	0.116448	0.933867
Man1a2	168.868	-0.473395	0.720267	0.116459	0.933827
Ppm1a	3308.61	-0.395758	0.76009	0.116508	0.933644
Zfp330	442.131	-0.394276	0.760871	0.116623	0.933216
Cdc25c	314.573	-0.345953	0.786788	0.116943	0.932027
Scpep1	991.467	0.382023	1.30317	0.116957	0.931974
Simc1	124.44	-0.650477	0.63707	0.117049	0.931631
Mzt1	179.538	-0.364247	0.776874	0.117193	0.931097
Emr4	83.8972	-0.996603	0.501179	0.117258	0.930859
Btbd18	1451.95	-0.39417	0.760927	0.117356	0.930495
Rnf167	340.722	0.380709	1.30198	0.117386	0.930383
Rsc1a1	180.198	0.630728	1.54835	0.117434	0.930205
Mvp	76.5499	0.567382	1.48183	0.117551	0.929773
Wipf1	54.6871	0.661607	1.58184	0.117681	0.929294
Tmem55b	253.212	0.575348	1.49004	0.117799	0.928859
Thoc6	197.204	0.46485	1.38017	0.117866	0.928613
Dcaf8	220.52	0.455232	1.371	0.117935	0.928356
Rnf7	4556.6	-0.373987	0.771647	0.117967	0.928239
Thoc5	332.973	-0.456285	0.728861	0.118062	0.927891
Ctbp1	25.3344	0.867392	1.82436	0.118153	0.927555
Bbs2	76.4937	-0.529251	0.692914	0.118171	0.927488
Tax1bp3	253.833	0.475734	1.39063	0.118357	0.926807
Nthl1	26.7038	0.963248	1.94969	0.118447	0.926478
Gldc	1559.74	0.386679	1.30738	0.118589	0.925956
Dap3	108.094	0.540688	1.45467	0.118627	0.925817
Capn10	50.7227	-0.685971	0.621587	0.118763	0.92532
BC051019	56.8059	0.607012	1.5231	0.118894	0.924839
Mrps26	400.302	0.373519	1.29551	0.119226	0.923629
Acox1	43.7113	-0.773201	0.585118	0.119241	0.923576
Asb13	129.448	0.412363	1.33086	0.119396	0.923011
Zmpste24	4281.96	-0.406503	0.75445	0.119432	0.922879
Trub2	374.335	-0.431363	0.741561	0.119639	0.922128
Ddx5	5305.12	-0.325963	0.797766	0.119656	0.922064
Ptplb	147.731	0.47323	1.38821	0.119694	0.921929
Cmss1	226.937	0.385276	1.30611	0.11981	0.921508
Ibtk	347.341	-0.410602	0.752309	0.119838	0.921406
EU599041	101.454	-0.638895	0.642205	0.119911	0.92114
Ptges3	5052.09	-0.406541	0.75443	0.11999	0.920855
Uba1	1196.46	-0.299761	0.812387	0.120178	0.920173
Txlng	745.624	-0.348228	0.785548	0.120386	0.919423
Mms22l	231.894	-0.375123	0.77104	0.120454	0.919179
Mfsd1	544.597	0.439544	1.35618	0.120734	0.91817
Mphosph6	369.797	-0.374419	0.771416	0.120829	0.91783
Aars	639.481	-0.30829	0.807598	0.120954	0.917382
Hspa14	629.125	0.330592	1.25753	0.12109	0.916891
Tsen34	119.297	0.531199	1.44513	0.121127	0.916759
Ube2h	173.273	0.442485	1.35894	0.121222	0.916418
Pddc1	97.1688	0.524872	1.43881	0.121428	0.91568
Slc25a10	215.221	0.552429	1.46655	0.121509	0.915392
Asf1b	317.806	-0.518234	0.698226	0.122266	0.912693
Shoc2	51.9334	-0.720837	0.606745	0.122366	0.912341
Tdpoz4	538.008	-0.634857	0.644004	0.122658	0.911306
Rbm18	241.703	-0.457864	0.728064	0.122737	0.911024
Gm7104	107.386	-0.760037	0.590481	0.12286	0.910588
Dnajc5	467.364	-0.320446	0.800822	0.12297	0.910202
Wac	807.539	0.330501	1.25745	0.12339	0.908721
Ppp1r12c	39.3619	0.896029	1.86094	0.123526	0.908243
Cand1	2716.19	-0.391528	0.762322	0.12376	0.907418
Taf2	340.017	-0.378282	0.769353	0.123836	0.907151
Mcm3	517.926	-0.338876	0.790657	0.123871	0.907032
Atg3	1209.52	-0.408448	0.753434	0.123898	0.906935
Npdc1	53.1439	0.707473	1.63294	0.12423	0.905772
Samm50	169.521	0.550232	1.46432	0.124276	0.905613
Fam136a	331.315	-0.347005	0.786214	0.124326	0.905439
Zfp54	87.7884	-0.552618	0.681782	0.124349	0.905358
Stard7	73.5888	-0.660587	0.632621	0.124525	0.904742
Gm14420	128.942	-0.76955	0.586601	0.124573	0.904577
Rapgef6	171.34	-0.454028	0.730002	0.124574	0.904573
Pgam5	166.321	0.471639	1.38668	0.124606	0.90446
Esco2	1019.76	-0.379286	0.768818	0.125073	0.902836
Kdm3a	290.801	-0.356204	0.781217	0.12568	0.900733
Slc25a36	435.423	-0.533551	0.690852	0.125687	0.900708
Gm16062	2.96433	-2.27082	0.207212	0.126077	0.899365
Sycp3	35.126	0.759862	1.69333	0.126255	0.898752
Pask	60.9042	0.76359	1.69771	0.126322	0.898523
Klhl18	59.7552	-0.676383	0.625732	0.126771	0.896979
Siah2	91.8297	0.821091	1.76674	0.127142	0.895712
Tor3a	32.3678	1.18162	2.26831	0.12785	0.8933
Med16	91.5929	0.509521	1.42358	0.128071	0.892551
Ccdc107	35.2972	0.685416	1.60817	0.128461	0.891229
Sub1	512.291	-0.326295	0.797582	0.128556	0.890907
Gm10324	75.5958	-0.52506	0.69493	0.128805	0.890066
Ctsz	2716.46	0.313464	1.24269	0.129038	0.889282
Rap1a	507.067	-0.377609	0.769712	0.129112	0.889034
Taf9	3386.69	-0.326598	0.797414	0.129141	0.888935
Tor1aip2	319.293	0.424359	1.34198	0.129197	0.888747
Alas1	204.185	0.43037	1.34758	0.129214	0.88869
Esrrb	79.9501	0.722673	1.65024	0.129257	0.888547
Keap1	87.4167	0.537372	1.45133	0.129505	0.887712
Pfkl	102.36	0.591872	1.5072	0.12964	0.887262
Akap8l	133.903	0.458731	1.37433	0.12988	0.886457
Defb42	23.0639	-0.969644	0.510632	0.129981	0.886119
Dynll2	156.761	0.603719	1.51963	0.130067	0.885834
Naa15	770.682	-0.303203	0.810451	0.130179	0.885458
Me2	42.2885	0.761855	1.69567	0.130356	0.884868
Setdb2	218.086	-0.403596	0.755972	0.130397	0.884731
Gmps	961.282	-0.295178	0.814972	0.130526	0.884303
Polr2i	202.202	0.38313	1.30417	0.130677	0.883802
Fzr1	126.574	0.57939	1.49422	0.130736	0.883606
2810403D21Rik	11.0071	-1.51898	0.348933	0.131184	0.882118
Taf7	418.051	-0.470569	0.72168	0.131378	0.881476
Polr3a	499.094	-0.523417	0.695722	0.131541	0.88094
Gtf2f1	1361.35	0.354933	1.27893	0.13162	0.880679
Rabggta	97.0106	0.556865	1.47107	0.131935	0.879641
Abhd1	24.4879	0.850897	1.80362	0.132179	0.878836
Wdr47	114.09	-0.601899	0.658886	0.13226	0.878571
Cds2	162.532	0.710891	1.63681	0.132367	0.878219
Rbm12b1	29.4615	-1.09137	0.469315	0.132657	0.87727
Rmi1	110.066	-0.458968	0.727507	0.132976	0.876226
Slc35e1	89.8094	0.639518	1.55781	0.133049	0.87599
Rinl	312.589	-0.516849	0.698897	0.133164	0.875613
Gtpbp6	99.8719	0.471103	1.38617	0.133441	0.874712
Slc35a3	269.748	-0.435069	0.739659	0.133555	0.874338
Lrwd1	139.053	0.478863	1.39364	0.133645	0.874047
Aes	12.9425	1.25465	2.38609	0.13366	0.873998
Sgk3	687.624	-0.380165	0.76835	0.133699	0.873873
Wdr81	202.948	-0.523841	0.695518	0.133783	0.873598
Nsun4	63.2407	-0.64756	0.638359	0.133942	0.873083
Gnb1	43.3594	0.697707	1.62192	0.134018	0.872837
Rbsn	1826.7	-0.451515	0.731275	0.134055	0.872718
Sdf2l1	57.1378	0.752884	1.68516	0.134126	0.872487
Zfp830	148.994	-0.606716	0.65669	0.134276	0.872
Pus7	321.81	-0.427316	0.743644	0.134302	0.871919
Rbmxl1	576.513	-0.301826	0.811225	0.134615	0.870906
Apoe	58.6408	0.61815	1.53491	0.134935	0.869874
Snrpb2	398.746	-0.348086	0.785625	0.134954	0.869813
Cul2	403.842	-0.324466	0.798594	0.135061	0.869471
Mrps35	86.0135	-0.550895	0.682596	0.135242	0.868889
Ruvbl2	1040.7	0.386387	1.30712	0.135366	0.86849
Cmtm6	409.761	-0.33688	0.791752	0.135418	0.868324
Hras	146.84	0.645454	1.56423	0.135419	0.868321
Creld2	403.69	0.504446	1.41858	0.135436	0.868266
Slc30a2	73.4175	-1.00522	0.498195	0.135512	0.868022
Wdr75	808.907	-0.33073	0.795134	0.135933	0.866674
Lgals4	24.3792	-1.16084	0.447252	0.135974	0.866544
Pbk	1071.84	-0.38825	0.764056	0.13619	0.865855
Cdt1	1100.69	0.287159	1.22024	0.136191	0.865852
Dnajc5g	45.4755	0.747905	1.67935	0.136236	0.865707
Commd4	97.7183	0.490177	1.40462	0.136256	0.865644
Dcaf17	149.478	0.42957	1.34683	0.136646	0.864404
Fam45a	828.943	-0.348442	0.785432	0.136811	0.863878
Rad51	579.535	-0.384541	0.766022	0.136846	0.863768
Copz1	730.372	0.305831	1.23613	0.136999	0.863283
Zfp120	108.846	-0.460716	0.726626	0.137191	0.862674
Serpine2	37.7681	0.754831	1.68743	0.137309	0.862302
Abhd4	23.9986	1.06171	2.0874	0.137365	0.862123
Rrbp1	205.607	0.391302	1.31158	0.137415	0.861967
Kcnk5	2221.66	-0.310656	0.806275	0.137537	0.86158
Zfp809	182.305	-0.67318	0.627123	0.137723	0.860995
Nfya	56.8295	0.667186	1.58797	0.137805	0.860736
2610318N02Rik	47.4318	0.83542	1.78438	0.13817	0.859585
Zc3h14	335.755	0.371062	1.2933	0.138426	0.858783
Mphosph8	103.655	0.521001	1.43495	0.138463	0.858668
Maea	139.25	0.44805	1.36419	0.138628	0.858148
Jakmip1	20.0653	-1.03432	0.488245	0.138678	0.857991
Agtrap	81.2984	0.573204	1.48782	0.139417	0.855684
Ipo5	4165.74	-0.290613	0.817555	0.13949	0.855458
Cdc37l1	111.002	0.568406	1.48288	0.139511	0.855393
Trpm7	320.71	-0.420284	0.747278	0.139662	0.854923
Rad1	207.873	-0.423748	0.745486	0.139791	0.85452
Eif2s3x	1357.88	-0.316257	0.803151	0.140382	0.852687
Prim1	229.478	0.432336	1.34942	0.140478	0.852393
Snx10	142.34	-0.444039	0.735074	0.140479	0.852389
Snx22	48.769	0.684179	1.60679	0.140637	0.851901
Abcb5	108.341	-0.786345	0.579811	0.140645	0.851876
Rnaseh1	352.02	-0.358658	0.77989	0.140684	0.851756
Amt	71.4403	0.541962	1.45595	0.140907	0.851067
Fkbp2	89.6954	0.516823	1.4308	0.141581	0.848996
Ccdc28a	35.3679	0.704462	1.62954	0.14228	0.846856
AI597479	189.139	-0.533168	0.691036	0.14253	0.846094
Psmc3ip	311.704	-0.405015	0.755229	0.142639	0.845762
Gm6710	53.3536	-0.806548	0.571748	0.142846	0.845132
Pdlim7	33.0438	0.747705	1.67912	0.142903	0.844959
Zfp825	81.0848	-0.596897	0.661175	0.143119	0.844303
Parg	809.705	-0.386643	0.764907	0.143168	0.844153
Ptpn18	15.2558	1.32557	2.50632	0.143195	0.844072
Sphk1	40.6162	0.802327	1.74391	0.143293	0.843777
Phf12	83.8603	0.582849	1.4978	0.143763	0.842353
Api5	619.862	-0.372141	0.772635	0.143767	0.842341
Tmem192	265.113	0.348586	1.27331	0.14394	0.841819
Txndc17	45.0328	0.782029	1.71955	0.14402	0.841578
Snap29	148.094	0.373509	1.2955	0.144056	0.841468
Ppp2r4	117.884	0.516071	1.43005	0.144177	0.841105
Bin2	117.954	0.674759	1.59633	0.144376	0.840505
Yif1b	552.843	0.304879	1.23532	0.14445	0.840283
Ppap2c	30.9976	1.09363	2.1341	0.144725	0.839456
Larp1b	764.737	0.35721	1.28095	0.144976	0.838704
Akap1	760.202	0.328762	1.25593	0.14504	0.838513
Rnf25	205.043	0.370051	1.2924	0.145236	0.837925
Ift88	49.9939	-0.731801	0.602152	0.145407	0.837413
Fam98c	55.3392	0.583519	1.4985	0.145429	0.837347
1700021F05Rik	701.323	0.330515	1.25746	0.145761	0.836359
Trim6	571.385	-0.401816	0.756905	0.145839	0.836127
Srsf10	502.952	-0.352927	0.782994	0.145953	0.835786
Pdf	217.06	-0.49668	0.708736	0.146035	0.835543
Smarca4	1335.85	0.268597	1.20464	0.146041	0.835524
Map4k1	118.168	0.462416	1.37785	0.14614	0.83523
Gm13826	74.1533	-0.707619	0.61233	0.14615	0.835201
Arrdc1	513.484	0.308704	1.23859	0.146295	0.834769
Sap30	195.489	0.497851	1.41211	0.146361	0.834574
Akt1	75.8156	0.618408	1.53518	0.146433	0.834362
Tceb3	2284.59	-0.285582	0.820411	0.146524	0.834092
Dohh	490.184	0.34985	1.27443	0.146839	0.833158
Ajuba	193.42	0.382814	1.30388	0.146859	0.8331
Dnajc24	114.346	0.401711	1.32107	0.147293	0.831817
Slc29a1	72.6785	0.718558	1.64554	0.147614	0.830872
Gucy2e	174.687	-0.407862	0.75374	0.14777	0.830414
S1pr2	157.052	0.477145	1.39199	0.14786	0.830148
Prorsd1	83.9799	-0.525264	0.694832	0.148038	0.829627
Slc25a41	102.579	-0.489677	0.712184	0.148249	0.829009
Csgalnact2	43.5942	-0.680113	0.624116	0.148508	0.828249
Hspb1	217.068	0.575563	1.49026	0.148781	0.827452
Ccdc125	23.7358	-1.04701	0.483972	0.148922	0.827041
Eif3e	1732.46	-0.291144	0.817254	0.149173	0.826311
Cln8	222.236	0.496272	1.41056	0.14967	0.824864
Cox7c	643.199	-0.432255	0.741102	0.149691	0.824805
Brca2	1054	-0.4258	0.744426	0.149921	0.824138
Map2k1	461.376	-0.290289	0.817738	0.149955	0.82404
Tppp3	9.06126	-1.31181	0.402815	0.150218	0.823279
Dram1	46.8857	-0.864871	0.549096	0.150388	0.822788
Dhx37	122.156	-0.413388	0.750858	0.150539	0.822351
Bud13	637.062	-0.3355	0.792509	0.151023	0.820958
Mtif2	69.0465	0.56388	1.47824	0.151366	0.819972
Aarsd1	166.323	0.488144	1.40264	0.151634	0.819203
Mrps14	171.084	-0.494777	0.709672	0.151693	0.819036
Strap	1700.96	-0.250813	0.840423	0.151752	0.818866
Ubox5	100.422	-0.424647	0.745021	0.151942	0.818323
Smarcc1	550.067	0.328776	1.25595	0.152082	0.817924
Wdr3	881.592	-0.316246	0.803157	0.152115	0.817828
Prelid1	715.73	0.246534	1.18635	0.15219	0.817615
Pigv	27.4258	-0.915283	0.53024	0.152382	0.817067
Dhx8	609.666	-0.354829	0.781962	0.152689	0.816191
Dhodh	103.348	0.511745	1.42577	0.152716	0.816116
Tmem254a	114.966	0.574188	1.48884	0.152917	0.815545
Bub1	262.89	-0.389651	0.763314	0.153015	0.815265
D2Wsu81e	516.637	0.422227	1.33999	0.153539	0.813782
Bloc1s4	101.462	-0.54961	0.683205	0.153793	0.813063
Slx1b	43.681	-0.648381	0.637996	0.153829	0.812963
Taf5	66.2254	-0.706947	0.612615	0.153996	0.812491
Zfp106	1004.7	0.318719	1.24722	0.154457	0.811192
A430005L14Rik	329.971	-0.52292	0.695962	0.154474	0.811144
Wbp4	141.667	0.426399	1.34388	0.154836	0.810127
H13	208.386	0.39601	1.31586	0.154985	0.80971
Etv5	74.2114	-0.506269	0.704041	0.155038	0.809563
Gtf3c4	140.34	0.399405	1.31896	0.155083	0.809436
Nek8	52.0419	0.732696	1.66174	0.155185	0.809149
Akirin2	213.386	0.456236	1.37196	0.155395	0.808564
Prdm4	186.696	0.514083	1.42809	0.155474	0.808341
Zfp445	275.411	-0.446196	0.733976	0.155976	0.806943
Spink2	21.0779	0.902319	1.86907	0.156106	0.806582
Ptpn2	2238.92	-0.289285	0.818308	0.156383	0.805811
Dnlz	43.2887	-0.615054	0.652906	0.15642	0.805708
Dhx57	73.1888	-0.499063	0.707566	0.156497	0.805493
Rad23b	143.232	0.431805	1.34892	0.156585	0.805249
Styx	94.2092	0.444015	1.36039	0.156638	0.805102
Manf	230.987	0.317919	1.24653	0.156734	0.804837
Mpc1	1795.92	-0.407018	0.754181	0.157081	0.803876
1110004E09Rik	165.53	-0.417118	0.748919	0.157324	0.803206
Ttc9c	48.9154	-0.709716	0.61144	0.157589	0.802475
Pabpc1	1782.71	0.399846	1.31937	0.157659	0.802282
Alg3	81.5642	0.519839	1.4338	0.157711	0.802138
Ptcd1	95.852	-0.437967	0.738174	0.157769	0.801978
Tmed9	493.208	0.364576	1.2875	0.157939	0.80151
Hsd17b10	39.5715	0.713027	1.63924	0.157944	0.801497
Os9	68.1229	0.614148	1.53065	0.15803	0.801262
Itpkc	214.596	-0.477253	0.718344	0.158091	0.801094
B020031M17Rik	13.8018	-1.28449	0.410515	0.158723	0.79936
Bbs4	169.893	-0.458893	0.727544	0.158902	0.79887
Sfpq	320.774	0.444069	1.36044	0.159021	0.798547
Rbm7	360.929	-0.378283	0.769352	0.159022	0.798543
Ell	178.483	-0.503866	0.705215	0.159252	0.797916
Tex11	35.4458	-0.841859	0.557924	0.159424	0.797446
Yif1a	301.973	0.355033	1.27902	0.159754	0.796548
Hilpda	48.1982	0.546975	1.46102	0.159833	0.796333
Tmppe	2473.92	-0.316486	0.803024	0.160197	0.795346
Hars	564.466	0.293878	1.22593	0.160498	0.79453
Etaa1	161.211	0.385269	1.3061	0.160594	0.794271
Senp1	84.4338	-0.546685	0.684591	0.16073	0.793903
Cenpi	168.313	-0.547371	0.684266	0.16086	0.793552
Med22	738.556	-0.235957	0.849122	0.160879	0.793501
Znrf2	118.863	-0.438577	0.737862	0.16115	0.79277
Commd3	47.5131	0.590899	1.50618	0.161199	0.792637
Mrpl4	716.98	0.254924	1.19327	0.161286	0.792403
Ago2	624.758	0.41635	1.33455	0.161436	0.791999
Oxa1l	113.757	0.436085	1.35293	0.161577	0.791619
Tktl1	100.027	0.696559	1.62064	0.161891	0.790777
Cops8	508.439	-0.347821	0.78577	0.161943	0.790639
Mcts1	185.333	-0.420711	0.747056	0.162232	0.789863
4933406J08Rik	70.6972	-0.676152	0.625832	0.162352	0.789542
Ctu1	245.782	-0.392456	0.761831	0.162403	0.789407
Spata2	538.283	-0.442295	0.735963	0.162495	0.78916
Efr3a	82.4625	-0.458524	0.727731	0.162501	0.789145
Ezh1	208.352	-0.431218	0.741636	0.162603	0.788871
Sharpin	30.1937	0.806107	1.74849	0.162701	0.78861
Adrbk1	133.087	0.387968	1.30855	0.162773	0.788418
Rabl3	37.6102	-0.862545	0.549982	0.163156	0.787396
Pbld1	48.7716	0.607139	1.52324	0.163509	0.786458
Mtpn	694.319	-0.270046	0.829293	0.163725	0.785885
Anp32b	1617.32	0.31908	1.24753	0.163831	0.785604
Timm21	16.7192	0.901494	1.868	0.16394	0.785314
Ppcs	163.588	-0.460467	0.726751	0.16457	0.78365
Ldha	177.538	0.611581	1.52793	0.164842	0.782931
Dapk3	71.3808	0.640095	1.55843	0.164923	0.782718
Sfxn1	72.755	0.568382	1.48286	0.165141	0.782145
Lman2	742.145	0.260895	1.19822	0.165341	0.781619
Eif1a	1946.55	-0.285268	0.820589	0.165444	0.781349
Ikzf5	64.8605	-0.549499	0.683257	0.165598	0.780946
Kat6a	109.19	-0.462937	0.725508	0.165779	0.780472
Kdelr2	137.056	-0.389343	0.763477	0.166003	0.779883
Zfp944	43.9943	-0.813353	0.569058	0.166177	0.779428
Nom1	718.266	-0.396482	0.759709	0.166285	0.779147
Ubfd1	1082.66	0.435219	1.35212	0.166527	0.778515
Esyt1	86.8204	-0.580957	0.66852	0.166543	0.778475
Gpbp1	1433.26	-0.360193	0.77906	0.166905	0.777532
Mrpl53	96.7014	-0.481351	0.716306	0.167096	0.777034
Dicer1	296.104	0.367218	1.28986	0.167117	0.776979
Dpep3	68.7989	-0.662681	0.631703	0.167233	0.776679
Sars	123.797	0.519652	1.43361	0.167267	0.77659
Pan2	100.824	0.462192	1.37763	0.167314	0.776468
Fgf1	75.6004	-0.751823	0.593853	0.167442	0.776137
Actr5	137.751	0.509053	1.42312	0.167559	0.775832
Rps3a1	5180.61	-0.371637	0.772905	0.167734	0.775379
Socs1	31.346	0.850177	1.80272	0.167822	0.775151
Timm10	493.413	-0.394244	0.760888	0.167907	0.774931
Fbxw19	17.8051	-1.07892	0.473383	0.167932	0.774866
Polr2b	646.803	-0.459708	0.727134	0.167976	0.774754
Ccdc23	12.1963	1.21857	2.32716	0.16813	0.774356
Nmd3	1397.56	-0.291733	0.81692	0.168137	0.774336
Snrpe	2153.16	-0.48122	0.716372	0.168218	0.774127
Atg101	874.567	0.423299	1.34099	0.168298	0.77392
Comt	90.1193	0.586496	1.5016	0.168373	0.773729
Pramel5	452.838	-0.351694	0.783664	0.168472	0.773472
Map2k4	122.463	0.493104	1.40747	0.168527	0.773329
Taldo1	609.852	0.294615	1.22656	0.16872	0.772835
Gcc2	95.1598	-0.499452	0.707376	0.168989	0.772141
Mvd	52.8732	0.65187	1.5712	0.168991	0.772136
Fam98b	95.627	-0.731819	0.602144	0.169194	0.771615
Aaas	248.631	-0.365103	0.776413	0.169208	0.77158
Cnih1	269.808	-0.30494	0.809476	0.169433	0.771002
Ankle2	375.359	-0.311311	0.805909	0.16947	0.770907
Ovca2	65.9934	-0.602023	0.658829	0.169776	0.770125
Rala	41.5362	0.712894	1.63909	0.169798	0.770067
Add1	49.6564	0.796859	1.73731	0.169882	0.769853
Man2b1	64.6861	0.636006	1.55402	0.170063	0.769391
Cpsf4	382.325	-0.369938	0.773816	0.170259	0.76889
Ehmt2	178.657	0.402146	1.32147	0.170305	0.768771
Acd	102.993	0.434842	1.35176	0.170307	0.768767
Mthfd2	91.2227	0.488677	1.40316	0.170342	0.768677
Ankrd49	67.6668	-0.639291	0.642028	0.170366	0.768617
Capza2	658.875	-0.280673	0.823207	0.170415	0.768493
Fam134a	126.218	0.435348	1.35224	0.170593	0.768038
Fbxo7	17.7434	-0.870149	0.54709	0.170792	0.767533
Gtf2e1	137.998	-0.464015	0.724966	0.170909	0.767236
Aasdh	51.2579	0.616423	1.53307	0.171222	0.766441
Dctn1	58.0028	0.790795	1.73003	0.171283	0.766286
Nxf2	137.82	0.75258	1.6848	0.171303	0.766235
Chchd10	200.528	0.474256	1.3892	0.17155	0.765608
Cux2	75.0088	-0.459044	0.727468	0.171562	0.765579
Kctd10	661.068	0.387053	1.30772	0.171714	0.765193
Mpv17	117.769	0.524974	1.43891	0.171932	0.764644
Rrp36	163.806	0.345751	1.27081	0.171967	0.764555
Arrdc2	236.422	-0.362084	0.77804	0.171991	0.764493
Zfp407	118.346	-0.466948	0.723494	0.172068	0.764301
Ddx20	796.281	-0.364712	0.776624	0.172076	0.76428
Nup37	177.107	-0.40541	0.755021	0.17212	0.764169
Stk35	1244.76	0.288658	1.2215	0.172191	0.76399
Klf10	84.2935	-0.89118	0.539173	0.172198	0.763973
Ralgds	66.2792	0.614577	1.53111	0.172508	0.763191
H2afv	543.321	0.269213	1.20515	0.172522	0.763155
Gba	146.385	0.615192	1.53176	0.172576	0.763019
Pitpnb	2457.48	-0.30232	0.810947	0.172623	0.7629
Arl14ep	127.826	0.413465	1.33188	0.172691	0.762731
Ptpn9	143.206	-0.382243	0.767244	0.172703	0.762701
Nelfe	498.155	0.296539	1.22819	0.173268	0.761281
Acads	206.663	0.368835	1.29131	0.173449	0.760828
Apeh	34.6501	0.711097	1.63705	0.173464	0.760792
Plac9b	69.1861	0.574415	1.48907	0.173553	0.760568
Wdr1	122.875	0.417499	1.33561	0.173743	0.760092
Med31	842.175	-0.327288	0.797033	0.173837	0.759859
Tmem186	327.48	-0.400897	0.757387	0.173938	0.759606
3110040N11Rik	27.2457	0.746404	1.67761	0.174351	0.758574
Drg1	1621.15	-0.327191	0.797087	0.174366	0.758537
Cpne1	147.118	-0.449231	0.732433	0.174393	0.75847
Chtf18	283.054	0.357716	1.2814	0.174417	0.758411
Hnrnpa2b1	2739.31	-0.272284	0.828008	0.17448	0.758255
Rtn4	1021.98	0.333373	1.25996	0.174509	0.758183
Plekhb1	62.4409	-0.587246	0.665612	0.174812	0.757428
Fitm2	26.7707	0.725588	1.65357	0.175193	0.756482
Papd5	545.556	0.27417	1.2093	0.175301	0.756216
Ipo9	120.572	-0.499979	0.707117	0.175329	0.756145
D030056L22Rik	370.69	-0.321766	0.80009	0.175347	0.756103
Taf1d	528.315	-0.303478	0.810297	0.175447	0.755854
Zfp280d	120.181	-0.467759	0.723087	0.175561	0.755573
Mapk14	216.34	0.445497	1.36178	0.175687	0.75526
Pigk	100.287	-0.618038	0.651557	0.176353	0.753618
Cyb561d2	89.8814	0.542135	1.45613	0.176503	0.753248
Tbl1x	33.3372	0.79909	1.74	0.176702	0.752758
Xpot	630.631	-0.406711	0.754341	0.177238	0.751444
Cphx2	1073.84	-0.331062	0.794951	0.177339	0.751197
Ugcg	634.697	-0.423875	0.74542	0.177401	0.751044
Helq	145.359	-0.393261	0.761406	0.177418	0.751003
Shcbp1	148.297	-0.450593	0.731742	0.177519	0.750755
AI413582	46.5793	0.656058	1.57577	0.177536	0.750715
Nup155	388.897	-0.457196	0.728401	0.177571	0.750628
Tuba1c	351.122	0.469549	1.38468	0.177645	0.750446
Fscn1	268.514	0.539181	1.45315	0.177736	0.750225
Calr	781.475	0.294406	1.22638	0.177863	0.749915
Capn15	56.0425	-0.524667	0.695119	0.17788	0.749873
Ctrc	9.92907	-1.24102	0.423072	0.177972	0.749648
Ash2l	373.883	0.42707	1.3445	0.177996	0.74959
Kpnb1	1004.51	0.319487	1.24789	0.1784	0.748605
Apba3	189.139	0.451687	1.36764	0.178564	0.748206
Lin9	147.925	-0.549523	0.683246	0.178625	0.748057
Vps11	203.971	-0.39168	0.762241	0.178922	0.747337
Eif4g3	100.162	0.396637	1.31644	0.179599	0.745697
Rbpms2	913.337	0.283046	1.21676	0.179783	0.745251
Srr	65.1449	-0.557649	0.679409	0.180038	0.744635
BC021614	6.77542	1.55617	2.94072	0.180062	0.744577
Ep400	452.206	0.368878	1.29135	0.180248	0.744129
Cst7	342.48	-0.503635	0.705327	0.180439	0.743671
Mael	50.4644	0.693915	1.61767	0.180442	0.743663
Lmf2	99.5078	0.453564	1.36942	0.180795	0.742813
Ap2s1	149.168	0.417814	1.3359	0.180906	0.742547
Cnot2	554.27	-0.290864	0.817412	0.180977	0.742375
Uba52	5014.88	-0.834307	0.560852	0.181219	0.741796
Zfp763	68.352	-0.723598	0.605585	0.181871	0.740237
Gipc1	33.2648	0.725428	1.65339	0.18221	0.739427
Txnrd2	21.3136	0.792659	1.73226	0.182738	0.738171
Slc37a3	114.186	0.49202	1.40641	0.182777	0.738078
Slc25a32	151.533	-0.396675	0.759607	0.18294	0.737692
Cnbp	12364.9	-0.349307	0.784961	0.18301	0.737524
Noto	55.7241	-0.625348	0.648263	0.183035	0.737467
Acbd5	246.49	-0.365117	0.776406	0.183195	0.737086
Klc4	162.724	0.419775	1.33772	0.183419	0.736556
Sox21	45.4179	0.837404	1.78683	0.18344	0.736506
Bach1	555.525	-0.282213	0.822329	0.183775	0.735715
Nin	865.706	-0.364989	0.776475	0.183818	0.735611
Wdr89	145.863	-0.434793	0.7398	0.184029	0.735113
Adtrp	53.0771	-0.568298	0.674412	0.184135	0.734864
Surf2	455.094	-0.316411	0.803065	0.184283	0.734514
Raly	351.062	0.390355	1.31072	0.184404	0.73423
Ppat	2779.96	-0.244241	0.84426	0.184906	0.733049
Elmod2	140.841	-0.50683	0.703767	0.184978	0.732879
Tyro3	120.074	0.487241	1.40176	0.185159	0.732455
Impact	159.95	-0.510699	0.701882	0.185327	0.732061
Sumo2	10303.4	-0.386051	0.765221	0.185392	0.731909
Susd6	293.241	0.291738	1.22411	0.185541	0.73156
Rab2b	236.042	-0.297577	0.813618	0.185623	0.731368
Tex19.1	710.453	-0.311474	0.805818	0.185704	0.731179
Mrfap1	1127.2	-0.305437	0.809197	0.18593	0.730649
Thoc3	1015.6	0.250212	1.18938	0.185998	0.730492
Tfcp2	315.842	-0.355748	0.781464	0.186177	0.730074
Eri2	106.792	-0.407826	0.753758	0.186244	0.729917
Fbxo8	173.822	-0.445909	0.734122	0.18645	0.729439
Fam101b	299.179	0.342577	1.26802	0.186637	0.729003
Exoc5	181.297	-0.474454	0.719739	0.186641	0.728992
Kdelr1	23.1486	0.812798	1.75661	0.186864	0.728475
Mob4	320.42	-0.356066	0.781292	0.187	0.728159
Eri1	443.206	-0.317722	0.802336	0.187342	0.727365
Med18	116.267	-0.466232	0.723853	0.187471	0.727067
Magoh	902.402	-0.350264	0.784441	0.18757	0.726837
E130309D02Rik	675.691	-0.284891	0.820804	0.187669	0.726607
Pnpla8	360.158	-0.32721	0.797076	0.187819	0.726261
2700094K13Rik	16.0819	0.877467	1.83715	0.187884	0.72611
Ublcp1	160.756	-0.412527	0.751306	0.188121	0.725564
Pabpc4	1022.62	0.312794	1.24211	0.188287	0.72518
Paqr4	32.8265	0.866328	1.82302	0.188353	0.725027
Lrrfip2	93.2777	-0.403318	0.756117	0.188624	0.724402
Mylpf	93.158	0.63862	1.55684	0.188633	0.724382
Ppp2cb	142.673	0.453047	1.36893	0.188749	0.724114
Gatad2b	296.876	0.39928	1.31885	0.188785	0.724032
Ubxn2a	1487.34	-0.281873	0.822522	0.188855	0.723872
Uqcrc1	879.965	0.332616	1.25929	0.18886	0.723859
Rhbdl2	15.5553	0.913637	1.88379	0.189051	0.72342
Tbc1d13	71.4006	0.462149	1.37759	0.189157	0.723178
Dpp9	179.105	-0.600309	0.659612	0.189655	0.722035
Alg2	97.038	-0.41821	0.748352	0.189699	0.721936
Xlr4b	18.1332	0.974897	1.9655	0.189882	0.721516
Dnajb1	387.448	-0.341693	0.789115	0.189935	0.721396
Fgf4	156.103	0.527933	1.44186	0.190461	0.720195
Rnf20	763.564	-0.368576	0.774547	0.19054	0.720015
Zbtb1	95.8045	-0.519066	0.697823	0.190631	0.719808
Slc35f6	98.835	-0.496369	0.708889	0.190763	0.719507
Kdm3b	156.088	0.429571	1.34683	0.190793	0.719437
Vdac2	230.469	0.35266	1.27691	0.190994	0.718981
Clcn7	100.528	0.447151	1.36335	0.191015	0.718933
Skap2	37.7769	-0.605736	0.657136	0.191246	0.718409
Rbm3	1430.95	-0.251132	0.840237	0.191251	0.718395
Lztfl1	212.118	-0.352273	0.783349	0.191427	0.717996
Hibch	48.5027	-0.602214	0.658742	0.19156	0.717696
Memo1	942.433	-0.292048	0.816742	0.1916	0.717606
Gt(ROSA)26Sor	86.0909	-0.481631	0.716168	0.191943	0.716828
B020004J07Rik	294.427	-0.902541	0.534944	0.191961	0.716786
Ehd2	325.738	0.352393	1.27668	0.19213	0.716404
Cd68	16.8082	0.931192	1.90685	0.192298	0.716026
Triobp	53.6823	-0.560997	0.677834	0.19234	0.71593
Ankzf1	98.1071	0.437487	1.35424	0.192357	0.715891
Snrnp27	129.001	-0.45942	0.727279	0.192828	0.71483
Pla2g4e	251.459	0.448694	1.3648	0.192981	0.714485
Ifrd1	1286.44	-0.269955	0.829345	0.192985	0.714476
Gca	174.131	0.510345	1.42439	0.19331	0.713745
Sass6	95.7853	-0.412386	0.75138	0.193316	0.713733
2410004B18Rik	180.144	-0.371909	0.772759	0.193394	0.713558
Tra2a	698.872	-0.255814	0.837515	0.193454	0.713423
Rif1	1665.42	-0.304088	0.809954	0.193455	0.71342
Rrs1	280.257	-0.505841	0.70425	0.193551	0.713205
Rims3	19.7581	0.788446	1.72721	0.193617	0.713057
Stxbp3a	29.0796	-0.662894	0.63161	0.193715	0.712836
Apc	215.286	0.425065	1.34263	0.193933	0.712348
Bsdc1	193.864	-0.439324	0.73748	0.194342	0.711434
Kbtbd4	172.024	0.378324	1.29983	0.194493	0.711097
Ogfod2	103.098	-0.452753	0.730647	0.194552	0.710965
Gm11545	1097.7	-0.330988	0.794992	0.194577	0.710908
Obox1	8.77474	-1.51865	0.349011	0.1947	0.710635
Gpx4	466.711	0.374903	1.29675	0.194758	0.710504
Azi2	97.0848	-0.490477	0.71179	0.194871	0.710254
C030006K11Rik	20.0129	-0.97386	0.509142	0.195	0.709965
Ndufv1	301.917	0.334835	1.26123	0.195149	0.709633
Uchl4	9.70846	1.13158	2.19099	0.195166	0.709597
Hmgn2	816.495	0.330544	1.25749	0.195257	0.709392
Slc25a43	12.088	1.13856	2.20162	0.195408	0.709058
Tra2b	1128.31	-0.227935	0.853856	0.195562	0.708715
Magea2	40.624	1.06309	2.0894	0.195636	0.708552
Csde1	3206.48	-0.304532	0.809705	0.1957	0.708409
Grsf1	1092.38	0.479615	1.39437	0.195857	0.708061
Tbl3	2775.87	-0.283887	0.821375	0.195922	0.707917
Hnrnpab	2392.38	0.372305	1.29442	0.196044	0.707647
Max	124.917	0.543644	1.45765	0.196166	0.707376
Herc4	282.249	-0.381923	0.767414	0.196211	0.707277
Fam168a	270.657	0.308758	1.23864	0.19646	0.706726
Gspt1	909.823	-0.302238	0.810993	0.196658	0.706287
Rbm34	229.099	0.370835	1.2931	0.196668	0.706266
Mib2	46.2726	-0.579768	0.669071	0.196809	0.705955
Tradd	15.0806	0.948891	1.93039	0.19695	0.705644
Mfsd2a	21.4463	-0.904833	0.534095	0.197039	0.705447
Ptp4a1	181.592	-0.575746	0.670939	0.197112	0.705287
Ddost	402.56	0.361758	1.28499	0.197189	0.705118
Lsm4	355.29	0.319781	1.24814	0.197266	0.704947
Lck	39.8568	0.854452	1.80807	0.197314	0.704842
Gga2	337.949	0.306693	1.23687	0.197377	0.704704
Mmgt1	256.456	-0.308047	0.807735	0.197434	0.704578
Ube2c	4158.53	-0.364879	0.776534	0.197988	0.703361
Kat7	626.048	-0.269972	0.829336	0.19806	0.703203
Tubgcp3	172.737	-0.344347	0.787665	0.198233	0.702823
Alyref	159.69	0.547366	1.46142	0.198317	0.702641
Tcirg1	335.1	0.369179	1.29162	0.198362	0.702542
1700017B05Rik	333.667	-0.382717	0.766992	0.198623	0.70197
Mettl14	112.525	-0.450046	0.732019	0.198753	0.701686
Mtrr	249.527	-0.308998	0.807202	0.198846	0.701484
B4galt3	733.348	0.30778	1.2378	0.198962	0.701231
Gak	129.484	0.399528	1.31908	0.199122	0.700881
Rnf146	125.037	-0.406505	0.754449	0.199268	0.700562
Mad2l1	730.773	-0.250129	0.840821	0.199925	0.699132
Vdac3	512.802	0.263588	1.20046	0.199945	0.699089
Map2k7	97.6891	-0.446141	0.734004	0.199949	0.699081
5031439G07Rik	256.233	0.318665	1.24718	0.200001	0.698967
Rcor1	161.866	0.412516	1.331	0.200031	0.698903
Pmm1	2569.51	0.270116	1.2059	0.200091	0.698773
Telo2	47.0281	0.641677	1.56014	0.200225	0.698481
Ndufa8	84.406	0.465145	1.38046	0.200323	0.698268
Itgb1bp1	299.238	0.30137	1.23231	0.200481	0.697928
Uqcrfs1	834.979	-0.242927	0.845029	0.200579	0.697715
Gpr108	44.2237	0.699047	1.62343	0.200612	0.697642
2310009B15Rik	3.05283	-1.84656	0.278055	0.200617	0.697631
Cpeb3	86.6677	-0.525393	0.69477	0.200641	0.697579
Utf1	36.594	0.633997	1.55186	0.200713	0.697423
Flad1	44.6737	0.563374	1.47772	0.200847	0.697134
Ssna1	555.425	0.295735	1.22751	0.200885	0.697052
Trp53i13	60.7808	0.553383	1.46752	0.200988	0.69683
Noc3l	167.536	-0.369977	0.773795	0.201114	0.696557
Rbck1	122.897	0.423597	1.34127	0.201407	0.695926
0610007P14Rik	82.6441	-0.553197	0.681508	0.201477	0.695774
Psmb3	717.735	0.276406	1.21117	0.201517	0.695689
Smap2	62.5551	0.624947	1.54215	0.201679	0.695339
Ppfibp2	450.398	0.419784	1.33773	0.201691	0.695314
Usp30	35.1301	-0.592634	0.663131	0.201902	0.694859
Pprc1	1253.98	-0.257546	0.83651	0.20214	0.694348
Lpar1	130.504	-0.608743	0.655768	0.2022	0.694219
Pmpcb	347.681	-0.346081	0.786718	0.202866	0.69279
Snai1	141.409	0.380169	1.30149	0.203041	0.692416
Fkbp11	50.1852	0.644292	1.56297	0.203157	0.692167
Wdyhv1	56.8649	0.570289	1.48482	0.203309	0.691843
Oat	124.804	-0.453496	0.730271	0.203502	0.691432
Fth1	761.583	0.282566	1.21636	0.203581	0.691263
Gm1965	38.4186	-0.799662	0.574484	0.203662	0.69109
Prr3	68.0552	-0.614588	0.653116	0.203698	0.691013
Zmat2	262.192	0.294679	1.22661	0.203872	0.690642
Hmgn1	1365.64	0.304128	1.23467	0.203887	0.690611
Tsacc	5.01431	1.40987	2.65714	0.20392	0.69054
Fam83d	55.1901	-0.625078	0.648385	0.203926	0.690527
Nfkbil1	32.382	0.689319	1.61252	0.203985	0.690401
Zfand3	67.6482	0.510808	1.42485	0.204054	0.690254
Pomc	12.4487	-0.874485	0.545449	0.204265	0.689807
Duxbl2	123.258	-0.507357	0.70351	0.204282	0.689771
Lamtor1	611.642	0.238794	1.18001	0.204313	0.689703
Ddias	1026.99	-0.309066	0.807164	0.204467	0.689377
Coq4	324.844	0.385448	1.30627	0.204785	0.688703
Etfb	121.07	0.466834	1.38207	0.204958	0.688335
Cox7b2	15.9076	-0.870675	0.546891	0.205031	0.68818
Ppp2r1a	606.361	0.278534	1.21296	0.205054	0.688132
Cox10	132.457	0.41396	1.33234	0.205101	0.688032
Znhit3	5009.26	-0.306811	0.808427	0.205107	0.68802
Zfp710	163.519	0.363	1.2861	0.205132	0.687968
Ddx50	89.1499	-0.415563	0.749727	0.205221	0.687779
Lamp1	1677.96	0.325102	1.25275	0.205369	0.687466
Echdc3	144.983	-0.554928	0.680691	0.205412	0.687374
Slc30a7	125.236	-0.387806	0.764291	0.205581	0.687017
Eda	262.735	-0.426477	0.744076	0.205598	0.686981
Nr1d2	148.901	-0.503282	0.7055	0.205864	0.686419
Trmt61a	373.438	-0.336694	0.791854	0.20623	0.685648
Gm1995	420.335	-0.533783	0.690741	0.206247	0.685613
Bcl2l14	1375.69	-0.304762	0.809576	0.206259	0.685587
Ckap5	322.568	-0.390976	0.762613	0.206297	0.685507
Orc2	538.332	-0.308133	0.807686	0.206404	0.685282
Sigirr	36.3568	-0.604481	0.657708	0.206541	0.684993
Dcxr	8.16942	1.43429	2.70249	0.206769	0.684514
Efna2	53.5355	0.631076	1.54872	0.206789	0.684472
Zdhhc6	139.996	0.408615	1.32741	0.206942	0.684151
Eef1b2	1608.41	-0.39074	0.762738	0.207076	0.683871
Eef1e1	741.556	-0.298178	0.813279	0.207204	0.683602
Bcl7c	20.1305	0.798113	1.73883	0.207286	0.683431
Gm13212	94.9137	-0.645861	0.639111	0.207346	0.683305
Klf9	252.088	0.353842	1.27796	0.207801	0.682353
Ubc	3169.26	-0.462322	0.725817	0.207838	0.682274
Ncmap	45.1355	-0.683411	0.622691	0.20784	0.682271
Prpf31	732.237	0.260535	1.19792	0.207928	0.682087
Pank3	1890.48	-0.302902	0.81062	0.20805	0.681833
Lztr1	87.9344	0.41688	1.33504	0.208183	0.681556
Rbm48	225.354	0.314284	1.24339	0.208659	0.680562
Bmp15	37.6142	-0.716649	0.608509	0.208707	0.680463
Nhp2l1	8790.19	-0.260852	0.834595	0.208741	0.680393
Atxn7l3	202.698	0.429661	1.34692	0.208854	0.680156
Dnttip2	1340	-0.260015	0.83508	0.208963	0.679931
Armc7	136.589	0.506747	1.42084	0.209084	0.679679
Crnkl1	2309.24	-0.248453	0.841799	0.209202	0.679434
Mrps11	114.14	0.431129	1.34829	0.20923	0.679377
Rad54l2	226.609	-0.330274	0.795385	0.209274	0.679284
Psmc6	923.133	-0.271222	0.828617	0.209359	0.679109
Acy3	11.6818	1.08606	2.12294	0.209371	0.679083
Ptges2	61.258	0.460223	1.37575	0.209521	0.678772
Lrp11	49.0776	-0.510706	0.701879	0.209662	0.678481
Osgepl1	135.055	0.411626	1.33018	0.209983	0.677815
Zfand2a	1367.18	-0.337175	0.79159	0.210142	0.677486
Setd6	49.5231	0.515373	1.42936	0.210185	0.677398
Rnf114	765.522	0.278173	1.21266	0.210324	0.67711
Mbtd1	383.153	-0.301981	0.811138	0.210934	0.675853
Nle1	231.105	-0.375233	0.770981	0.211494	0.674702
Actr6	174.862	-0.395153	0.760409	0.211597	0.674491
Dnajb13	12.0301	-1.30587	0.404477	0.211632	0.674419
Snhg3	17.8297	-0.804037	0.572744	0.211817	0.67404
Tsc22d1	63.5658	0.577843	1.49262	0.211848	0.673975
Mfap1a	266.552	-0.280691	0.823197	0.212274	0.673102
Tmem209	404.66	-0.347118	0.786153	0.212301	0.673048
Rpl23a	2425.22	-0.406972	0.754204	0.212507	0.672627
Akt2	196.115	0.36691	1.28959	0.212517	0.672607
Hltf	57.3125	-0.578553	0.669635	0.21276	0.672109
Xylt2	59.7457	0.595704	1.51121	0.213008	0.671604
Mcm10	358.554	-0.291684	0.816948	0.213217	0.671178
Ncapd3	128.179	-0.420237	0.747302	0.213224	0.671164
Phyh	281.079	-0.30698	0.808332	0.213632	0.670334
Kcne3	7.37431	1.42448	2.68418	0.213921	0.669747
AI662270	22.9699	-0.96933	0.510743	0.214521	0.66853
Mif	393.211	0.376142	1.29787	0.214605	0.66836
Ppp1cc	1401.59	0.260977	1.19829	0.214612	0.668345
Rpl36a	1749.4	-0.424494	0.7451	0.214639	0.668292
Gtse1	72.6942	0.423087	1.34079	0.214693	0.668183
Tpst1	76.0068	0.583323	1.4983	0.214896	0.667771
Arhgap21	96.8727	0.535153	1.4491	0.214934	0.667696
Slc27a1	32.2546	0.801326	1.7427	0.214941	0.66768
Brms1	544.641	0.259909	1.1974	0.214985	0.667591
AA792892	11.9248	-0.959509	0.514232	0.215142	0.667275
Wdr36	1747.17	-0.241749	0.845719	0.215164	0.66723
Usp29	173.668	-0.479277	0.717337	0.215303	0.66695
2410015M20Rik	229.41	0.297934	1.22938	0.215581	0.66639
Eapp	286.546	-0.269872	0.829393	0.215721	0.666108
2700099C18Rik	20.9273	0.775472	1.71175	0.215757	0.666036
Hist1h2ah	2.03356	-2.88445	0.135424	0.215939	0.665668
Dcun1d5	313.897	0.32884	1.256	0.216164	0.665216
Tsc22d4	331.612	0.361206	1.2845	0.216359	0.664825
Rhot2	106.118	0.462603	1.37803	0.216927	0.663686
Fkbp8	195.359	0.379423	1.30082	0.216982	0.663576
Bzw1	3692.87	-0.227349	0.854203	0.217018	0.663503
Ncbp1	1364.52	-0.239377	0.847111	0.217355	0.66283
Fbxl20	2435.85	-0.422897	0.745925	0.217701	0.66214
Wdfy2	32.6084	0.70805	1.63359	0.217754	0.662033
Tuba1a	71.4605	0.833741	1.7823	0.217992	0.66156
Gpha2	5.7379	1.64907	3.13632	0.218164	0.661218
Vamp8	451.851	0.350128	1.27467	0.218197	0.661151
Slc16a5	66.9341	0.634298	1.55218	0.218208	0.661129
Tm9sf2	446.862	-0.330322	0.795359	0.218229	0.661088
Slc10a3-ubl4	83.0164	0.388112	1.30868	0.218397	0.660754
Sf3b3	721.891	-0.38606	0.765216	0.218437	0.660673
Zbtb11	546.632	-0.344083	0.787809	0.21886	0.659833
Trappc13	291.765	-0.348068	0.785636	0.21897	0.659616
D17Wsu92e	279.155	0.437194	1.35397	0.219053	0.659451
Tgfbrap1	75.7773	0.550277	1.46437	0.21932	0.658922
Jtb	359.258	0.412771	1.33124	0.219517	0.658532
Hadh	79.0963	0.671554	1.59279	0.219624	0.658321
Hist2h3b	5.54015	1.71001	3.27162	0.219726	0.658118
Pramef12	163.46	-0.376563	0.77027	0.220149	0.657283
Casp6	211.58	-0.444735	0.734719	0.220308	0.656969
Ubl5	466.899	-0.271021	0.828733	0.22072	0.656159
Itm2b	24.544	0.971196	1.96046	0.220838	0.655926
Dffb	164.254	-0.495787	0.709175	0.22087	0.655864
2810474O19Rik	637.899	-0.314906	0.803903	0.22087	0.655863
Tomm5	2399.99	-0.273095	0.827542	0.22118	0.655255
Wdr26	362.501	0.354961	1.27895	0.221389	0.654844
Slc35b2	102.196	0.457764	1.37341	0.221539	0.654549
Itgae	66.3518	-0.451885	0.731087	0.221565	0.654499
Arl8b	1976.08	-0.23847	0.847644	0.22176	0.654117
Polr2k	629.947	-0.342358	0.788751	0.221768	0.654101
Fbxo38	123.619	-0.415934	0.749534	0.221777	0.654083
Nup88	289.162	-0.398765	0.758507	0.221813	0.654014
Rpf2	935.684	-0.244618	0.844039	0.221924	0.653796
Mixl1	98.6665	0.574522	1.48918	0.222479	0.652712
Ak2	294.401	-0.316199	0.803183	0.222677	0.652324
Itgb1	198.71	-0.435012	0.739688	0.222702	0.652276
Heatr3	848.616	-0.247777	0.842193	0.223158	0.651388
Slco4c1	824.272	-0.271909	0.828223	0.223201	0.651303
Slc45a3	225.663	0.366617	1.28933	0.223221	0.651266
Baz1b	465.744	0.320848	1.24906	0.223337	0.65104
Scyl2	115.309	-0.422563	0.746098	0.223384	0.650948
Dut	296.568	0.308104	1.23808	0.223481	0.65076
Atg4d	254.113	0.327862	1.25515	0.223563	0.650599
Pcbd2	5.21245	1.48366	2.79657	0.223852	0.650039
Kiz	36.9305	0.722329	1.64984	0.223918	0.649911
Reep6	60.6371	0.462212	1.37765	0.224089	0.649578
B4galnt2	75.9754	-0.46633	0.723804	0.224524	0.648738
1600012H06Rik	139.501	-0.515118	0.699736	0.224895	0.64802
Hadha	153.137	-0.389319	0.76349	0.225015	0.647789
Mpp6	53.1397	0.484124	1.39874	0.225316	0.647209
Fance	80.3892	0.464628	1.37996	0.225451	0.646948
Arhgef7	116.5	-0.481172	0.716395	0.225457	0.646936
Wars2	249.198	-0.336411	0.792009	0.225475	0.646902
Taz	135.178	-0.437853	0.738232	0.225601	0.646659
P2rx4	40.3595	-0.508488	0.702959	0.225602	0.646657
Atp1b1	41.651	0.715629	1.6422	0.225643	0.646579
Smg8	267.68	-0.423462	0.745633	0.225698	0.646473
Phf23	161.355	0.456458	1.37217	0.225703	0.646463
Tesk2	237.898	-0.347928	0.785712	0.22579	0.646296
Cib1	133.817	0.369792	1.29217	0.225844	0.646191
1600025M17Rik	27.2366	-0.645573	0.639239	0.225848	0.646185
Afmid	320.652	0.30609	1.23635	0.225914	0.646057
Lgals3	26.3647	0.824137	1.77048	0.225945	0.645996
Rassf7	83.2186	0.485877	1.40044	0.226009	0.645874
Rpl7l1	1847.77	-0.190732	0.876161	0.226019	0.645855
Rps28	580.22	-0.409547	0.75286	0.226115	0.64567
Ttll4	83.9791	-0.458703	0.72764	0.226139	0.645624
Prkag1	372.096	-0.29952	0.812523	0.226466	0.644997
Spdl1	592.9	-0.314848	0.803936	0.226546	0.644844
Rnf185	311.744	-0.293747	0.81578	0.226693	0.644562
Ddb2	61.8509	-0.561088	0.677791	0.226755	0.644443
Tbc1d15	535.72	-0.307249	0.808182	0.226835	0.64429
Lime1	25.1018	0.784196	1.72213	0.227127	0.64373
Polq	231.04	-0.357644	0.780438	0.227263	0.643472
Gmeb1	129.733	-0.354908	0.78192	0.227601	0.642826
Flot1	22.2013	0.701385	1.62606	0.227826	0.642397
Mettl20	17.7394	-0.875138	0.545202	0.227856	0.642339
Tstd2	158.272	-0.313818	0.80451	0.22791	0.642236
C330006A16Rik	273.542	-0.397452	0.759198	0.228132	0.641814
Hmgcr	51.8123	-0.565692	0.675631	0.228136	0.641807
Bend3	741.698	-0.266312	0.831442	0.228511	0.641093
Trmt10c	330.491	-0.352295	0.783337	0.228558	0.641003
Nprl2	51.2578	0.501693	1.41587	0.228592	0.64094
Hiat1	2531.97	-0.255062	0.837951	0.228599	0.640925
Cstf3	113.02	-0.622053	0.649746	0.228831	0.640484
Prim2	153.394	-0.416241	0.749375	0.228865	0.64042
Cul5	2165.09	-0.34776	0.785803	0.229124	0.639929
Atl2	116.066	-0.511972	0.701263	0.229595	0.639038
Abhd17a	98.639	0.426636	1.3441	0.230277	0.637749
Sh3glb1	123.572	0.399262	1.31883	0.230313	0.637681
Atp6v0a2	130.609	-0.372656	0.772359	0.230384	0.637547
2810408M09Rik	134.777	-0.470299	0.721815	0.230484	0.637359
Wdfy1	198.726	0.37053	1.29283	0.230658	0.637031
Gcm1	124.88	-0.671979	0.627645	0.231065	0.636265
Tmem43	54.9709	-0.533653	0.690804	0.231081	0.636235
Wrb	122.562	0.417108	1.33525	0.23112	0.636163
Cmas	19.5636	0.867103	1.824	0.231268	0.635885
Tmem231	571.397	-0.321325	0.800334	0.231419	0.635601
Afg3l1	122.583	0.358843	1.2824	0.231455	0.635533
Gm4961	201.399	-0.425954	0.744346	0.231467	0.635511
Polr1d	1484.11	-0.276931	0.825345	0.231475	0.635496
Gnpda1	81.0397	-0.664858	0.630751	0.231677	0.635117
Cnot10	255.488	-0.295754	0.814647	0.231871	0.634753
Mad2l2	1135.11	-0.249277	0.841318	0.232022	0.63447
Strip1	197.933	-0.396515	0.759691	0.232044	0.63443
Zswim7	8.69403	1.10888	2.15679	0.232125	0.634278
Tmem120b	213.717	0.345381	1.27049	0.23234	0.633876
Scamp3	177.236	0.328294	1.25553	0.232369	0.633822
Brd7	186.556	0.329481	1.25656	0.232461	0.633649
Lars	206.929	0.289336	1.22208	0.232588	0.633413
Avl9	275.83	0.366445	1.28917	0.232613	0.633366
Spic	4028.18	-0.415163	0.749935	0.23278	0.633054
Siah1a	422.541	-0.463887	0.72503	0.232821	0.632977
Tmem30a	233.719	-0.394167	0.760929	0.233007	0.632631
Mrpl14	63.914	0.552305	1.46643	0.233161	0.632344
Zbtb43	264.775	-0.363411	0.777325	0.233161	0.632343
Kptn	108.393	0.413661	1.33206	0.233202	0.632267
Cecr2	1062.62	0.284537	1.21802	0.233519	0.631677
Ikbkg	297.612	-0.267131	0.83097	0.233586	0.631554
Atxn2	70.6453	0.515206	1.4292	0.234422	0.630002
Brd9	355.501	-0.263639	0.832984	0.234971	0.628986
Chaf1a	502.756	-0.329751	0.795674	0.235546	0.627925
Abce1	1387.42	-0.34953	0.78484	0.235614	0.627799
Abcg4	53.2615	-0.79774	0.57525	0.236048	0.627001
Jagn1	410.887	-0.425776	0.744438	0.236145	0.62682
Dnajc17	59.2026	0.567427	1.48188	0.236232	0.626662
Parp9	133.506	-0.417407	0.748769	0.236396	0.626361
Olfr376	8.64541	-1.199	0.435578	0.236632	0.625927
Clu	18.8777	0.710467	1.63633	0.236689	0.625822
Tsen15	211.703	-0.35816	0.780159	0.236693	0.625814
Omt2b	327.525	0.504218	1.41835	0.236711	0.625781
Micu1	99.5334	-0.719745	0.607205	0.237115	0.62504
Syap1	624.715	-0.261713	0.834097	0.237228	0.624834
Cfl2	1079.83	-0.268858	0.829977	0.237357	0.624598
Bet1l	136.062	-0.549673	0.683175	0.237378	0.62456
Pex12	140.915	-0.452822	0.730612	0.237426	0.624471
Ppp2r5d	371.137	0.308339	1.23828	0.237564	0.624219
Atxn7l3b	164.743	-0.389941	0.763161	0.237692	0.623986
Eif2s1	2571.36	-0.246954	0.842674	0.237829	0.623734
Mospd1	821.058	0.357466	1.28117	0.238297	0.622882
Hps6	130.439	-0.472026	0.720951	0.238297	0.622882
Scp2	197.882	0.39686	1.31664	0.23838	0.62273
Dhx30	501.822	0.2668	1.20314	0.238527	0.622463
Lrrn4	101.717	0.581245	1.49614	0.238536	0.622446
Mrpl46	297.663	0.300012	1.23115	0.238543	0.622434
Cyb5d1	21.1391	-0.87632	0.544755	0.238885	0.621811
Tollip	450.763	-0.302247	0.810988	0.23909	0.621439
Tbca	32.6715	-0.572967	0.672233	0.239374	0.620924
Plin3	271.119	0.449847	1.3659	0.239924	0.619926
1110058L19Rik	7.27328	-1.41683	0.374534	0.240087	0.619631
Gnpda2	37.9767	-0.6198	0.650761	0.240447	0.618981
Lpcat1	48.5769	0.564618	1.479	0.240447	0.61898
Ginm1	17.5842	-0.954169	0.516139	0.24046	0.618957
Ube2n	729.744	-0.235324	0.849494	0.240536	0.61882
Atp6v0e	801.923	0.24477	1.1849	0.240575	0.61875
Baiap2l1	59.5834	-0.524106	0.69539	0.240597	0.61871
Ccdc132	67.4372	-0.498683	0.707753	0.240695	0.618534
4921524J17Rik	311.254	-0.283753	0.821451	0.241094	0.617814
Slc5a11	75.4963	-0.431285	0.741601	0.241204	0.617615
Pkig	173.166	0.31245	1.24181	0.241252	0.617529
Ppil4	612.015	-0.235754	0.849241	0.241412	0.617241
Swt1	713.17	-0.273639	0.82723	0.241536	0.617019
Chd4	580.414	0.298282	1.22968	0.241585	0.61693
Gins2	16.5124	-0.922438	0.527617	0.241698	0.616727
Uimc1	148.572	0.335581	1.26189	0.241901	0.616363
Tango2	539.189	0.29197	1.22431	0.241918	0.616332
Rnf121	99.3723	0.351747	1.27611	0.242273	0.615695
Lyrm2	82.2228	-0.4596	0.727188	0.242483	0.615318
Csnk2a2	83.6972	-0.390691	0.762764	0.242546	0.615206
Zbed3	122.488	-0.491533	0.711269	0.242603	0.615104
Saraf	693.68	0.298396	1.22978	0.242825	0.614707
Lmo1	18.5199	0.739417	1.6695	0.243036	0.614329
Bag6	171.052	0.338328	1.26429	0.243211	0.614016
Cyb5b	180.233	-0.330499	0.795261	0.24322	0.614
Panx1	17.0897	-0.897594	0.536781	0.243239	0.613968
Spz1	81.5067	-0.761242	0.589988	0.243453	0.613584
Rnaseh2a	127.308	0.395086	1.31502	0.243658	0.613219
Hdhd3	8.21335	1.33901	2.52978	0.244121	0.612395
0610009B22Rik	26.0799	0.676858	1.59865	0.244147	0.612349
Tcl1b1	18.468	-0.782443	0.581382	0.244325	0.612031
Gm6455	16.175	-1.0792	0.473293	0.24433	0.612024
Tfb1m	13.3773	-0.988233	0.504095	0.244496	0.611729
Trim32	44.4333	0.855829	1.8098	0.244632	0.611486
Mus81	65.4966	0.469441	1.38457	0.244695	0.611375
Rpl23	3785.36	-0.359875	0.779232	0.244752	0.611273
Rragc	60.6292	-0.554865	0.680721	0.244761	0.611258
Tpm1	33.0421	0.689679	1.61292	0.244933	0.610953
Spag9	110.217	-0.355337	0.781687	0.245146	0.610575
Pxk	254.914	-0.315678	0.803473	0.245205	0.61047
Luzp1	240.654	0.347965	1.27276	0.245479	0.609985
Setd3	100.863	-0.373702	0.7718	0.245496	0.609956
Ifngr1	90.3894	0.406481	1.32545	0.245633	0.609713
Gcnt2	103.155	-1.03837	0.486879	0.245738	0.609527
Cox6b1	891.178	-0.304599	0.809668	0.245885	0.609268
Plekha8	87.7683	0.480556	1.39528	0.246105	0.60888
Pdcl	293.5	-0.378351	0.769317	0.24646	0.608253
Rab10	545.533	0.28282	1.21657	0.246532	0.608126
Chic1	136.74	-0.353982	0.782421	0.246557	0.608082
Snx30	193.452	0.424755	1.34234	0.246703	0.607825
Brd8	546.452	-0.26349	0.83307	0.246722	0.607793
Ctgf	40.5596	0.899509	1.86543	0.246859	0.607552
Ecd	514.662	-0.262563	0.833606	0.246907	0.607466
Gnl2	1115.19	-0.238301	0.847743	0.247053	0.60721
Agpat5	518.987	0.284684	1.21814	0.247127	0.60708
Hsph1	395.731	-0.461878	0.726041	0.247202	0.606949
Sirt1	403.415	0.353193	1.27738	0.247385	0.606626
Cnot7	585.014	-0.292996	0.816205	0.247671	0.606125
Rps27a	3734.6	-0.393467	0.761298	0.247676	0.606115
9430038I01Rik	235.588	-0.386789	0.76483	0.24768	0.606109
Fermt2	206.485	0.572348	1.48694	0.248214	0.605174
Chic2	35.195	0.608829	1.52502	0.248335	0.604962
Pgm3	442.753	-0.363406	0.777327	0.249191	0.603467
Ost4	854.179	-0.2827	0.822051	0.249219	0.603419
Rpap3	686.232	-0.24624	0.843091	0.249532	0.602873
Pcbp3	33.2461	0.64181	1.56029	0.249534	0.60287
H2-Oa	7.07077	1.16194	2.23758	0.249759	0.602478
Efna1	122.667	0.557903	1.47213	0.249858	0.602307
R3hcc1l	83.3438	-0.412048	0.751556	0.25005	0.601974
Dppa2	7626.91	-0.232065	0.851415	0.25007	0.601938
Qk	287.264	-0.320444	0.800823	0.250167	0.60177
Rev1	70.1134	0.446667	1.36289	0.250336	0.601477
Aste1	72.5919	-0.546664	0.684601	0.250352	0.601449
Pold2	124.649	0.315541	1.24448	0.250502	0.601189
Gm14139	63.8314	-0.59072	0.664011	0.250567	0.601076
Cars	185.508	0.32415	1.25193	0.251056	0.600229
Mrpl52	50.4883	0.521235	1.43518	0.251697	0.599122
H2-DMb2	5.76245	1.26183	2.39799	0.251701	0.599115
AF067061	9.27232	-1.49467	0.354863	0.251772	0.598993
Mfn1	392.44	0.386092	1.30685	0.251817	0.598914
Derl3	25.8865	0.765162	1.69956	0.251868	0.598828
Polr2f	825.156	0.209263	1.1561	0.2524	0.59791
Napg	107.912	-0.385522	0.765502	0.252475	0.597782
Pdia4	227.932	0.319574	1.24796	0.252764	0.597285
Usp15	265.157	-0.334119	0.793269	0.252835	0.597164
Fam151a	325.908	0.497833	1.41209	0.252843	0.59715
Hist1h3c	1.96757	-2.21852	0.214861	0.253258	0.596436
Gm20767	12.5446	-1.14894	0.450955	0.2533	0.596364
Gm2042	348.172	0.325393	1.25301	0.253393	0.596205
Psma7	1634.25	-0.214123	0.86207	0.253416	0.596166
Fam53c	149.667	-0.390474	0.762879	0.253466	0.59608
Umps	1058.3	0.238813	1.18002	0.253513	0.596001
Zfand1	41.4699	0.711148	1.63711	0.253817	0.59548
Tslp	21.2402	-0.678069	0.625001	0.25399	0.595183
Asxl1	130.452	0.412366	1.33087	0.254052	0.595077
Zfp446	74.5144	0.480203	1.39494	0.254645	0.594066
Rad17	520.196	-0.250957	0.840339	0.254733	0.593915
Ccdc57	51.5792	0.423462	1.34114	0.254925	0.593588
Slc39a9	179.571	-0.386305	0.765087	0.254933	0.593575
Pml	80.7721	-0.474822	0.719556	0.255091	0.593304
Psmg2	123.079	0.38926	1.30972	0.255099	0.593292
Yme1l1	727.681	-0.232003	0.851452	0.255375	0.592822
Lysmd3	48.9169	-0.555889	0.680238	0.255447	0.592699
Msh2	215.318	-0.351365	0.783842	0.255797	0.592105
Cbx1	52.0175	0.510532	1.42458	0.255889	0.591949
G6pdx	111.323	0.45267	1.36857	0.256097	0.591595
Txn2	459.046	0.264048	1.20084	0.256466	0.59097
Psmb10	66.9687	0.480439	1.39517	0.256498	0.590917
Ccnt1	590.288	-0.248253	0.841915	0.256792	0.590418
Cox16	74.0736	-0.407048	0.754165	0.256837	0.590342
Mapk13	55.5815	-0.431099	0.741697	0.256959	0.590136
Tatdn3	27.4935	-0.614373	0.653214	0.256988	0.590087
Pop4	123.592	-0.33722	0.791565	0.257017	0.590038
Traf4	240.651	0.278498	1.21293	0.257025	0.590025
Arhgef3	403.019	-0.294664	0.815262	0.257351	0.589474
Ptpn12	87.1619	-0.49524	0.709444	0.257393	0.589403
Fam13b	98.4088	-0.464542	0.724701	0.257703	0.588881
Zkscan5	50.7405	-0.501633	0.706307	0.257811	0.588698
Noc2l	437.705	0.260607	1.19798	0.25805	0.588296
Tm2d1	56.5374	-0.552898	0.681649	0.258235	0.587985
Tada3	112.658	0.402158	1.32148	0.258269	0.587928
Hmgxb3	211.223	-0.420761	0.74703	0.258276	0.587915
Hmgcl	292.933	0.310829	1.24042	0.258376	0.587749
Dusp16	114.245	-0.490987	0.711538	0.258644	0.587298
Prkcsh	152.822	-0.306786	0.808441	0.258694	0.587214
Phf1	34.2984	0.641082	1.5595	0.259409	0.586015
Cdkn2aip	118.445	-0.376687	0.770204	0.259606	0.585685
Dnajc12	35.7473	0.576268	1.49099	0.26006	0.584927
Strada	262.676	-0.337281	0.791532	0.26046	0.584259
Atp6v0a4	224.093	-0.426255	0.744191	0.260551	0.584107
Pim2	63.1967	0.559917	1.47418	0.26059	0.584043
Urb2	174.531	-0.428479	0.743045	0.260652	0.583939
Carkd	37.2037	0.59201	1.50735	0.260735	0.5838
Klf2	366.412	0.322941	1.25088	0.260746	0.583782
Psmc1	1055.77	0.245296	1.18534	0.260783	0.583721
Wbscr27	84.129	-0.421821	0.746482	0.260794	0.583702
C330018D20Rik	35.8989	-0.562958	0.676913	0.260897	0.583531
Lclat1	650.537	-0.274238	0.826887	0.260934	0.58347
Cbwd1	213.328	-0.374913	0.771152	0.260975	0.583401
Utp6	484.679	-0.276958	0.82533	0.261011	0.583341
Cope	484.804	0.264796	1.20147	0.26104	0.583293
Tpm3	1749.61	-0.222539	0.857056	0.26119	0.583044
AA465934	5.15584	1.67626	3.19598	0.261254	0.582937
Ddr2	315.681	-0.80719	0.571494	0.261335	0.582803
Uba3	162.165	-0.335824	0.792331	0.261346	0.582784
Cct4	3520.53	-0.248784	0.841606	0.261475	0.58257
Mief2	31.4972	-0.549462	0.683275	0.261503	0.582524
Mogs	61.652	0.479624	1.39438	0.261604	0.582356
Fundc1	62.546	-0.452215	0.73092	0.261872	0.581911
Gyk	77.6404	-0.406831	0.754278	0.261933	0.58181
Cnot6	89.7349	0.390738	1.31106	0.262168	0.58142
Fam228b	36.9066	-0.559294	0.678634	0.262303	0.581197
Anapc13	23.5299	0.735712	1.66522	0.262532	0.580818
Phrf1	709.69	-0.220882	0.858041	0.26277	0.580425
Grk6	54.4971	0.534482	1.44842	0.262819	0.580344
Tex261	124.015	0.369696	1.29208	0.262886	0.580233
Spr	90.6804	0.419665	1.33762	0.262898	0.580213
Glipr2	75.0232	-0.617319	0.651881	0.262981	0.580076
Akap12	125.106	0.41606	1.33428	0.263003	0.580039
Psmb6	962.942	0.271377	1.20696	0.263075	0.57992
Siah1b	227.732	-0.370107	0.773725	0.263124	0.57984
Mboat1	64.9491	-0.669081	0.628907	0.263248	0.579634
Clk4	52.4876	-0.532883	0.691172	0.26332	0.579516
Rab29	33.7914	0.621358	1.53832	0.263523	0.579182
Pole3	224.717	0.283414	1.21707	0.263652	0.578968
Rab5c	174.049	0.321151	1.24933	0.263818	0.578695
Plp2	80.4966	0.601296	1.51708	0.263827	0.578681
Elac2	411.609	-0.242522	0.845266	0.263859	0.578628
Lin7c	495.6	-0.284984	0.820751	0.26398	0.578429
Dxo	150.5	0.306813	1.23697	0.264149	0.578152
Zfp414	59.2729	0.469112	1.38426	0.264292	0.577916
Zfp322a	93.6185	-0.411965	0.751599	0.26438	0.577771
Tufm	978.246	0.195073	1.14478	0.264595	0.577419
Eno1	174.765	0.403229	1.32246	0.26475	0.577165
Yap1	344.989	0.339938	1.2657	0.265055	0.576664
Xpo4	131.079	-0.314308	0.804237	0.265089	0.576608
Cdadc1	49.0947	0.570818	1.48537	0.265241	0.576359
Ccdc36	54.7342	-0.504825	0.704746	0.265416	0.576073
Ebp	299.665	0.28545	1.21879	0.265565	0.575829
Nuf2	104.385	-0.351638	0.783694	0.265602	0.575769
Tbc1d23	127.082	-0.337979	0.791149	0.265767	0.575499
Zfp352	49.9815	-1.75453	0.29637	0.26579	0.575461
Ndufaf4	165.409	-0.355021	0.781858	0.266051	0.575035
Elk1	60.5343	-0.541674	0.686973	0.266327	0.574585
U2af1l4	68.5885	0.403974	1.32315	0.266327	0.574585
Cisd2	55.6209	-0.441467	0.736385	0.266404	0.57446
Glul	892.636	-0.290284	0.817741	0.266475	0.574343
Fem1c	399.265	-0.29937	0.812607	0.266651	0.574057
Smagp	15.0698	0.973495	1.96359	0.266822	0.573778
Kat2b	56.2217	-0.513047	0.700741	0.267143	0.573256
Jup	113.579	-0.418751	0.748072	0.267278	0.573037
Tmem123	89.2417	0.440429	1.35701	0.267304	0.572995
Igbp1	176.635	-0.356564	0.781023	0.267391	0.572854
Glg1	163.102	0.450508	1.36652	0.26754	0.572611
Paics	2601.14	-0.222985	0.856791	0.267593	0.572525
Lsm12	1016.12	-0.309501	0.806921	0.267658	0.572419
Alg12	45.2379	0.482536	1.3972	0.267706	0.572341
Mrps18b	1625.74	-0.224873	0.85567	0.267845	0.572116
Srbd1	105.661	-0.400694	0.757494	0.267857	0.572097
Otud6b	2115.46	-0.262831	0.833451	0.267967	0.571919
Cep57l1	59.0092	-0.481956	0.716006	0.268354	0.571291
Rogdi	191.461	0.343901	1.26918	0.268409	0.571203
Arap1	88.1716	-0.553835	0.681207	0.268752	0.570649
Thoc2	523.966	-0.225065	0.855557	0.268783	0.570599
Bmpr1a	133.976	0.372253	1.29437	0.268863	0.57047
Azin1	2210.11	-0.223711	0.85636	0.269196	0.569931
Smek1	809.758	-0.330582	0.795216	0.269414	0.569579
Cwc22	517.48	-0.332813	0.793987	0.269593	0.569291
Polr1a	304.896	0.269444	1.20534	0.269722	0.569084
Tnfrsf13b	10.3817	-0.987158	0.50447	0.269875	0.568837
Srpk2	110.771	0.376329	1.29804	0.269891	0.568812
Wwc2	153.146	0.332499	1.25919	0.269975	0.568676
Mkrn2os	50.5921	-0.53425	0.690518	0.269981	0.568666
Angptl4	35.382	0.72181	1.64925	0.270074	0.568517
Wdr37	125.561	-0.327129	0.797121	0.270492	0.567845
Gmpr2	18.6806	0.747868	1.67931	0.270652	0.567588
Slc37a1	76.963	-0.483098	0.71544	0.27072	0.567479
Lsm8	418.968	-0.248069	0.842023	0.270846	0.567277
Rasl2-9	28.7547	-0.613796	0.653475	0.27091	0.567176
Taf5l	453.594	0.300311	1.23141	0.271216	0.566685
Pycr2	39.1619	-0.75997	0.590509	0.271218	0.566682
Rnaset2b	291.947	0.720753	1.64804	0.271474	0.566271
Atp2c1	67.0952	-0.496116	0.709013	0.271503	0.566226
Mettl22	15.3845	-0.923413	0.52726	0.271671	0.565957
Gm6568	39.4827	-0.577136	0.670293	0.271681	0.565941
Htra2	116.265	0.405142	1.32422	0.271741	0.565844
Tnpo1	1025.98	-0.245994	0.843235	0.271839	0.565688
Cox4i1	1576.67	0.219881	1.16464	0.271899	0.565593
Gcn1l1	207.9	0.391715	1.31195	0.272026	0.565389
Agfg1	56.7779	0.427148	1.34457	0.272032	0.56538
Pik3cd	80.1932	-0.492829	0.71063	0.272216	0.565086
Rpusd2	147.352	0.29183	1.22419	0.272303	0.564948
Hist1h2af	2.8474	1.82757	3.54938	0.272448	0.564717
Dnajb6	6877	-0.206952	0.866366	0.272504	0.564627
Rhoa	2774.06	-0.227525	0.854099	0.272523	0.564596
Anapc15	853.418	0.238082	1.17942	0.272563	0.564534
Zmiz2	122.819	0.373866	1.29582	0.272759	0.564221
Mrps34	151.999	0.351516	1.2759	0.272766	0.56421
Tipin	1192.66	-0.231451	0.851778	0.272774	0.564198
Serf1	4.9584	1.32193	2.50001	0.272822	0.56412
Scrn2	26.5307	0.703799	1.62879	0.272951	0.563915
Rcn2	139.162	0.431136	1.34829	0.273057	0.563747
Slc35e3	85.0076	-0.605311	0.65733	0.273211	0.563501
Rad18	74.7332	-0.401362	0.757143	0.273355	0.563273
Klc1	45.1411	-0.489417	0.712313	0.273384	0.563227
1700019L03Rik	37.8322	-0.597601	0.660852	0.273497	0.563048
Dhx40	584.396	-0.253232	0.839015	0.273757	0.562635
Armc8	105.938	-0.451788	0.731136	0.273766	0.56262
Gatc	83.1072	0.364616	1.28754	0.274276	0.561812
Serpinc1	30.6249	-0.556379	0.680007	0.274341	0.561709
Man1b1	103.383	0.405184	1.32426	0.274473	0.5615
Unk	95.6733	-0.335382	0.792574	0.27452	0.561426
BC005537	96.3073	0.360476	1.28385	0.274677	0.561178
Dars2	162.324	0.32793	1.25521	0.274884	0.56085
Gpr3	156.503	-0.314611	0.804068	0.274981	0.560697
Glt25d1	141.401	0.336145	1.26238	0.2752	0.560352
Tmsb10	81.1526	0.525174	1.43911	0.275701	0.559561
Sf3a3	710.187	0.221561	1.16599	0.275911	0.559231
Ciita	164.888	0.576624	1.49136	0.275931	0.559199
Hnrnpul1	34.3095	0.578526	1.49332	0.276019	0.559061
Nav1	171.822	-0.491804	0.711135	0.276057	0.559001
B3gntl1	127.763	-0.609797	0.655289	0.27617	0.558824
Evi5	392.903	0.259183	1.1968	0.276254	0.558692
Nop10	536.754	-0.237431	0.848254	0.276304	0.558614
1300002E11Rik	15.2344	-0.707792	0.612256	0.276404	0.558456
D10Wsu102e	346.583	-0.281199	0.822907	0.276483	0.558332
Surf1	75.2545	0.405107	1.32419	0.276592	0.55816
Psma6	2572.84	-0.224475	0.855906	0.276977	0.557556
Ing1	336.354	0.283031	1.21675	0.277142	0.557298
Zmym1	431.708	-0.283258	0.821733	0.27717	0.557254
Arfgap1	256.921	0.338186	1.26417	0.277276	0.557087
Exoc1	144.453	-0.368091	0.774807	0.277288	0.557068
Kctd9	39.5335	0.548359	1.46242	0.277366	0.556946
Adck1	77.6279	0.433185	1.35021	0.278	0.555956
Abat	54.3548	0.502162	1.41633	0.278137	0.555742
Rpp25l	117.449	-0.4094	0.752937	0.278188	0.555661
Acaa2	29.131	0.717762	1.64463	0.278238	0.555584
Usp33	1155.81	-0.292733	0.816354	0.278361	0.555391
4930550L24Rik	79.7615	-0.535509	0.689915	0.278753	0.55478
Gm5134	43.0402	-0.584999	0.66665	0.278812	0.554689
Gle1	1267.3	0.216134	1.16162	0.278868	0.554601
Lrif1	107.248	-0.341542	0.789197	0.278957	0.554463
Ythdf3	114.188	-0.466377	0.72378	0.279055	0.55431
Gm8300	27.2411	0.812463	1.75621	0.279188	0.554103
Cdc42ep4	426.259	0.41209	1.33061	0.279327	0.553888
Lect1	19.6931	-0.95275	0.516647	0.280112	0.552668
4930526I15Rik	8.98206	1.03862	2.05426	0.280168	0.552581
Dnajc19	164.32	0.375601	1.29738	0.281148	0.551065
Leprot	24.8242	0.737505	1.66729	0.281176	0.551021
Wdr48	459.028	-0.248289	0.841894	0.281177	0.551021
Zar1l	6.94205	-1.24434	0.422102	0.281179	0.551016
Nubpl	24.6903	0.615157	1.53172	0.281245	0.550915
Fkbpl	342.792	-0.39319	0.761444	0.281318	0.550802
Zfp35	142.019	-0.409074	0.753107	0.281888	0.549923
Rae1	568.344	-0.262954	0.83338	0.281922	0.549871
Lgalsl	95.934	-0.550294	0.682881	0.28204	0.549689
Gabarapl1	37.1678	0.485999	1.40056	0.282133	0.549546
Gon4l	239.271	0.289108	1.22188	0.282162	0.549501
Mnd1	9.42433	0.868954	1.82634	0.282574	0.548868
Arfgap2	441.278	0.257481	1.19539	0.282746	0.548604
Cdk16	614.094	0.282882	1.21662	0.282812	0.548502
C1d	698.143	-0.283655	0.821507	0.282838	0.548463
Dis3	406.646	-0.292265	0.816619	0.283089	0.548077
Ctrl	23.9173	0.680829	1.60306	0.283101	0.548059
Mcfd2	626.144	-0.300387	0.812035	0.283128	0.548018
Tinf2	348.905	0.288506	1.22138	0.28329	0.547769
Mrps21	79.1568	-0.335529	0.792494	0.283324	0.547716
Eif2s2	6660.31	-0.262933	0.833392	0.283335	0.5477
Med11	101.781	0.382297	1.30342	0.283606	0.547285
Spsb3	250.951	-0.302192	0.811019	0.283646	0.547224
Mysm1	1494.86	-0.225755	0.855147	0.283657	0.547206
Cnot11	98.7378	0.408811	1.32759	0.283666	0.547193
Fam175a	121.217	-0.368958	0.774342	0.283671	0.547185
Rps24	3159.49	-0.378284	0.769352	0.283793	0.546999
Cdc7	118.491	-0.313823	0.804507	0.284268	0.546272
Sox13	41.5525	0.545323	1.45935	0.284503	0.545914
Fig4	301.056	-0.293625	0.815849	0.28451	0.545902
Slc25a33	24.8877	-0.618705	0.651255	0.284559	0.545828
Rpl10l	213.683	-0.424478	0.745108	0.284583	0.545791
Slc16a1	220.724	-0.411445	0.75187	0.284661	0.545672
Mrpl47	209.997	-0.299638	0.812456	0.285037	0.545099
Rrp12	764.814	-0.244435	0.844146	0.285187	0.544871
Sugt1	5578.45	-0.252871	0.839225	0.285258	0.544762
Senp2	297.7	-0.258296	0.836075	0.285439	0.544487
Iqub	108.371	-0.344969	0.787325	0.285533	0.544344
Degs1	251.458	-0.433633	0.740395	0.285596	0.544248
Ccdc137	558.489	-0.3163	0.803127	0.285742	0.544025
Atxn3	389.887	-0.218653	0.859368	0.285839	0.543879
Aamp	815.795	0.214871	1.1606	0.286091	0.543496
AI661453	76.1936	0.410717	1.32935	0.286126	0.543442
Zfp51	506.22	-0.323053	0.799376	0.286131	0.543435
Tusc2	86.4476	-0.380349	0.768252	0.286168	0.543378
2410002F23Rik	302.279	-0.261899	0.83399	0.286283	0.543205
Ppp1r10	349.4	-0.328362	0.79644	0.286317	0.543153
Piga	63.4708	-0.440778	0.736737	0.286471	0.542919
Tbc1d12	315.755	-0.363688	0.777175	0.28671	0.542558
Ppp1cb	139.486	-0.405329	0.755064	0.286822	0.542387
Serinc1	990.889	-0.323035	0.799387	0.287144	0.5419
Apex1	995.937	-0.19089	0.876065	0.287144	0.5419
Galnt11	228.515	0.257724	1.19559	0.287153	0.541887
Thoc1	591.959	-0.254589	0.838226	0.287354	0.541582
Atp6v1h	154.421	-0.397228	0.759316	0.287767	0.54096
Plaur	60.205	-0.683998	0.622438	0.287837	0.540853
Gm14308	144.009	-0.413035	0.751042	0.287845	0.540841
Vwa9	324.685	-0.25054	0.840582	0.287912	0.540741
Hspa9	1988.75	-0.196506	0.872662	0.287958	0.540672
Irak3	22.5734	0.894588	1.85908	0.288002	0.540604
Srp9	695.129	-0.256267	0.837252	0.288064	0.540511
Cdc37	868.617	0.21344	1.15945	0.288364	0.540059
Hprt	9578.61	-0.319235	0.801495	0.288479	0.539886
Cdc42	1718.07	-0.208583	0.865387	0.288546	0.539786
Srsf3	3103.17	-0.237188	0.848397	0.288551	0.539777
Fignl1	282.454	-0.289714	0.818064	0.288909	0.539238
Per1	58.1951	-0.465154	0.724394	0.288962	0.539159
Zbtb40	116.878	-0.518386	0.698152	0.28967	0.538096
Gm5129	3.30079	-1.71445	0.304719	0.289756	0.537967
Exd2	312.835	-0.245	0.843816	0.289757	0.537966
Srm	738.93	0.252491	1.19126	0.289805	0.537895
1700008J07Rik	34.282	-0.602988	0.658389	0.289856	0.537818
Hba-a2	82.4742	0.470898	1.38597	0.290097	0.537456
B2m	159.085	0.365415	1.28825	0.290125	0.537415
Tspan31	188.538	0.296941	1.22854	0.290292	0.537165
Zfp36	75.5813	0.500389	1.4146	0.290573	0.536744
Dyrk3	122.734	-0.495346	0.709391	0.290751	0.536478
Pinlyp	22.2895	0.844102	1.79515	0.290789	0.536422
Rpl27	2309.93	-0.305411	0.809211	0.291107	0.535947
Nampt	321.389	-0.351624	0.783702	0.291375	0.535548
Exosc5	283.162	0.283141	1.21684	0.291451	0.535434
Rlf	587.19	-0.253578	0.838814	0.291548	0.535289
Slc38a10	87.5927	0.356241	1.28009	0.291802	0.534912
Myl6	460.176	0.276214	1.21101	0.291851	0.534839
Agk	96.5308	-0.399863	0.75793	0.292018	0.53459
Ythdf2	3244.72	-0.179427	0.883054	0.292023	0.534584
0610011F06Rik	27.836	0.544062	1.45807	0.292076	0.534504
Gdi2	2079.87	-0.198885	0.871224	0.292076	0.534504
Trmt11	116.117	-0.371072	0.773208	0.292208	0.534308
Srsf5	862.069	-0.2512	0.840197	0.292418	0.533997
Srpr	1516.99	-0.180608	0.882331	0.292499	0.533875
Dynlt3	38.6004	-0.474796	0.719569	0.29254	0.533815
Zfp758	74.7258	-0.539365	0.688074	0.292586	0.533746
Tmem223	41.5776	0.453367	1.36923	0.292768	0.533476
Mgea5	469.883	0.271759	1.20728	0.292772	0.53347
Sec23ip	237.838	-0.313341	0.804776	0.292832	0.533381
Cdca2	81.4549	0.373862	1.29582	0.293075	0.533021
Pex16	414.249	0.286816	1.21994	0.293299	0.532689
Ndufs8	361.468	0.258347	1.19611	0.293491	0.532405
Tctex1d2	19.1224	0.669336	1.59034	0.293617	0.532219
Pkn2	334.247	-0.353567	0.782647	0.293731	0.532051
Zfp119b	22.8223	-0.879445	0.543576	0.293967	0.531701
Gas5	202.455	-0.440482	0.736888	0.294121	0.531474
Gm5512	52.6125	-0.644112	0.639887	0.294218	0.531331
Mcrs1	1078.51	0.191523	1.14197	0.29427	0.531254
Afg3l2	148.699	-0.336132	0.792162	0.294419	0.531034
Prr23a	112.028	-0.560689	0.677978	0.29451	0.5309
1190007I07Rik	2.27738	-2.21	0.216134	0.294556	0.530832
Tomm7	601.38	-0.253569	0.838819	0.294712	0.530602
Anapc7	1930.92	-0.229412	0.852983	0.29477	0.530517
Baz1a	1382.69	-0.204168	0.868039	0.294877	0.53036
Sc5d	28.4117	0.724084	1.65185	0.295006	0.530169
Pkm	298.936	0.470944	1.38602	0.295158	0.529945
Rbbp4	654.334	-0.223193	0.856667	0.29517	0.529928
Atp6v1e1	721.344	-0.27356	0.827276	0.295283	0.529761
Tmem50b	4171.54	-0.308171	0.807665	0.295372	0.52963
[truncated: 5,421 more rows]
