# Supplementary material for: Exposure of mice to environmentally relevant per- and polyfluoroalkyl substances (PFAS) alters the sperm epigenome
Source: Commun Biol. 2025 Oct 28;8:1487. doi: 10.1038/s42003-025-08865-4 (PMC12568938; doi:10.1038/s42003-025-08865-4)
Supplement: Supplementary file 6 — Supplementary Data 4 [file 42003_2025_8865_MOESM6_ESM.xlsx]

## Sheet: Supplementary Table 6
Supplementary Table 6: Comparative analysis of 4-cell embryo gene expression profiles generated following in vitro fertilization (IVF) using spermatozoa from mice exposed to the high per- and polyfluoroalkyl substances (PFAS) cocktail
Gene1	baseMean2	log2 fold change	Fold change	p-value	log10 p-value
Gm21312	102.403	-2.79692	0.143894	3.22064e-06	5.49206
Chtf8	282.259	-1.11517	0.461637	9.35746e-06	5.02884
Morc3	531.097	-1.17449	0.443041	2.24591e-05	4.64861
Slc6a8	734.871	1.44324	2.71931	7.44682e-05	4.12803
AA792892	11.9248	-5.47647	0.0224604	9.43339e-05	4.02533
BC080695	19.7595	-4.19537	0.0545842	9.55517e-05	4.01976
Zfp936	1960.14	-0.9625	0.513167	0.000138535	3.85844
Pdpn	157.772	1.54876	2.92566	0.000276466	3.55836
AU018829	9314.09	-1.27119	0.414319	0.000423213	3.37344
Tstd2	158.272	-1.01104	0.496188	0.000496418	3.30415
Zfp534	180.227	-1.15845	0.447994	0.000537523	3.2696
Ipo11	506.374	-0.868074	0.547878	0.000552795	3.25744
Gm3139	8892.63	-1.12209	0.459426	0.000682765	3.16573
Guf1	38.8811	-2.20809	0.21642	0.000853069	3.06902
Nat10	670.821	-0.858028	0.551706	0.00127298	2.89518
Gm5643	153.833	2.94347	7.69259	0.0013313	2.87572
Fmr1nb	352.334	0.797739	1.73837	0.00165295	2.78174
Dmbx1	74.1055	-1.64661	0.319389	0.00178772	2.7477
Ren1	29.4557	1.93667	3.82821	0.00187751	2.72642
Gnpat	124.056	1.18905	2.28002	0.00197234	2.70502
Zfp961	309.978	-0.780489	0.582169	0.0020668	2.6847
Ctc1	83.905	-1.13806	0.454372	0.002155	2.66655
Cyfip1	224.717	-0.771752	0.585706	0.00219363	2.65884
Smpd1	436.54	0.947675	1.92876	0.00236625	2.62594
Cse1l	707.278	-0.745184	0.596592	0.00242077	2.61605
Arl14ep	127.826	0.986469	1.98133	0.00243226	2.61399
Mon1b	80.8806	-1.06815	0.47693	0.00246254	2.60862
Aspg	143.883	1.32806	2.51065	0.00263902	2.57856
Mfsd2a	21.4463	-2.48211	0.178982	0.00268543	2.57099
Tardbp	2690.66	-0.584568	0.666849	0.00268578	2.57093
Wbp5	6.32854	4.91143	30.0945	0.0028488	2.54534
Cdc25a	354.275	0.838977	1.78878	0.00292469	2.53392
Msh6	532.653	-0.809403	0.570618	0.00294073	2.53154
AF067061	9.27232	-5.27982	0.0257404	0.00314523	2.50235
Uap1	1811.57	-0.59184	0.663496	0.00325712	2.48717
Nabp1	1704.49	-0.694306	0.618006	0.00341621	2.46646
Rab39	381.523	-0.761924	0.589709	0.00345403	2.46167
Sidt2	266.859	1.00997	2.01387	0.00365718	2.43685
Fam222b	164.164	1.04949	2.06979	0.00367339	2.43493
Trim28	1408.6	0.687939	1.61098	0.00372681	2.42866
Dcaf15	33.2637	1.66296	3.16666	0.00383381	2.41637
Gm20767	12.5446	-3.6941	0.0772619	0.00385193	2.41432
Gm4971	6.74719	-5.34148	0.0246636	0.00385682	2.41377
Klhl9	53.1574	-1.42143	0.373343	0.00411656	2.38547
Tmem147	52.8938	1.36602	2.57758	0.004288	2.36775
2210016L21Rik	169.262	0.851847	1.80481	0.0044322	2.35338
Asun	625.903	-0.691077	0.619391	0.00453156	2.34375
Klf4	235.977	0.997164	1.99607	0.00454605	2.34237
Cdk20	54.951	-1.83093	0.281084	0.00458898	2.33828
Tmem259	76.7484	1.28542	2.43753	0.00459039	2.33815
Top3a	154.804	-1.01027	0.496455	0.00508899	2.29337
U2af2	240.237	-0.698355	0.616275	0.00526417	2.27867
Tnpo3	1408.38	-0.672511	0.627414	0.00558675	2.25284
Wdtc1	733.375	-0.762088	0.589642	0.00561028	2.25102
Ppat	2779.96	-0.544228	0.685758	0.00588933	2.22993
Bbs4	169.893	-0.981205	0.506556	0.00590633	2.22868
Bmi1	171.131	0.847173	1.79897	0.00600523	2.22147
Parg	809.705	-0.779395	0.582611	0.00609764	2.21484
Def8	1518.58	-0.609189	0.655565	0.00617133	2.20962
Lincenc1	47.4415	2.0886	4.25336	0.00652407	2.18548
Kpna1	1397.13	-0.684196	0.622352	0.00652995	2.18509
Gm3286	3650.14	-1.02887	0.490094	0.00656366	2.18285
Cnot6	89.7349	1.01118	2.01556	0.0068266	2.1658
Hdhd3	8.21335	3.22623	9.35821	0.00684526	2.16461
Alg2	97.038	-0.960664	0.51382	0.00685875	2.16376
Pcgf5	858.798	-0.906342	0.533536	0.00695499	2.1577
Usp10	2158.46	-0.461207	0.726378	0.00699183	2.15541
Zfp68	81.9966	-0.941957	0.520526	0.00701974	2.15368
Poldip3	979.081	-0.700201	0.615486	0.00703288	2.15287
Prep	232.393	-0.712968	0.610064	0.00715405	2.14545
Alg10b	76.7715	-1.19841	0.435756	0.00733389	2.13467
Etv5	74.2114	-1.06713	0.477267	0.00737274	2.13237
Zfp280d	120.181	-1.01366	0.495287	0.00769316	2.1139
Sec63	123.528	0.987908	1.98331	0.00772086	2.11233
Dgcr8	271.925	-0.893181	0.538426	0.00786793	2.10414
Brd7	186.556	0.787517	1.7261	0.00791443	2.10158
Plin2	115.268	-1.58391	0.333577	0.00799711	2.09707
Orc1	270.005	-0.97575	0.508475	0.00803778	2.09486
Pik3c3	214.82	-0.841146	0.5582	0.00806427	2.09343
Usp37	2021.81	-0.490699	0.71168	0.00808448	2.09235
Papd4	462.775	-0.6366	0.643227	0.00839647	2.0759
Apc	215.286	0.923398	1.89658	0.00846459	2.07239
Wtap	4317.2	-0.585247	0.666535	0.00853369	2.06886
Zfp800	46.4242	-1.39342	0.38066	0.00881808	2.05463
Hiatl1	1251.82	-0.641211	0.641175	0.00897083	2.04717
D1Pas1	52.8838	-1.38058	0.384063	0.00946752	2.02376
Rbbp5	185.238	-0.744089	0.597045	0.00948294	2.02306
Dnajc12	35.7473	1.415	2.6666	0.00954923	2.02003
Rtel1	347.662	-0.668703	0.629072	0.00979792	2.00887
Cdc23	339.765	-0.588972	0.664817	0.0098562	2.00629
Usp38	666.044	-1.05897	0.479975	0.00988194	2.00516
Sprtn	70.6466	-1.21888	0.429616	0.00992541	2.00325
Prpf18	435.165	-0.560656	0.677994	0.00996768	2.00141
Pabpc4	1022.62	0.655962	1.57567	0.00998366	2.00071
Gpatch3	272.058	0.804731	1.74682	0.0100705	1.99695
Gpr137	10.056	2.64777	6.26696	0.0103831	1.98367
Isg20l2	526.258	-0.691092	0.619385	0.0104942	1.97905
Klhl18	59.7552	-1.25897	0.417843	0.010591	1.97506
Dr1	430.859	-0.725645	0.604727	0.0108355	1.96515
Gm4567	14.8653	-3.58932	0.0830821	0.0108474	1.96468
Arhgef19	39.7971	1.34016	2.5318	0.0110672	1.95596
Aup1	77.1127	0.97836	1.97022	0.0113914	1.94342
Myo19	64.7743	-1.18533	0.439723	0.0115634	1.93691
Pop1	206.908	-0.749133	0.594961	0.0117658	1.92938
Sirt1	403.415	0.822154	1.76804	0.0119359	1.92315
Rhot1	511.687	-0.722435	0.606074	0.012171	1.91467
Brcc3	52.632	1.54025	2.90844	0.012346	1.90847
Dpp9	179.105	-1.24029	0.423287	0.0123794	1.9073
Impa1	120.349	-0.86136	0.550433	0.0127761	1.8936
Ncapd2	130.068	-1.14324	0.45274	0.0129464	1.88785
D030056L22Rik	370.69	-0.640931	0.641299	0.0129482	1.88779
Itgb5	385.6	0.703834	1.62883	0.0129532	1.88762
Ulk1	1841.95	0.582273	1.49721	0.0130077	1.8858
Ptcd3	320.186	-0.662234	0.631899	0.0131347	1.88158
Irak3	22.5734	2.20885	4.62305	0.0132988	1.87619
4930468A15Rik	9.63562	-3.01677	0.123556	0.0135757	1.86724
Cd24a	85.8089	-0.978456	0.507522	0.0138277	1.85925
Plekha8	87.7683	1.0913	2.13066	0.0139527	1.85534
Ilf3	1565.79	-0.459055	0.727463	0.0140606	1.852
Bcl10	110.207	-0.810529	0.570173	0.0140843	1.85127
Dpy19l4	32.4618	-1.56039	0.339059	0.0140873	1.85117
Gm20604	40.8081	1.68867	3.2236	0.0142023	1.84764
Smg5	814.921	-0.569094	0.67404	0.0143507	1.84313
Mastl	148.186	-0.817988	0.567232	0.0143686	1.84258
Ctsf	31.0111	1.77112	3.41318	0.0144373	1.84051
Spata2	538.283	-0.833431	0.561193	0.0144989	1.83866
Gramd2	14.0262	-3.02323	0.123003	0.0146411	1.83443
Rab3ip	138.832	-0.777136	0.583524	0.0147857	1.83016
Atic	381.986	-0.751899	0.593821	0.0150099	1.82362
Cdkn2aipnl	107.672	0.810419	1.75372	0.015444	1.81124
Larp1	492.609	0.682374	1.60478	0.0154692	1.81053
Yy1	294.187	0.7735	1.70941	0.0155468	1.80836
Anp32b	1617.32	0.592873	1.50825	0.0156664	1.80503
Coa5	189.86	-0.803016	0.57315	0.0158129	1.80099
Tdpoz4	538.008	-1.06497	0.477983	0.0159073	1.7984
Ptpn18	15.2558	2.31086	4.96178	0.0160698	1.79399
4930430J02Rik	4.67505	-4.08545	0.0589056	0.0163531	1.7864
Alg11	76.5641	-0.981378	0.506496	0.0164078	1.78495
Atf4	851.365	-0.527602	0.693707	0.0164157	1.78474
Dhodh	103.348	0.919572	1.89155	0.0168355	1.77377
Scyl2	115.309	-0.910566	0.531976	0.0170819	1.76746
Mybbp1a	2131.33	-0.569107	0.674034	0.0172179	1.76402
Ddx26b	25.266	-2.19645	0.218174	0.0172558	1.76307
Dnajc24	114.346	0.713453	1.63972	0.0173301	1.7612
Fdx1l	45.3103	1.26786	2.40804	0.0174053	1.75932
Usp34	462.46	0.555485	1.46966	0.0176621	1.75296
Wdr3	881.592	-0.56333	0.676738	0.01784	1.7486
Kctd20	513.182	-0.590145	0.664276	0.0178686	1.74791
Eif4ebp1	408.944	0.73714	1.66687	0.0180589	1.74331
Rfpl4b	5.77424	-4.24448	0.0527574	0.0181556	1.74099
Sgol1	240.822	-0.597344	0.66097	0.0182549	1.73862
Trmu	12.043	2.02145	4.05993	0.0183435	1.73652
Nptx2	43.3738	-1.23105	0.426009	0.0184379	1.73429
Kdm1a	100.507	0.870595	1.82842	0.0185433	1.73181
Stk38l	219.666	-0.762089	0.589642	0.0188909	1.72375
Gm29766	280.404	0.877632	1.83736	0.0189188	1.72311
Cnot2	554.27	-0.550401	0.68283	0.0192869	1.71474
Suox	24.6889	-2.17918	0.220801	0.0196152	1.70741
Pomc	12.4487	-1.91216	0.265695	0.0200889	1.69704
Gtf3c3	216.588	-0.653846	0.635584	0.0203758	1.69088
Gm2042	348.172	0.708173	1.63373	0.0204646	1.689
Phc2	59.368	0.997908	1.9971	0.0205646	1.68688
Gid4	1902.91	-1.71681	0.30422	0.0207031	1.68396
Gm13152	94.4467	-1.01207	0.495834	0.02082	1.68152
Tdpoz2	107.195	-1.20599	0.433473	0.0208222	1.68147
Trmt61a	373.438	-0.666229	0.630152	0.0209032	1.67979
Rbm12	450.597	-0.777072	0.58355	0.0209531	1.67875
Obfc1	126.548	-0.733494	0.601446	0.0209992	1.6778
H2-DMa	42.8551	1.54282	2.91363	0.0211751	1.67417
Picalm	161.668	0.830535	1.77834	0.021188	1.67391
Papd5	545.556	0.500942	1.41514	0.0212798	1.67203
Aldh9a1	227.46	-0.824177	0.564804	0.0214195	1.66919
Ebpl	27.348	1.51227	2.85259	0.0215574	1.6664
Il17ra	224.924	-0.662623	0.631729	0.0218132	1.66128
Tra2a	698.872	-0.484986	0.714504	0.0225536	1.64678
Sephs2	147.464	-0.88937	0.53985	0.0230489	1.63735
Maea	139.25	0.740319	1.67055	0.0231758	1.63497
2410127L17Rik	131.404	0.831691	1.77977	0.0232514	1.63355
Zmym4	85.5423	0.937336	1.91499	0.0234468	1.62992
Zfp809	182.305	-1.11044	0.463152	0.0235497	1.62801
Adprm	12.2654	3.16927	8.99588	0.0237834	1.62373
Kidins220	178.691	0.786562	1.72496	0.024102	1.61795
Cux2	75.0088	-0.842711	0.557595	0.0243377	1.61372
Naa30	88.4117	1.00074	2.00102	0.0243656	1.61322
Med22	738.556	-0.408623	0.753342	0.0249973	1.60211
Abhd1	24.4879	1.35862	2.56439	0.0251519	1.59943
Cstf2t	323.972	-1.06246	0.478815	0.0253631	1.5958
Csrnp2	212.491	-0.780399	0.582206	0.0254962	1.59352
Ppp1r12c	39.3619	1.39131	2.62317	0.0256229	1.59137
Taf1a	459.363	-0.561715	0.677496	0.0257067	1.58995
Becn1	271.412	0.644531	1.56323	0.0257746	1.58881
D5Ertd577e	698.628	-0.69313	0.618511	0.026442	1.57771
Plekhm3	409.764	-0.575522	0.671043	0.0265519	1.5759
Caprin1	1338.06	-0.576235	0.670712	0.0268282	1.57141
Slc22a5	33.5914	-1.52696	0.347009	0.0271227	1.56667
Slc25a38	372.579	-0.677547	0.625228	0.0272543	1.56456
Gemin5	1642.26	-0.472782	0.720574	0.0272924	1.56396
Anapc4	250.71	-0.635352	0.643784	0.027738	1.55692
Ppp2r2a	1205.77	-0.416724	0.749124	0.0279022	1.55436
Tmtc3	77.6687	0.87251	1.83084	0.0283138	1.548
Zmym1	431.708	-0.61734	0.651872	0.0285135	1.54495
Ints10	113.267	-0.764417	0.588691	0.0286275	1.54322
Dhx37	122.156	-0.693393	0.618398	0.0288812	1.53938
Cdk4	510.55	0.493184	1.40755	0.0291889	1.53478
Rnasek	258.058	0.629465	1.54699	0.0293857	1.53186
Ptpn21	767.129	-0.403363	0.756094	0.0295481	1.52947
Cul2	403.842	-0.511235	0.701622	0.0300595	1.52202
Agpat9	1417.36	-0.843723	0.557204	0.0302019	1.51997
Tti1	199.041	-0.704767	0.613542	0.030275	1.51892
Tnpo1	1025.98	-0.521604	0.696597	0.030302	1.51853
Dcakd	46.1043	-1.25853	0.417969	0.0303327	1.51809
Cystm1	29.8302	1.26441	2.40229	0.0303707	1.51755
Larp1b	764.737	0.568331	1.48281	0.0305335	1.51522
Tecr	191.958	0.692385	1.61595	0.0307611	1.512
Pias2	169.494	0.642993	1.56156	0.0308095	1.51132
Imp3	1088.42	-0.644557	0.639689	0.0312093	1.50572
Fam13b	98.4088	-0.968029	0.511204	0.0313973	1.50311
Rtn4	1021.98	0.565881	1.48029	0.0314257	1.50272
Ipo7	1217.89	-0.739376	0.598998	0.0314366	1.50256
Zfp574	523.29	-0.550122	0.682962	0.0315326	1.50124
Rftn1	90.7864	-3.09794	0.116796	0.0317296	1.49853
Cpsf4	382.325	-0.625864	0.648032	0.0319118	1.49605
Grb14	15.9475	2.21258	4.63504	0.0321195	1.49323
Dnajc19	164.32	0.79928	1.74023	0.0326082	1.48667
Uba6	116.32	-0.859474	0.551154	0.0326522	1.48609
Foxk2	77.3765	0.96091	1.94654	0.0333352	1.4771
Pramel4	1312.83	-0.421769	0.746509	0.0334826	1.47518
Cfap20	295.108	-0.506333	0.70401	0.033586	1.47384
Zzz3	925.431	-0.4731	0.720415	0.0335989	1.47367
Tor3a	32.3678	1.76153	3.39057	0.033632	1.47325
Zdhhc13	51.7613	1.07338	2.10435	0.033744	1.4718
B020004J07Rik	294.427	-1.57596	0.335419	0.0338098	1.47096
Ipo5	4165.74	-0.446839	0.733649	0.033874	1.47013
Cwc22	517.48	-0.688799	0.62037	0.0338949	1.46987
Ppp1r10	349.4	-0.704981	0.613451	0.034138	1.46676
Slc16a6	1274.24	-0.514733	0.699922	0.0341829	1.46619
Zfp53	35.0316	1.35164	2.55202	0.034487	1.46234
Tug1	408.602	-0.610634	0.654909	0.0345264	1.46185
Atxn7	282.561	0.648183	1.56719	0.0346349	1.46049
Mob1b	219.468	-0.662908	0.631604	0.0350001	1.45593
Acox1	43.7113	-1.16109	0.447173	0.0350308	1.45555
6430706D22Rik	165.976	-0.707559	0.612355	0.0350428	1.4554
Styx	94.2092	0.714464	1.64087	0.0350917	1.4548
Xpot	630.631	-0.682891	0.622916	0.0351283	1.45434
Xist	438.291	0.812685	1.75648	0.0351686	1.45385
Ube2z	242.305	0.83677	1.78605	0.035188	1.45361
Phyh	281.079	-0.565928	0.675521	0.0351952	1.45352
Prpf39	418.542	-0.541829	0.6869	0.0352785	1.45249
Rfwd3	856.28	-0.701105	0.615101	0.0353777	1.45127
Ints7	301.35	-0.554232	0.681019	0.0354344	1.45057
Ube2h	173.273	0.647443	1.56639	0.0355002	1.44977
Rab27a	134.249	-0.831923	0.56178	0.0355448	1.44922
Ppp2cb	142.673	0.778932	1.71586	0.0355689	1.44893
Kcnk5	2221.66	-0.471419	0.721255	0.0355746	1.44886
Rbm15	60.7115	-1.22601	0.427499	0.0357332	1.44693
L2hgdh	1694.57	-0.391168	0.762512	0.0357371	1.44688
Gm10324	75.5958	-0.804977	0.572371	0.0357549	1.44666
Ankrd13c	732.366	-0.440121	0.737073	0.0359554	1.44424
Arrdc2	236.422	-0.604205	0.657834	0.0363848	1.43908
Ddx42	323.255	-0.710808	0.610978	0.0366601	1.43581
Wdr36	1747.17	-0.436994	0.738672	0.0369153	1.43279
Zfp97	774.261	-0.558291	0.679106	0.0370178	1.43159
Rb1cc1	3063.11	-0.528315	0.693364	0.0370383	1.43135
Arf3	151.547	0.893288	1.8574	0.0370894	1.43075
Tceal8	47.07	1.25435	2.38559	0.0371031	1.43059
Cct4	3520.53	-0.493301	0.710398	0.0376133	1.42466
Nbn	116.432	-0.77877	0.582863	0.0376187	1.4246
Plac9b	69.1861	0.942586	1.92197	0.0379236	1.42109
Fem1b	320.797	0.840587	1.79078	0.0379283	1.42104
2610001J05Rik	88.0597	0.964013	1.95073	0.037999	1.42023
Sppl3	346.502	0.671618	1.59286	0.0380186	1.42
Atxn2	70.6453	0.965588	1.95286	0.0380327	1.41984
D6Wsu163e	121.154	0.727138	1.65535	0.0381541	1.41846
Kdm3a	290.801	-0.524748	0.695081	0.0382274	1.41763
B020031M17Rik	13.8018	-2.1502	0.225282	0.038262	1.41723
Cabin1	213.264	-0.694077	0.618105	0.0383175	1.4166
Uimc1	148.572	0.640597	1.55897	0.0383232	1.41654
Rcor1	161.866	0.716704	1.64342	0.0384624	1.41496
Mapk1	976.897	-0.512133	0.701185	0.0384731	1.41484
Noc3l	167.536	-0.6547	0.635207	0.0386206	1.41318
Cenpi	168.313	-0.87428	0.545526	0.0388816	1.41026
Epm2a	42.5377	-1.28581	0.41014	0.0389735	1.40923
Nipbl	434.885	0.442206	1.35868	0.0389925	1.40902
Edem2	68.6559	0.934235	1.91088	0.0392681	1.40596
Dlg3	41.8459	1.05665	2.0801	0.0395765	1.40256
Pabpc1	1782.71	0.622598	1.53965	0.039755	1.40061
Incenp	609.197	-0.567732	0.674676	0.040083	1.39704
Siah2	91.8297	1.18142	2.26801	0.0405251	1.39228
Abcb7	121.679	0.766906	1.70162	0.0406073	1.3914
Naa11	47.1505	-0.961576	0.513496	0.040842	1.38889
Mthfd1	454.865	-0.605102	0.657425	0.0408815	1.38847
Rpap3	686.232	-0.471747	0.721091	0.0409457	1.38779
Ankle2	375.359	-0.502168	0.706045	0.0411447	1.38569
2310003H01Rik	34.822	1.12762	2.18498	0.0414451	1.38253
Smarcd3	15.7595	1.76414	3.39671	0.0415173	1.38177
Stmn3	642.907	0.462516	1.37794	0.0422887	1.37378
Utp6	484.679	-0.539024	0.688236	0.0428917	1.36763
Arcn1	626.665	-0.477273	0.718334	0.0429494	1.36704
Xlr5a	24.8365	1.28202	2.43178	0.0430092	1.36644
Pwp2	607.037	-0.494686	0.709716	0.0433728	1.36278
Ythdf2	3244.72	-0.368754	0.774451	0.0434258	1.36225
Tollip	450.763	-0.560168	0.678223	0.0434289	1.36222
Cdc6	1544.16	-0.444216	0.734984	0.0434339	1.36217
Usp15	265.157	-0.638763	0.642264	0.0438781	1.35775
Kcne3	7.37431	2.43967	5.42518	0.0439024	1.35751
Als2	515.7	-0.476115	0.718911	0.0439228	1.35731
Wdr47	114.09	-0.877897	0.54416	0.0439402	1.35714
Rest	542.366	0.519792	1.43375	0.0440329	1.35622
Tmem229b	1779.66	-0.474751	0.719591	0.0440961	1.3556
Fastk	65.6849	-0.859915	0.550985	0.0441005	1.35556
Setdb2	218.086	-0.584715	0.666781	0.0442897	1.3537
Ugdh	141.395	-0.687428	0.62096	0.0442963	1.35363
Ephx2	26.5902	4.25104	19.041	0.0443576	1.35303
Mis12	227.051	-0.56667	0.675173	0.0444044	1.35257
Trim43c	9657.8	-0.684971	0.622018	0.0444841	1.3518
Asb13	129.448	0.577246	1.492	0.0444964	1.35168
Usp9x	312.779	0.60562	1.52163	0.0445309	1.35134
Zfp960	2711.42	-0.525432	0.694751	0.044578	1.35088
Itch	311.683	-0.723433	0.605655	0.0446466	1.35021
Ddx4	40.4705	-1.10461	0.465028	0.0447182	1.34952
Zfp184	20.3303	-1.52338	0.34787	0.0452079	1.34479
Hmgcs1	420.41	-0.603186	0.658299	0.0453634	1.34329
Slc12a2	1318.93	0.573204	1.48782	0.0456596	1.34047
Spi1	28.5214	1.81312	3.51402	0.0456985	1.3401
Smarca4	1335.85	0.395452	1.31536	0.0460252	1.337
Aste1	72.5919	-1.03984	0.486382	0.0461589	1.33574
Pot1b	43.4834	-1.03902	0.486658	0.0465086	1.33247
Itgb1bp1	299.238	0.504497	1.41863	0.04675	1.33022
4833420G17Rik	259.987	-0.522056	0.696379	0.0468354	1.32943
Gm1995	420.335	-0.901304	0.535403	0.0470161	1.32775
Rad17	520.196	-0.473184	0.720373	0.0470957	1.32702
Sp110	3507.67	-0.626901	0.647566	0.0471382	1.32663
Pkig	173.166	0.57119	1.48575	0.0471994	1.32606
Ptplb	147.731	0.65112	1.57039	0.0472348	1.32574
Ppp3r1	92.2031	-0.844644	0.556848	0.0481326	1.31756
Nedd1	340.655	-0.686654	0.621293	0.0481379	1.31751
Zfp62	37.1524	-1.21761	0.429995	0.0483159	1.31591
Txndc17	45.0328	1.13404	2.19473	0.0486986	1.31248
Kif20a	1429.89	-0.435886	0.73924	0.048699	1.31248
Ddias	1026.99	-0.51575	0.699429	0.0487251	1.31225
Sf1	626.692	-0.413492	0.750804	0.0488873	1.3108
Acsl1	50.8076	-1.28035	0.411697	0.0489645	1.31012
Rgcc	6.40635	3.3378	10.1106	0.0491102	1.30883
Gnpda1	81.0397	1.15924	2.2334	0.0493221	1.30696
Rpl39l	866.547	-0.510576	0.701942	0.0494935	1.30545
Ivns1abp	1298.71	-0.469129	0.7224	0.0495028	1.30537
Xpo5	172.016	-0.667008	0.629811	0.0495957	1.30456
Rcc2	126.992	0.815713	1.76017	0.0496702	1.3039
Gm6251	5.26105	3.01071	8.05958	0.0496889	1.30374
Cst7	342.48	-0.794214	0.576657	0.0498166	1.30263
Derl1	237.704	-0.469909	0.72201	0.0499732	1.30126
Med13	213.711	0.535522	1.44947	0.0503409	1.29808
Pip5k1c	60.0824	-1.22447	0.427955	0.0504069	1.29751
Slc30a2	73.4175	-1.42748	0.37178	0.0506204	1.29567
Zfp386	42.6906	-1.14555	0.452018	0.0506563	1.29537
Spc24	75.1205	0.980099	1.9726	0.0508111	1.29404
Omd	22.0343	1.468	2.76638	0.0508684	1.29355
Mfap1b	336.004	-0.664606	0.630861	0.051257	1.29025
Map7d2	522.113	-0.455219	0.729399	0.0513003	1.28988
Gm8994	69.3585	-0.914087	0.53068	0.0516089	1.28728
Lgals9	36.838	1.51322	2.85447	0.0518451	1.28529
Mgrn1	150.344	-0.622502	0.649543	0.0520156	1.28387
Zbtb21	64.7761	-0.835627	0.56034	0.0520436	1.28363
Ddx43	28.3506	1.24446	2.3693	0.0524405	1.28033
Agps	143.016	0.644818	1.56354	0.0525506	1.27942
Nr2c2ap	448.686	-0.537916	0.688765	0.0528254	1.27716
Fdx1	150.734	0.803651	1.74551	0.053021	1.27555
Limd2	33.8221	1.2311	2.34746	0.0537646	1.2695
Gcnt2	103.155	-1.85738	0.275977	0.0541202	1.26664
Mcat	29.3002	1.28656	2.43946	0.0542169	1.26587
Ccdc107	35.2972	0.940092	1.91865	0.0543136	1.26509
Polr2m	1287.85	-0.377601	0.769716	0.0545339	1.26333
Haus1	49.7927	0.819219	1.76445	0.054812	1.26112
Klhl12	578.217	-0.442489	0.735864	0.054955	1.25999
Cmtr1	254.985	-0.512862	0.700831	0.0549574	1.25997
Nek2	2297.08	-0.382202	0.767265	0.055038	1.25934
Slc23a2	92.0974	0.806059	1.74843	0.0550621	1.25915
Fam83d	55.1901	-1.03714	0.487293	0.0555167	1.25558
Ptpn11	400.349	0.461326	1.37681	0.0555861	1.25503
Zfp143	614.695	-0.50244	0.705912	0.0560692	1.25128
Ss18	761.478	-0.439696	0.73729	0.0560921	1.2511
Mfn2	255.269	-0.605743	0.657133	0.0562303	1.25003
Wdr26	362.501	0.594551	1.51	0.0563495	1.24911
Hspa2	47.198	-1.05563	0.481086	0.0568721	1.2451
Pkp4	70.1378	0.817707	1.7626	0.0569922	1.24418
Gnas	139.013	0.717029	1.64379	0.0573371	1.24156
Mgarp	183.338	0.875613	1.83479	0.0575401	1.24003
Jakmip1	20.0653	1.36853	2.58207	0.0576871	1.23892
Haus6	627.969	-0.622488	0.64955	0.057782	1.23821
Atg12	887.025	-0.464782	0.724581	0.0577923	1.23813
Inip	236.824	-0.568055	0.674526	0.0579181	1.23719
Pwp1	1383.72	-0.446913	0.733611	0.0580907	1.23589
Rrm1	412.167	-0.496457	0.708845	0.0582354	1.23481
Gpam	51.4158	-0.957019	0.51512	0.0582998	1.23433
Fignl1	282.454	-0.561201	0.677738	0.058325	1.23415
Suz12	700.707	0.545679	1.45971	0.0586055	1.23206
Slc45a4	74.3304	1.01024	2.01424	0.0587152	1.23125
Gdap2	1489.28	-0.384004	0.766308	0.0589497	1.22952
Fgf1	75.6004	-1.11814	0.460689	0.0592566	1.22726
Avl9	275.83	0.621696	1.53868	0.0593255	1.22676
Sptan1	301.589	0.595411	1.5109	0.0595518	1.22511
1700113A16Rik	7.37381	2.12705	4.36823	0.0598759	1.22275
Malat1	1018	0.723879	1.65162	0.0600485	1.2215
Abhd12	39.3455	-1.02985	0.489762	0.0606137	1.21743
Ctdp1	272.144	-0.645446	0.639295	0.0607169	1.21669
Pafah1b2	1305.14	-0.352866	0.783027	0.0607192	1.21667
Pgam5	166.321	0.621019	1.53796	0.0607488	1.21646
Sec61a2	67.9017	0.857581	1.812	0.0608744	1.21557
Dnm2	339.344	-0.576456	0.670609	0.0612866	1.21263
Prc1	1943.04	-0.380724	0.768052	0.0614163	1.21172
Phrf1	709.69	-0.398097	0.758859	0.0616209	1.21027
Mettl20	17.7394	-1.53314	0.345523	0.0616443	1.21011
Snd1	136.117	-0.613631	0.65355	0.0618552	1.20862
Micu1	99.5334	-1.23051	0.426166	0.0619078	1.20825
Rab2b	236.042	-0.459	0.72749	0.0619945	1.20765
Palb2	86.5339	-0.845011	0.556706	0.0620143	1.20751
D10Wsu102e	346.583	-0.521341	0.696724	0.0625069	1.20407
Ppp2r1b	120.445	-0.735348	0.600673	0.0627009	1.20273
Trmt1l	66.6231	-0.811411	0.569824	0.0628793	1.20149
Msh2	215.318	-0.624224	0.648769	0.0629927	1.20071
Ttc1	1318.83	0.400097	1.3196	0.0631015	1.19996
Klhl25	26.7732	-1.38262	0.383522	0.0632248	1.19911
Nampt	321.389	-0.667682	0.629517	0.0634037	1.19789
Mtif3	128.697	0.757296	1.69032	0.0634675	1.19745
Arid1a	1289.56	0.422906	1.34063	0.0644878	1.19052
Abcd3	56.0413	-1.20809	0.43284	0.0645538	1.19008
Brdt	281.044	-0.609323	0.655504	0.0647528	1.18874
Fbxo34	892.343	-0.710032	0.611306	0.0648936	1.1878
AU015228	71.712	-2.67327	0.156771	0.0649432	1.18747
Gnl3l	355.811	-0.453752	0.730141	0.0650487	1.18676
Uck1	108.841	-0.771161	0.585946	0.0652199	1.18562
Wdr5	2282.73	-0.360898	0.77868	0.0652355	1.18552
N4bp1	78.7358	0.728012	1.65636	0.0652719	1.18527
Ctnnal1	210.575	-0.549302	0.683351	0.0653161	1.18498
Tonsl	68.73	-0.765371	0.588302	0.0653611	1.18468
Uba1	1196.46	-0.382205	0.767264	0.0653757	1.18458
Ppp1cc	1401.59	0.415215	1.3335	0.0654121	1.18434
Hspa9	1988.75	-0.365389	0.776259	0.0656627	1.18268
Metap1	927.005	-0.377692	0.769668	0.0657668	1.18199
Ppp1r12a	127.807	0.675507	1.59716	0.0660264	1.18028
Nop2	1502.12	-0.348719	0.785281	0.066063	1.18004
Eya3	172.104	-0.531048	0.692052	0.0661743	1.17931
Sgk3	687.624	-0.500623	0.706801	0.0664102	1.17777
Tctn3	86.9234	0.763211	1.69726	0.0665275	1.177
Apeh	34.6501	1.03181	2.04459	0.0669745	1.17409
Exosc7	743.514	0.352832	1.27707	0.0673501	1.17166
Tsr1	1292.82	-0.416369	0.749308	0.067351	1.17166
Sat2	8.12023	2.88613	7.39283	0.0673558	1.17163
Rbmxl1	576.513	-0.398833	0.758472	0.0674213	1.1712
Wac	807.539	0.42098	1.33884	0.0675725	1.17023
Tmem8	65.6341	0.746497	1.67771	0.0675845	1.17015
Tmem254a	114.966	0.789239	1.72816	0.0677511	1.16908
Mettl15	17.7812	1.37913	2.60111	0.0678031	1.16875
Api5	619.862	-0.500194	0.707012	0.0679639	1.16772
Zdhhc12	47.3992	0.860287	1.8154	0.0680885	1.16693
Atp6v0b	324.062	0.634755	1.55267	0.0681631	1.16645
Dhx8	609.666	-0.487103	0.713456	0.0683384	1.16533
Bag1	399.697	0.531606	1.44554	0.0685507	1.16399
Fam26f	41.836	1.02746	2.03843	0.0687498	1.16273
Heatr3	848.616	-0.398708	0.758537	0.0688636	1.16201
2810428I15Rik	53.5777	0.920122	1.89227	0.0689785	1.16129
Zbtb5	192.552	-0.740471	0.598544	0.0690213	1.16102
Gnb1l	111.551	0.842238	1.79283	0.0692963	1.15929
Sptssa	200.458	-0.601657	0.658997	0.0694064	1.1586
Dtl	931.44	-0.525094	0.694914	0.0694441	1.15836
Nploc4	265.551	0.514119	1.42812	0.069534	1.1578
Slc2a3	102.661	-0.683904	0.622479	0.0695375	1.15778
Gfra3	53.1194	-0.902247	0.535053	0.0697175	1.15666
Suds3	102.9	0.706397	1.63172	0.0699768	1.15505
Gm5	38.0244	1.13463	2.19563	0.0699863	1.15499
Vcpip1	115.69	-0.778118	0.583127	0.0700169	1.1548
Wdyhv1	56.8649	0.874689	1.83361	0.0702083	1.15361
Nol9	1818.54	-0.401044	0.75731	0.0702399	1.15342
Commd4	97.7183	0.644665	1.56338	0.0702585	1.1533
Ptcra	48.8691	1.06206	2.08791	0.0703205	1.15292
9430008C03Rik	60.3197	0.7578	1.69091	0.070491	1.15187
Hltf	57.3125	-0.924483	0.526869	0.0705182	1.1517
Apom	22.3691	-1.25592	0.418728	0.0706175	1.15109
Fam161b	63.4127	-0.96068	0.513815	0.0706347	1.15098
Zfand2a	1367.18	-0.521506	0.696644	0.070662	1.15081
Ppp1r14d	4.99492	-2.43721	0.184641	0.0707156	1.15048
Gsta1	13.175	2.04699	4.13244	0.0707417	1.15032
Hmgcr	51.8123	-0.93658	0.52247	0.0707517	1.15026
Rcl1	1890.94	-0.43207	0.741198	0.0710538	1.14841
Atg14	1772.43	-0.388171	0.764098	0.071375	1.14645
Brd8	546.452	-0.442305	0.735958	0.0717519	1.14417
Exoc1	144.453	-0.665097	0.630646	0.0718143	1.14379
Sap30l	72.86	1.00748	2.0104	0.0718761	1.14342
Tulp1	43.751	0.924944	1.89861	0.0719138	1.14319
Spink2	21.0779	1.23283	2.35028	0.072069	1.14225
Trim61	115.966	0.748473	1.68001	0.0720744	1.14222
Usp17lb	127.391	-2.60328	0.164564	0.0723139	1.14078
P3h1	51.3426	0.865741	1.82228	0.0723785	1.14039
Rnf44	162.785	0.539692	1.45366	0.0723963	1.14028
Ddx20	796.281	-0.515491	0.699555	0.0724447	1.13999
Zfp958	222.288	0.453317	1.36919	0.0726804	1.13858
Usp21	41.452	1.13383	2.1944	0.0729508	1.13697
Pitpnc1	63.7078	-0.749727	0.594716	0.0733453	1.13463
Actr1a	340.917	0.415072	1.33337	0.0733612	1.13453
Akap8l	133.903	0.585758	1.50083	0.0736917	1.13258
Themis2	36.5999	1.02759	2.03862	0.0737549	1.13221
Esrrb	79.9501	0.915444	1.88615	0.0739315	1.13117
Acyp1	23.3587	1.0711	2.10104	0.0739653	1.13097
E130311K13Rik	13.1914	1.59472	3.02036	0.0739934	1.13081
Tada3	112.658	0.684064	1.60666	0.0742404	1.12936
Jak2	130.881	0.678189	1.60013	0.0745832	1.12736
Phkg2	361.707	0.399546	1.31909	0.0747491	1.12639
Gorasp2	316.119	-0.428426	0.743072	0.0747682	1.12628
Ifrd2	98.2609	-0.687514	0.620923	0.0747768	1.12623
Ercc6	110	0.693086	1.61674	0.0747968	1.12612
Gm10697	817.374	-1.30206	0.405548	0.0750155	1.12485
Jtb	359.258	0.641719	1.56019	0.0750332	1.12475
Mzt1	179.538	-0.45412	0.729955	0.0751934	1.12382
Mrrf	124.25	-0.551056	0.68252	0.0754531	1.12232
Ncapg	129.931	-0.846918	0.555971	0.0756331	1.12129
Aven	65.3993	0.817568	1.76243	0.0758355	1.12013
Gldc	1559.74	0.470661	1.38574	0.0760508	1.1189
Sgpl1	79.5096	-0.888285	0.540256	0.0766475	1.1155
Ncbp1	1364.52	-0.369194	0.774215	0.0766579	1.11544
Hnrnpab	2392.38	0.545332	1.45936	0.0766871	1.11528
Lrrfip1	44.1896	0.905065	1.87263	0.0770559	1.11319
Otud6b	2115.46	-0.449487	0.732303	0.0770981	1.11296
Ercc5	87.3933	-0.800724	0.574061	0.0772963	1.11184
Golt1b	601.395	-0.493805	0.71015	0.0773717	1.11142
Lrrc59	1023.97	-0.358411	0.780023	0.0774152	1.11117
Tm9sf1	121.174	-0.672358	0.62748	0.0774915	1.11075
Dnal4	53.9757	0.930076	1.90538	0.0775629	1.11035
Lipt1	51.0038	0.984476	1.97859	0.0776786	1.1097
Mettl13	177.187	-0.568904	0.674129	0.0777698	1.10919
Tspyl1	59.5073	-0.829253	0.562821	0.0777949	1.10905
Scamp3	177.236	0.523433	1.43737	0.0778188	1.10892
Btbd2	78.1776	-1.07019	0.476255	0.0779694	1.10808
Sfpq	320.774	0.596658	1.51221	0.0779744	1.10805
Fus	312.886	-0.486088	0.713958	0.0780021	1.10789
Nsun2	2744.39	-0.326277	0.797592	0.078015	1.10782
Uba2	1571.63	-0.38333	0.766666	0.0780324	1.10773
Tagln2	78.9605	1.22022	2.32981	0.0783106	1.10618
Slc16a1	220.724	-0.730984	0.602493	0.07853	1.10496
Kif11	445.139	-0.46011	0.726931	0.0785866	1.10465
Fntb	61.7166	0.839425	1.78934	0.0786171	1.10448
Zbtb9	97.4271	-0.794199	0.576663	0.0793481	1.10046
Gak	129.484	0.589441	1.50466	0.079448	1.09992
Mical3	349.338	-0.416205	0.749393	0.0798617	1.09766
Cuedc2	68.2649	0.718064	1.64497	0.0801331	1.09619
Gstm1	450.857	-0.573735	0.671875	0.0804524	1.09446
Ly6a	56.4008	1.11675	2.16857	0.0805837	1.09375
Dcbld1	148.265	0.745616	1.67669	0.0806071	1.09363
Atp5g3	261.887	0.539873	1.45384	0.0808049	1.09256
Gm4340	8.98554	-6.82489	0.00882073	0.0809582	1.09174
Hilpda	48.1982	0.737401	1.66717	0.0811518	1.0907
Rab5b	397.187	-0.516642	0.698997	0.0812218	1.09033
Fv1	36.8338	-1.14658	0.451694	0.0812967	1.08993
Ccdc32	111.424	0.586679	1.50179	0.0813345	1.08973
Gm10696	170.185	-1.40153	0.378527	0.0815252	1.08871
Tmem120a	392.782	0.375485	1.29728	0.0816378	1.08811
Bnip2	213.12	-0.502718	0.705776	0.0817228	1.08766
Arhgap8	26.1677	1.00296	2.00411	0.0820137	1.08611
E130309D02Rik	675.691	-0.405381	0.755037	0.0820652	1.08584
Mterf4	249.61	0.443698	1.36009	0.0820671	1.08583
Fbxo15	16055.3	-0.533581	0.690838	0.0823949	1.0841
Zfp707	362.072	-0.644272	0.639816	0.0823979	1.08408
Gm14295	11.1448	1.53813	2.90417	0.0824067	1.08404
Pus7	321.81	-0.535543	0.689899	0.0824111	1.08401
Pabpn1	750.88	0.472026	1.38706	0.0826891	1.08255
Sgsm3	187.734	-0.480162	0.716897	0.0828338	1.08179
Havcr1	117.569	-0.83149	0.561949	0.0829222	1.08133
Mtfr1	266.823	-0.542024	0.686807	0.0830011	1.08092
Lysmd1	70.6563	-0.909568	0.532345	0.083051	1.08066
Gm20939	355.319	-0.483351	0.715314	0.0830599	1.08061
Trmt10c	330.491	-0.547845	0.684041	0.0830708	1.08055
Rchy1	273.325	0.485411	1.39998	0.0831362	1.08021
Chmp7	387.341	-0.386164	0.765162	0.0831519	1.08013
Stam	43.9001	-1.04954	0.483123	0.0832057	1.07985
Rnf167	340.722	0.452947	1.36883	0.0838255	1.07662
Llgl1	241.97	-0.504435	0.704936	0.0839358	1.07605
Ern1	92.9693	-0.855788	0.552564	0.0839791	1.07583
Cul4b	150.296	0.709265	1.63497	0.0839901	1.07577
D3Ertd254e	67.0016	-0.788611	0.578901	0.08422	1.07458
Esd	100.796	0.613615	1.53009	0.0843404	1.07396
Zfp408	63.458	-0.895585	0.537529	0.0844127	1.07359
Strn3	499.825	0.537454	1.45141	0.0845171	1.07306
Orc6	576.907	-0.390764	0.762726	0.0845973	1.07264
Chd4	580.414	0.471377	1.38643	0.0846067	1.0726
Slc25a32	151.533	-0.560836	0.677909	0.0847111	1.07206
Ddhd2	429.824	-0.509396	0.702517	0.0848024	1.07159
Dgke	274.737	-0.613861	0.653445	0.0848089	1.07156
Rnf24	445.17	-0.43091	0.741794	0.0849998	1.07058
Ptcd2	130.566	-0.699578	0.615752	0.0850337	1.07041
Polr2b	646.803	-0.616351	0.652319	0.0850843	1.07015
B4galnt2	75.9754	-0.726438	0.604394	0.0854211	1.06843
Tex11	35.4458	-1.13312	0.455928	0.0856784	1.06713
Dclre1b	266.146	-0.509053	0.702684	0.0858065	1.06648
Taf15	50.16	-0.947373	0.518576	0.0859364	1.06582
Zmpste24	4281.96	-0.479523	0.717215	0.086044	1.06528
Gm12789	107.671	-1.749	0.297509	0.0860589	1.0652
Oma1	22.7063	-1.1437	0.452597	0.0861805	1.06459
Pprc1	1253.98	-0.372092	0.772661	0.0863829	1.06357
Fxr2	239.817	-0.668251	0.629269	0.0865181	1.06289
Tmem41a	88.9939	0.804852	1.74697	0.0865908	1.06253
Arrdc1	513.484	0.39195	1.31217	0.0866523	1.06222
Hspa4	1215.58	-0.395505	0.760223	0.0868033	1.06146
Ncmap	45.1355	-1.02098	0.492781	0.0870476	1.06024
Top1mt	70.2619	-0.81741	0.56746	0.0871565	1.0597
4833417C18Rik	13.9682	1.51754	2.86302	0.0873362	1.05881
Cdc26	45.2479	0.892243	1.85606	0.0873638	1.05867
Sgta	1780.89	-0.310873	0.806154	0.0874184	1.0584
Herc4	282.249	-0.546289	0.68478	0.0874549	1.05822
Akr1a1	898.679	0.36454	1.28747	0.0875641	1.05767
Hars	564.466	0.384638	1.30553	0.0878226	1.05639
Mpl	26.3367	1.42076	2.67726	0.0878362	1.05633
Lamtor4	12.1619	1.56316	2.95501	0.0879259	1.05588
Snx15	50.9975	0.794169	1.73408	0.0880137	1.05545
Gas8	24.8062	1.36726	2.5798	0.0880451	1.05529
Smim15	140.79	-0.572628	0.672391	0.0882471	1.0543
Asb6	299.696	-0.618366	0.651408	0.0884566	1.05327
Wdr33	475.141	-0.38565	0.765434	0.0885911	1.05261
Srr	65.1449	-0.776799	0.58366	0.0894397	1.04847
Frat1	53.2786	-1.10959	0.463425	0.089542	1.04797
Ndufb11	231.307	0.483049	1.39769	0.0895519	1.04793
Cdk5rap3	180.493	0.621818	1.53881	0.0897421	1.047
Fasn	209.356	0.540806	1.45478	0.0897571	1.04693
Zfp954	127.397	0.706639	1.632	0.0898782	1.04635
Npdc1	53.1439	0.843103	1.7939	0.0900026	1.04574
Zfp553	123.961	-0.744709	0.596788	0.0902142	1.04473
Trim43b	15324.8	-0.554596	0.680848	0.0902333	1.04463
C2cd5	71.6619	0.723857	1.65159	0.090235	1.04463
Lysmd3	48.9169	-0.91162	0.531588	0.0907615	1.0421
Dazap2	345.145	0.509923	1.42397	0.0909679	1.04111
Naa15	770.682	-0.364947	0.776497	0.091008	1.04092
Apba3	189.139	0.610324	1.5266	0.0911036	1.04046
Helb	58.563	-0.706868	0.612649	0.0914876	1.03864
Trappc9	59.8145	-0.79904	0.574731	0.0915493	1.03835
Exd2	312.835	-0.424329	0.745185	0.0916394	1.03792
Ubn2	230.655	0.497435	1.4117	0.0919319	1.03653
Cdca7	246.707	-0.52925	0.692915	0.0921108	1.03569
Rnf113a2	128.915	0.503959	1.4181	0.0921824	1.03535
Leo1	459.794	0.404813	1.32392	0.0923696	1.03447
Zfp955a	117.82	-0.771418	0.585842	0.0925279	1.03373
Ftsj2	132.633	0.619704	1.53656	0.0925923	1.03343
Pgd	1192.15	-0.332647	0.794078	0.0927806	1.03254
Zfp781	191.151	-0.472506	0.720712	0.0928469	1.03223
Abcb5	108.341	-0.969316	0.510748	0.0929611	1.0317
Edrf1	77.4134	-0.648197	0.638077	0.0931361	1.03088
Hk1	218.575	-0.493675	0.710214	0.0931629	1.03076
Tm9sf2	446.862	-0.485719	0.714141	0.0932176	1.0305
Ldlr	69.7373	-0.892711	0.538601	0.0932443	1.03038
Tmem168	139.453	-0.642066	0.640795	0.0932528	1.03034
Bckdk	172.513	0.591518	1.50683	0.093432	1.0295
Nmd3	1397.56	-0.38107	0.767868	0.0935498	1.02896
Magea2	40.624	1.47382	2.77757	0.0937028	1.02825
Prmt7	98.3888	0.706958	1.63236	0.0937343	1.0281
Gnb1	43.3594	0.844435	1.79556	0.0938976	1.02735
Atp5g1	1436.61	0.369236	1.29167	0.094225	1.02583
Pop4	123.592	-0.546442	0.684707	0.0942862	1.02555
Hist1h2ah	2.03356	-4.42995	0.046393	0.0943857	1.02509
Taf9	3386.69	-0.385299	0.76562	0.0945495	1.02434
Thoc6	197.204	0.535894	1.44984	0.0946089	1.02407
Nt5c2	142.002	-0.506511	0.703923	0.0950425	1.02208
Ap3s2	199.36	-0.533936	0.690668	0.0953468	1.02069
Rbm12b1	29.4615	-1.32696	0.398607	0.0956034	1.01953
Zyg11a	109.68	-0.616791	0.65212	0.0956554	1.01929
Usp33	1155.81	-0.48249	0.715741	0.09582	1.01854
Mib1	75.9758	0.738207	1.6681	0.0958621	1.01835
Mcm3	517.926	-0.395926	0.760002	0.0959474	1.01797
1810026J23Rik	380.807	-0.458996	0.727492	0.0960691	1.01742
Pfkfb3	300.596	-0.610961	0.65476	0.0961248	1.01716
Gmeb1	129.733	-0.536606	0.689391	0.0961555	1.01703
Pla2g4e	251.459	0.615242	1.53182	0.096444	1.01572
Minpp1	188.863	-0.625098	0.648376	0.0965893	1.01507
Ybx3	118.539	0.685954	1.60877	0.0969532	1.01344
Fam212a	533.337	0.515405	1.4294	0.0969621	1.0134
Bag3	271.988	0.702196	1.62698	0.0971092	1.01274
Pramel5	452.838	-0.4567	0.728651	0.0974079	1.01141
Ogdh	431.992	-0.389965	0.763148	0.0974429	1.01125
2310022A10Rik	182.152	-0.537607	0.688913	0.097805	1.00964
2610044O15Rik8	48.7055	-0.84739	0.555789	0.0978999	1.00922
Polr2f	825.156	0.325388	1.253	0.0979298	1.00908
Hiat1	2531.97	-0.375696	0.770733	0.0979352	1.00906
Mrps22	458.314	-0.368447	0.774616	0.0980672	1.00848
Etfb	121.07	0.65568	1.57536	0.0983882	1.00706
2510039O18Rik	79.1203	0.683718	1.60627	0.0984044	1.00699
Pold2	124.649	0.492248	1.40663	0.098444	1.00681
Gmps	961.282	-0.347042	0.786194	0.0986165	1.00605
Ccr8	18.9075	1.21681	2.32431	0.0986288	1.006
Rrp12	764.814	-0.406462	0.754471	0.0987682	1.00538
Sec23a	154.487	-0.600189	0.659668	0.0989698	1.0045
Syncrip	1417.66	0.365555	1.28838	0.099078	1.00402
Slc29a3	149.174	-0.49803	0.708073	0.0990861	1.00399
B9d1	9.99606	1.75231	3.36898	0.0994347	1.00246
Fbxo33	329.574	0.568323	1.4828	0.0995756	1.00185
Gm20605	116.411	0.580846	1.49573	0.100066	0.999712
Gtpbp10	333.766	-0.433386	0.740522	0.100088	0.99962
Twf1	410.92	-0.334241	0.793202	0.100568	0.99754
Ddx54	1068.24	-0.3354	0.792564	0.100682	0.997049
Slc25a36	435.423	-0.613956	0.653403	0.101112	0.995199
Ppm1b	123.726	0.490874	1.4053	0.101274	0.994503
Gm4858	131.299	-0.829076	0.56289	0.10136	0.994133
A730008H23Rik	36.6133	-1.34265	0.394295	0.101466	0.993681
Efnb2	66.5185	0.627214	1.54458	0.101748	0.992476
Utp15	723.753	-0.496642	0.708755	0.101755	0.992445
Sgk1	946.742	-0.48266	0.715657	0.101814	0.992192
Kdm6a	192.653	-0.607516	0.656326	0.102077	0.991071
Rnf130	23.391	1.22302	2.33435	0.102237	0.99039
Nipsnap1	31.1052	0.975316	1.96607	0.102348	0.989921
Grpel2	148.819	0.471848	1.38688	0.102742	0.988252
Ppp1r8	392.291	-0.465476	0.724232	0.102939	0.987418
Iars	476.469	-0.500528	0.706848	0.103009	0.987125
Mtrr	249.527	-0.426808	0.743906	0.103097	0.986753
Serinc1	990.889	-0.530373	0.692376	0.10325	0.98611
Hsd17b14	1110.1	0.578048	1.49283	0.103771	0.983923
Surf1	75.2545	0.654544	1.57412	0.103864	0.983534
Rgn	34.4803	1.20078	2.29864	0.103908	0.98335
Tbpl1	179.66	-0.520397	0.69718	0.104043	0.982785
Brms1	544.641	0.366211	1.28896	0.104509	0.980847
Ccdc23	12.1963	1.54109	2.91015	0.104587	0.980521
Bard1	97.4137	-0.740305	0.598613	0.104588	0.980518
Osbpl6	268.116	-0.465326	0.724307	0.104704	0.980036
Mesdc2	675.116	0.447903	1.36406	0.104913	0.979169
Kdm4c	245.799	-0.635045	0.643921	0.104923	0.97913
Fbxo45	116.64	0.667756	1.5886	0.104926	0.979116
Hsf2	57.7048	-0.767681	0.587361	0.105028	0.978694
Stard3	110.681	0.571005	1.48556	0.105303	0.977559
Rc3h2	180.744	0.615016	1.53157	0.105461	0.976908
Wdr75	808.907	-0.386061	0.765216	0.105709	0.975887
Gm9125	359.374	-1.53811	0.344337	0.105826	0.975408
Samhd1	84.33	0.626983	1.54433	0.105948	0.974907
Atp6v1g1	158.26	0.491381	1.40579	0.105974	0.974801
2900097C17Rik	2387.79	-0.382152	0.767292	0.106002	0.974685
Rad54l	173.433	-0.510172	0.702139	0.106203	0.973862
Sp140	226.934	-0.708872	0.611798	0.106315	0.973406
Senp6	247.057	0.467881	1.38308	0.106338	0.973311
Bfar	155.503	0.476331	1.3912	0.10654	0.972486
Maf1	145.584	-0.502606	0.70583	0.106596	0.972259
Csnk1g2	29.6653	0.955772	1.93962	0.107009	0.970581
Zfp943	83.6241	-0.734862	0.600875	0.107133	0.970076
Sltm	844.665	0.388406	1.30895	0.107266	0.969538
Aco1	52.7654	-0.714356	0.609477	0.107352	0.969188
A4galt	110.096	-1.48393	0.357513	0.107955	0.966756
Tex19.1	710.453	-0.40717	0.754101	0.107958	0.966745
Carhsp1	169.872	-0.583614	0.66729	0.108337	0.965222
Slain2	86.6829	0.648727	1.56778	0.108358	0.965138
Tox4	736.406	-0.370527	0.7735	0.108451	0.964765
Glg1	163.102	0.700026	1.62453	0.108544	0.964393
Arhgef7	116.5	-0.69234	0.618849	0.10875	0.963569
Mlf1	17.4025	1.60247	3.03663	0.108761	0.963526
Tbcb	175.395	-0.456548	0.728728	0.108825	0.963273
Snrpc	559.401	-0.580521	0.668722	0.108881	0.963047
Strip1	197.933	-0.57621	0.670723	0.109007	0.962545
Plekhg6	34.6884	1.113	2.16295	0.109107	0.962146
Omt2b	327.525	0.730847	1.65961	0.109328	0.961267
Slc35b4	64.4642	-0.744309	0.596954	0.109332	0.961254
Champ1	225.727	-0.593543	0.662714	0.109502	0.960579
Ndufv3	109.922	0.532988	1.44692	0.109893	0.959031
Erich1	27.3426	1.02064	2.02882	0.109974	0.958708
Azin1	2210.11	-0.346957	0.78624	0.109988	0.958654
Nfil3	79.3124	-0.912382	0.531307	0.110162	0.957969
Csnk1a1	636.897	-0.32952	0.795801	0.110366	0.957164
Atf2	388.768	-0.546708	0.68458	0.110384	0.957092
Ypel3	112.044	0.716663	1.64338	0.110391	0.957066
Trappc13	291.765	-0.488774	0.71263	0.110574	0.956348
Pdhx	259.411	0.543655	1.45766	0.110761	0.955613
Rarg	504.179	-0.341214	0.789377	0.110808	0.955428
Kif23	1440.86	-0.315657	0.803485	0.110903	0.955057
Wwc2	153.146	0.518455	1.43242	0.111074	0.954387
Brd1	362.435	0.407617	1.32649	0.111443	0.952948
Tescl	4.08689	-2.37452	0.192841	0.111828	0.95145
Cdk2ap1	7388.78	-0.411956	0.751603	0.111881	0.951244
Pnma5	45.9437	-0.914074	0.530684	0.111888	0.951216
Dnase1l1	15.4335	1.32673	2.50833	0.111906	0.951146
Dynap	155.581	-0.632372	0.645115	0.112511	0.948805
Ebp	299.665	0.438149	1.35486	0.112581	0.948537
Eif2s3x	1357.88	-0.365287	0.776315	0.112617	0.948397
Bsg	416.816	0.452196	1.36812	0.112706	0.948053
2310040G24Rik	408.782	0.623459	1.54056	0.112791	0.947727
Slc5a3	350.849	-0.608577	0.655843	0.112829	0.94758
Ppm1a	3308.61	-0.427911	0.743338	0.112836	0.947554
Tom1l2	251.829	-0.511849	0.701323	0.113131	0.94642
Impdh1	2077.7	-0.287165	0.819511	0.113143	0.946372
Xaf1	33.9178	1.10488	2.15081	0.113718	0.944172
Tbc1d23	127.082	-0.526178	0.694392	0.113793	0.943883
Bend3	741.698	-0.376561	0.770271	0.113833	0.943733
Map2k7	97.6891	-0.6024	0.658658	0.114115	0.942658
Llgl2	321.357	-0.523258	0.695799	0.114162	0.942477
Msh3	137.371	-0.574561	0.671491	0.114229	0.942225
Pcgf3	116.631	-0.638041	0.642585	0.114477	0.941283
Mybl2	972.897	0.406377	1.32535	0.114845	0.939887
Slc26a11	45.0715	0.732802	1.66186	0.11486	0.939831
Rab1b	190.449	0.445856	1.36212	0.115045	0.939133
Tpp2	255.142	-0.489829	0.712109	0.115112	0.938878
Selt	428.042	0.393252	1.31335	0.11515	0.938735
Commd1	55.5603	0.883933	1.8454	0.115357	0.937957
Zfp42	242.333	0.589774	1.50501	0.115387	0.937843
Zc3hc1	1274.68	-0.437897	0.73821	0.115648	0.936861
Gzmm	7.15108	1.85451	3.61628	0.115772	0.936395
Nfya	56.8295	0.764558	1.69885	0.115808	0.936263
Mrpl48	131.021	0.545342	1.45937	0.116392	0.934078
Luc7l2	193.182	0.608967	1.52517	0.116483	0.933738
Rdh10	593.908	-0.397239	0.75931	0.116853	0.932359
6720489N17Rik	86.3697	-0.928298	0.525478	0.116883	0.932249
AI987944	45.0831	0.840954	1.79123	0.117271	0.930808
Hhex	18.0459	-1.15396	0.449391	0.117272	0.930807
Atp6v1c2	37.6945	1.0133	2.01853	0.11731	0.930666
Trim24	170.243	0.563345	1.47769	0.117407	0.930307
Csdc2	45.2259	0.77303	1.70886	0.117425	0.93024
Zfp36	75.5813	0.796564	1.73696	0.117668	0.92934
Arhgef3	403.019	-0.439211	0.737538	0.117969	0.928232
Ddhd1	53.4811	-0.847088	0.555906	0.117996	0.928132
Ranbp9	86.5693	0.643414	1.56202	0.118115	0.927694
Dmrtb1	697.788	-0.421423	0.746688	0.118161	0.927526
Hormad1	82.0504	-0.914795	0.530419	0.118196	0.927398
Cnpy3	139.086	0.488009	1.40251	0.118201	0.927379
Fbxo38	123.619	-0.580115	0.668911	0.118246	0.927212
Dicer1	296.104	0.447255	1.36344	0.118275	0.927106
Rec114	15.3014	-1.43275	0.370424	0.118277	0.927099
Cpeb2	95.0393	0.686278	1.60913	0.118317	0.926952
Xiap	207.498	0.507776	1.42186	0.118399	0.92665
Tmed1	233.476	0.604585	1.52054	0.118543	0.926124
Riok2	805.473	-0.340254	0.789902	0.118658	0.925701
Ogfod3	67.974	0.795356	1.73551	0.118829	0.925078
Nol11	1061.45	-0.319553	0.801318	0.118839	0.92504
Tsta3	39.5453	-0.845243	0.556617	0.119007	0.924429
Tubgcp3	172.737	-0.455337	0.72934	0.119337	0.923225
Serf1	4.9584	1.99828	3.99523	0.119397	0.923005
Clptm1l	284.881	-0.504848	0.704734	0.119398	0.923003
Utp20	237.068	-0.518749	0.697977	0.119485	0.922686
Ctps	665.301	-0.355853	0.781408	0.119487	0.92268
Pinlyp	22.2895	1.33239	2.5182	0.119707	0.921881
Rnf114	765.522	0.370941	1.2932	0.119752	0.921716
Vps39	70.129	-0.602438	0.65864	0.119831	0.921429
Cdkn1a	384.565	0.69781	1.62204	0.119929	0.921077
Cdca5	648.291	-0.424289	0.745206	0.120015	0.920765
Loh12cr1	62.2351	0.666632	1.58736	0.12003	0.920709
Rdm1	148.023	-0.641955	0.640844	0.120044	0.920661
Ppp1r14b	33.0186	0.842367	1.79299	0.120304	0.91972
Rabggta	97.0106	0.620583	1.5375	0.1204	0.919372
Lmtk2	166.736	0.595037	1.51051	0.12045	0.919193
1700123O20Rik	199.212	-0.559783	0.678404	0.121559	0.915213
Malsu1	86.2956	-0.542419	0.686619	0.121885	0.914051
Tnpo2	393.882	-0.453691	0.730172	0.122033	0.913523
Vps37c	41.289	0.833548	1.78206	0.122402	0.912212
Fancc	57.2537	-0.817409	0.56746	0.122516	0.911806
Zfp35	142.019	-0.636877	0.643104	0.122716	0.9111
Sms	1590.53	0.334599	1.26103	0.122961	0.910232
Dhx16	342.078	-0.359127	0.779636	0.123011	0.910055
Ftl1	2440.97	0.483391	1.39803	0.123089	0.909781
Dyrk3	122.734	-0.782802	0.581237	0.123097	0.909751
Skp2	792.354	-0.342665	0.788583	0.123166	0.909511
Tma7	736.377	0.42573	1.34325	0.123442	0.908537
Gdap1	92.7323	0.698119	1.62239	0.123611	0.907942
Naalad2	1703.7	-0.457098	0.72845	0.123627	0.907888
Mageb16	210.316	0.566764	1.4812	0.123697	0.907642
Eif2a	426.648	-0.398147	0.758832	0.124473	0.904925
Uap1l1	457.592	0.442849	1.35929	0.12455	0.904657
Serp1	1096.67	-0.341448	0.789249	0.124559	0.904626
Supt7l	181.357	-0.501214	0.706512	0.12456	0.904623
Tbce	81.1677	-0.651985	0.636404	0.124575	0.904568
Hsd17b10	39.5715	0.839097	1.78893	0.124608	0.904455
Tmem56	291.283	-0.454391	0.729818	0.12462	0.904413
4930402H24Rik	527.46	-0.348358	0.785477	0.12467	0.904239
Ifi35	138.583	0.553577	1.46772	0.124674	0.904223
Olfr376	8.64541	-1.76409	0.294412	0.124762	0.903918
Rbsn	1826.7	-0.495321	0.709404	0.12477	0.903888
Rtca	55.0557	0.717936	1.64483	0.124862	0.903568
Adap2	13.8743	1.22124	2.33146	0.125009	0.903059
Mettl9	89.5267	0.623612	1.54073	0.125111	0.902706
Slc30a4	84.9249	0.572498	1.4871	0.125228	0.9023
Ing5	159.923	-0.497391	0.708387	0.125261	0.902183
Smad7	61.5918	0.853298	1.80663	0.12528	0.902118
Ighmbp2	83.0242	0.781738	1.7192	0.125443	0.901553
Pbld1	48.7716	0.723621	1.65132	0.125685	0.900717
Cops8	508.439	-0.410275	0.75248	0.125868	0.900084
2700029M09Rik	159.89	0.589004	1.50421	0.126048	0.899463
Ireb2	209.063	0.480499	1.39523	0.12606	0.899422
Gucd1	134.809	0.464924	1.38024	0.126263	0.898725
Gm561	63.572	-0.60892	0.655687	0.126362	0.898384
Ptp4a1	181.592	-0.735602	0.600568	0.126458	0.898054
Csde1	3206.48	-0.385054	0.76575	0.126487	0.897955
Ddb1	1131.2	-0.361348	0.778437	0.126577	0.897644
Kpnb1	1004.51	0.388764	1.30927	0.126699	0.897225
Cenpe	1160.52	0.382205	1.30333	0.126995	0.896212
Mea1	142.123	0.515799	1.42979	0.127083	0.895914
Utp14b	250.562	-0.453033	0.730505	0.127405	0.894814
Ppcs	163.588	-0.548043	0.683947	0.127461	0.894624
Crkl	91.4011	-0.598873	0.660269	0.127659	0.893948
Ndufb8	225.895	0.467002	1.38223	0.12771	0.893777
Dars2	162.324	0.493769	1.40812	0.127715	0.893758
C030006K11Rik	20.0129	-1.26719	0.415469	0.127747	0.893649
Rock1	327.672	0.506693	1.42079	0.127954	0.892945
Sos1	372.012	0.486043	1.4006	0.128081	0.892515
Nol10	334.623	-0.366454	0.775687	0.128102	0.892446
Cox17	143.896	0.541141	1.45512	0.128129	0.892353
Farp2	111.306	-0.63798	0.642612	0.128322	0.891699
Mcm10	358.554	-0.385874	0.765315	0.12843	0.891333
Snx2	433.768	0.38802	1.3086	0.128494	0.891118
Psmc3ip	311.704	-0.453733	0.730151	0.12855	0.890927
Trp53inp1	92.9387	0.698646	1.62298	0.128617	0.890702
Gtf3c2	1000.82	-0.297676	0.813562	0.128874	0.889835
Zfp148	408.652	-0.406568	0.754416	0.128996	0.889424
BC030867	400.765	-0.398783	0.758498	0.129001	0.889408
Ccdc173	17.2553	1.14259	2.20777	0.129354	0.88822
Ctr9	404.317	-0.343682	0.788027	0.129442	0.887926
Cecr2	1062.62	0.388155	1.30872	0.129469	0.887835
Urgcp	205.546	-0.594994	0.662047	0.129541	0.887594
Vps35	475.8	-0.411092	0.752054	0.129797	0.886734
Bckdha	128.192	0.544948	1.45897	0.129947	0.886233
Wdr48	459.028	-0.376508	0.7703	0.130514	0.884342
Rbm26	109.544	0.497547	1.41181	0.130623	0.88398
Hnrnpa3	394.332	0.445436	1.36173	0.13073	0.883626
Dhx40	584.396	-0.376905	0.770088	0.130829	0.883297
Bub3	541.647	-0.378736	0.769111	0.130861	0.88319
Lin9	147.925	-0.667707	0.629507	0.130868	0.883168
Slc45a3	225.663	0.489613	1.40407	0.130892	0.883086
Ap1b1	400.754	-0.32203	0.799943	0.130951	0.882891
Atp6v0e	801.923	0.338141	1.26413	0.131213	0.882024
Mrpl36	80.2572	-0.536344	0.689516	0.131383	0.881461
Tcstv3	10.3639	-1.7956	0.288053	0.131389	0.881442
Tbl1x	33.3372	0.962689	1.94894	0.131429	0.881307
Btbd1	82.1892	0.680482	1.60267	0.131444	0.881258
Mob3a	47.0721	-0.904884	0.534076	0.131835	0.87997
Safb2	186.619	0.423268	1.34096	0.13185	0.879918
Sass6	95.7853	-0.52486	0.695027	0.131983	0.879482
Crem	25.1573	-1.33436	0.396569	0.13203	0.879326
Gtf2a1	589.962	-0.496606	0.708772	0.132039	0.879299
Trappc8	162.016	0.577452	1.49221	0.132282	0.878498
Mrpl28	410.863	0.375958	1.2977	0.132432	0.878007
Akap8	2026.24	-0.375564	0.770804	0.132646	0.877306
Snurf	497.201	0.489222	1.40369	0.132744	0.876984
Rbms2	148.552	0.640178	1.55852	0.133644	0.874049
Ndufa8	84.406	0.589579	1.50481	0.133743	0.87373
Ccdc137	558.489	-0.47766	0.718142	0.13382	0.87348
Prrc2b	145.795	0.605061	1.52104	0.133831	0.873443
Sord	3288.82	-0.418186	0.748365	0.133866	0.87333
Gm13247	118.664	0.745552	1.67662	0.133901	0.873217
Atg16l1	556.713	-0.437175	0.738579	0.134017	0.872839
Rnf126	79.9944	0.604396	1.52034	0.134163	0.872368
Plekhb1	62.4409	-0.710049	0.611299	0.134383	0.871655
Cops4	1579.03	-0.351517	0.78376	0.13475	0.87047
Suv39h1	293.75	-0.558783	0.678875	0.134769	0.870411
Ufc1	275.375	-0.369401	0.774104	0.134913	0.869945
Kif20b	695.115	-0.314427	0.80417	0.135033	0.869561
Lamtor5	317.226	0.415645	1.33389	0.135063	0.869464
Samd1	25.237	1.05053	2.07129	0.135082	0.869403
Sycn	110.421	-0.949542	0.517797	0.135091	0.869374
Ermp1	228.386	0.523942	1.43788	0.135103	0.869336
Gm5512	52.6125	-0.999775	0.500078	0.135252	0.868856
Rps6kb2	70.9876	0.710711	1.63661	0.135479	0.868128
6030458C11Rik	64.3083	-0.630928	0.645761	0.13569	0.867451
Jmy	380.232	0.501543	1.41573	0.135719	0.867359
Dis3	406.646	-0.438148	0.738082	0.135831	0.867001
2210018M11Rik	60.0847	-0.665818	0.630331	0.135916	0.866728
Klhl21	568.545	-0.484847	0.714573	0.136044	0.866319
Rnf115	455.791	0.382038	1.30318	0.13638	0.865249
Plp2	80.4966	0.860388	1.81553	0.136432	0.865084
Nxt2	95.2818	-0.631135	0.645668	0.136532	0.864766
Sf3b3	721.891	-0.501054	0.70659	0.13669	0.864263
B3galnt2	56.4099	-0.715564	0.608967	0.136722	0.864161
Atp5h	574.135	0.420633	1.33851	0.13714	0.862836
Chka	5632.94	-0.34511	0.787248	0.137332	0.862228
Gtf3a	168.28	0.512707	1.42673	0.137527	0.861613
Prl7b1	26.8991	-1.19274	0.43747	0.137619	0.86132
Nosip	459.369	0.393374	1.31346	0.137754	0.860896
Qtrtd1	86.3573	0.504045	1.41818	0.137799	0.860754
Zfp229	76.1551	-0.714028	0.609616	0.137892	0.860461
Mov10l1	51.1256	-0.773632	0.584943	0.138104	0.859795
Cdc37l1	111.002	0.615398	1.53198	0.138165	0.859602
Raver1-fdx1l	214.668	-0.531153	0.692002	0.138211	0.859459
Hinfp	461.33	-0.425943	0.744352	0.138303	0.859168
Atf7ip2	181.956	-0.45088	0.731596	0.138365	0.858975
Tbc1d1	63.9326	-0.70076	0.615248	0.138416	0.858815
Gpcpd1	708.921	-0.412548	0.751295	0.138587	0.858276
Mib2	46.2726	-0.733775	0.601328	0.138773	0.857694
Mta2	1894.14	-0.328502	0.796363	0.13913	0.856578
Ppap2c	30.9976	1.19203	2.28473	0.13934	0.855924
Gna13	73.1748	-0.739056	0.599131	0.139463	0.855541
Vdac2	230.469	0.429969	1.3472	0.139638	0.854995
Tmem258	134.953	0.45712	1.3728	0.139749	0.854651
Map2k3	165.685	-0.411841	0.751664	0.139931	0.854087
Kbtbd4	172.024	0.464968	1.38029	0.139991	0.8539
Ccnk	58.6042	-0.744886	0.596715	0.140107	0.853541
Pdpr	40.9939	-0.820745	0.56615	0.140192	0.853276
Hddc2	16.5621	-1.17645	0.442438	0.140346	0.852801
Tcf19	50.4094	-0.784732	0.58046	0.140833	0.851296
Nexn	165.44	0.4424	1.35886	0.140934	0.850984
Tax1bp3	253.833	0.482543	1.3972	0.14124	0.850042
Dhfr	170.213	0.439463	1.3561	0.141411	0.849518
Ints3	428.431	-0.507519	0.703431	0.141549	0.849094
Oxa1l	113.757	0.496414	1.4107	0.141664	0.848741
Mbip	111.359	-0.516174	0.699224	0.141715	0.848586
Rbm6	695.753	-0.40719	0.75409	0.141857	0.848148
Ext2	34.3411	0.79085	1.73009	0.142304	0.846784
Phf12	83.8603	0.632273	1.55	0.142425	0.846414
Atp2a2	224.407	0.434615	1.35155	0.142464	0.846294
Psmc3	360.283	0.447347	1.36353	0.142568	0.845979
Flcn	89.5333	0.74836	1.67988	0.142655	0.845714
Pde6d	26.508	1.00355	2.00493	0.142893	0.84499
Ikbkap	245.462	-0.390521	0.762854	0.142963	0.844777
Msrb1	8.35308	-1.67923	0.312248	0.143009	0.844636
Ezh1	208.352	-0.489534	0.712255	0.143319	0.843697
Usp4	228.376	-0.433967	0.740224	0.143774	0.842319
Rbm34	229.099	0.452401	1.36832	0.143992	0.841662
Mief1	164.032	-0.549035	0.683477	0.144141	0.841213
Strada	262.676	-0.473478	0.720226	0.144159	0.841158
Cdc42bpb	91.8725	0.592523	1.50788	0.144513	0.840094
Rbck1	122.897	0.522773	1.43671	0.144644	0.8397
1700017B05Rik	333.667	-0.468471	0.72273	0.144662	0.839647
Nbr1	246.258	-0.409324	0.752976	0.144883	0.838982
Gltp	95.1667	-0.656858	0.634258	0.144963	0.838744
Tkt	887.451	0.379364	1.30077	0.145126	0.838253
Gm2382	23.7991	1.00711	2.00988	0.145139	0.838215
Hax1	1094.92	0.33068	1.25761	0.145166	0.838135
Ddr2	315.681	-1.12064	0.45989	0.145647	0.836699
Polr1a	304.896	0.383047	1.30409	0.145651	0.836687
Gpt2	180.877	-0.651043	0.63682	0.145663	0.836651
Ankrd52	92.2672	-0.656922	0.63423	0.145908	0.83592
Dmtf1	475.714	-0.386191	0.765147	0.145938	0.835831
Parn	184.579	-0.445144	0.734511	0.146036	0.835541
Tmem60	84.089	-0.561672	0.677517	0.146064	0.835457
A630001G21Rik	34.5487	0.819703	1.76504	0.146065	0.835453
Fdps	1108.99	0.29937	1.23061	0.146216	0.835004
Nrd1	92.489	-0.694836	0.617779	0.146613	0.833829
Zbtb6	90.6203	-0.548893	0.683544	0.14681	0.833245
Cd55	20.5416	-1.11282	0.462389	0.146866	0.83308
Tcstv1	8.8958	-1.74925	0.297456	0.146884	0.833026
Atm	201.684	0.458638	1.37424	0.146969	0.832775
Mboat7	87.9526	0.542934	1.45693	0.147139	0.832273
Tmco2	4.35812	2.18332	4.54198	0.147153	0.832231
Aasdh	51.2579	0.706783	1.63216	0.147546	0.831073
Praf2	13.8452	-1.15779	0.448198	0.147983	0.829788
Pggt1b	74.3792	-0.68587	0.621631	0.148109	0.829418
Pnrc2	66.8908	0.695305	1.61923	0.148196	0.829163
Relt	57.0285	0.647714	1.56668	0.148226	0.829077
Psmd9	361.764	0.383627	1.30462	0.148286	0.828899
Hnrnpu	2074.23	0.400762	1.3202	0.148293	0.82888
Prmt2	22.8848	1.17599	2.25948	0.148428	0.828483
Klf10	84.2935	-1.01794	0.493821	0.148459	0.828393
Zfp322a	93.6185	-0.583297	0.667437	0.14848	0.828333
Zfp956	33.1959	0.896401	1.86142	0.148532	0.828179
Igf2r	1402.87	0.419651	1.3376	0.148753	0.827535
Baz2b	110.728	0.601966	1.51778	0.148905	0.82709
Kars	904.236	-0.312761	0.8051	0.149061	0.826637
Birc2	76.9551	-0.539996	0.687773	0.149064	0.826626
Slc5a6	12957.6	-0.378014	0.769496	0.149096	0.826535
Ndufab1	79.608	0.504817	1.41894	0.149101	0.826519
Mynn	150.288	-0.461637	0.726162	0.149187	0.826268
Ddit4	228.658	-0.55015	0.682949	0.149265	0.826043
Mbtps1	214.142	-0.390665	0.762778	0.14927	0.826027
E330034G19Rik	30.4884	0.949982	1.93185	0.149551	0.825212
Itsn1	200.484	-0.472349	0.72079	0.149827	0.824411
Cyp20a1	48.6478	-0.793236	0.577048	0.149867	0.824294
Pramef25	40.0073	-2.16219	0.223417	0.14997	0.823996
Bms1	339.656	-0.506944	0.703711	0.150049	0.823766
Anln	424.864	-0.401635	0.757	0.150114	0.823578
Ankrd35	51.4524	0.812804	1.75662	0.15031	0.823013
Nsdhl	30.0698	1.12922	2.18741	0.15035	0.822896
Socs3	1754.34	-0.343971	0.78787	0.150739	0.821774
Smad4	92.2272	0.60719	1.52329	0.150917	0.821261
Frmd8	209.73	0.425372	1.34292	0.15106	0.820851
Glul	892.636	-0.40261	0.756488	0.151195	0.820463
Ttll4	83.9791	-0.595262	0.661924	0.151283	0.820209
Iqgap3	89.2421	-0.582413	0.667846	0.15148	0.819644
Azi2	97.0848	-0.591504	0.663651	0.151788	0.818764
Erbb3	68.3055	-0.727476	0.60396	0.15179	0.818757
Gm2016	33.3299	-1.01812	0.493758	0.151856	0.818568
Orc3	186.138	-0.557821	0.679328	0.1519	0.818442
Swi5	211.65	0.386494	1.30721	0.152029	0.818075
Fam53c	149.667	-0.532091	0.691552	0.15205	0.818014
Ddost	402.56	0.431748	1.34887	0.15205	0.818013
Ifngr1	90.3894	0.54295	1.45695	0.152107	0.817852
Nthl1	26.7038	0.957071	1.94136	0.15214	0.817756
Gm13212	94.9137	-0.793412	0.576978	0.152529	0.816647
Slbp	959.611	0.302786	1.23352	0.152658	0.81628
Cox11	124.542	0.473513	1.38849	0.152828	0.815798
G3bp1	2483.24	-0.274811	0.826558	0.153019	0.815254
Spryd4	88.4417	-0.537635	0.688899	0.153076	0.815094
Zfp593	307.471	-0.41802	0.748451	0.153338	0.814351
Yars2	184.808	-0.397806	0.759012	0.153621	0.81355
Hnrnpf	7389.44	-0.30157	0.811369	0.153975	0.812549
Pdgfrl	21.2432	-1.4595	0.363618	0.154269	0.811722
Tnip1	307.347	-0.36197	0.778102	0.154432	0.811263
Zbed3	122.488	-0.648957	0.637741	0.15462	0.810736
Gpkow	373.758	-0.369998	0.773784	0.155009	0.809644
Egln1	69.4702	0.711847	1.6379	0.155025	0.809599
Crnkl1	2309.24	-0.301491	0.811414	0.155166	0.809202
Mrpl19	220.385	0.429538	1.3468	0.155383	0.808596
Bri3bp	1156.68	0.383207	1.30424	0.155443	0.808429
Yap1	344.989	0.465366	1.38067	0.155448	0.808415
Pde4a	56.7613	0.70778	1.63329	0.155485	0.808312
Tsnax	422.158	-0.324802	0.798408	0.155575	0.808061
Rbbp7	2660.66	0.321631	1.24974	0.155581	0.808043
Arih2	5035.93	-0.264764	0.832335	0.1557	0.80771
Rtcb	536.277	-0.311834	0.805617	0.15583	0.807349
2410141K09Rik	161.646	-0.463692	0.725128	0.15597	0.806959
Sars	123.797	0.575572	1.49027	0.156077	0.806661
Zfp598	127.007	0.468573	1.38374	0.156084	0.806642
Mavs	120.467	0.656479	1.57623	0.156216	0.806275
Samm50	169.521	0.546527	1.46057	0.156419	0.805711
1810044D09Rik	17.7609	0.969477	1.95813	0.156467	0.805577
Tmem177	55.889	0.706177	1.63148	0.156586	0.805248
Nup153	244.549	0.419586	1.33754	0.156865	0.804473
Sppl2b	34.6782	-0.723061	0.605811	0.157029	0.80402
Gtpbp4	1660.71	-0.24964	0.841106	0.157054	0.803951
Cdc40	304.569	-0.399169	0.758295	0.157196	0.803558
Stradb	18.835	1.17806	2.26272	0.157214	0.803508
Copa	380.372	-0.428098	0.743241	0.157222	0.803487
Evi5	392.903	0.362542	1.28569	0.157263	0.803374
Tceb3	2284.59	-0.298154	0.813293	0.157329	0.80319
Mixl1	98.6665	0.715808	1.6424	0.157523	0.802656
Dnajc5g	45.4755	0.768003	1.70291	0.157629	0.802365
Rnd2	18.588	1.22799	2.34241	0.157773	0.801968
Prpf31	732.237	0.314097	1.24323	0.157872	0.801694
Trib1	95.9031	0.645352	1.56412	0.157963	0.801445
Clcn4-2	73.8896	-0.747906	0.595467	0.158006	0.801327
Guk1	377.518	0.358808	1.28237	0.158311	0.800489
Gm11758	54.8887	-2.09389	0.234247	0.158323	0.800457
Mospd1	821.058	0.458103	1.37373	0.158324	0.800453
Frat2	33.9806	-1.06084	0.479352	0.158362	0.800348
Babam1	99.4707	0.508479	1.42255	0.158408	0.800223
Zswim7	8.69403	1.40988	2.65716	0.158571	0.799777
Uqcr11	272.878	0.370199	1.29253	0.158654	0.79955
Lipt2	9.50056	1.38336	2.60875	0.158893	0.798896
Htra2	116.265	0.559942	1.47421	0.158939	0.798771
Tatdn2	64.8924	0.619904	1.53677	0.158947	0.798747
Romo1	118.619	0.439023	1.35569	0.159203	0.798048
Gemin4	223.268	-0.436522	0.738914	0.159544	0.797121
Trmt10b	41.0514	-0.786312	0.579825	0.159895	0.796165
Gm14405	70.5552	-0.822196	0.56558	0.160339	0.794961
Tcirg1	335.1	0.433101	1.35013	0.160563	0.794354
Ncln	228.849	-0.385765	0.765373	0.160668	0.794071
Yif1a	301.973	0.382104	1.30324	0.16069	0.794011
Arhgap5	176.389	0.483138	1.39778	0.160819	0.793664
Fkbp10	226.29	-0.539108	0.688196	0.160969	0.793257
Coprs	74.0876	0.563555	1.47791	0.161297	0.792374
Pramel7	4932.79	-0.30115	0.811605	0.161305	0.792351
Ift88	49.9939	-0.769287	0.586707	0.161467	0.791916
Acot7	154.827	0.447466	1.36364	0.161472	0.791904
Brd4	454.616	0.376102	1.29783	0.161495	0.791842
Idh2	207.85	0.522908	1.43685	0.16154	0.791719
C87436	127.123	-0.514133	0.700214	0.161554	0.791683
Entpd2	79.7543	0.553575	1.46772	0.16182	0.790968
Azin2	22.0086	1.13532	2.19668	0.16205	0.79035
Cdt1	1100.69	0.28934	1.22208	0.162079	0.790272
Pibf1	52.044	-0.622944	0.649344	0.162534	0.789055
Oxct1	57.5225	-0.802485	0.573361	0.162842	0.788232
Vcp	2014.13	-0.285074	0.8207	0.16295	0.787946
Trim33	448.778	0.394428	1.31442	0.163037	0.787714
Mrps18c	181.624	0.475249	1.39016	0.163291	0.787038
Pirb	31.4637	-0.755091	0.592509	0.163649	0.786088
Psma5	1350.77	-0.263238	0.833216	0.163906	0.785406
Abhd16a	36.2105	0.979278	1.97148	0.163986	0.785194
Cdca4	370.941	-0.373919	0.771684	0.164354	0.78422
Ptplad1	370.936	0.371248	1.29347	0.16436	0.784203
Pdp2	2109	-0.350307	0.784417	0.164472	0.783907
Sec62	270.443	0.353159	1.27735	0.164574	0.783639
Zbtb37	56.5504	-0.620517	0.650438	0.164682	0.783355
Dctn3	180.444	0.365916	1.2887	0.164723	0.783246
Glmp	476.717	0.457417	1.37308	0.164991	0.78254
Gm7104	107.386	-0.738417	0.599397	0.165214	0.781953
Hist1h3c	1.96757	-3.157	0.112111	0.165217	0.781946
Atp5j2	195.661	0.425286	1.34284	0.165468	0.781285
Fkbp4	1381.33	0.315669	1.24459	0.165501	0.781199
Aurkb	442.995	0.387474	1.3081	0.165589	0.780969
Gxylt1	100.018	0.648986	1.56807	0.165755	0.780533
2210408I21Rik	34.7784	-0.711728	0.610588	0.165859	0.78026
Zfp791	153.783	-0.501065	0.706585	0.165903	0.780146
Pip4k2c	636.864	-0.317881	0.802248	0.166102	0.779624
Pigs	131.554	0.436762	1.35356	0.166234	0.77928
Tbc1d15	535.72	-0.378973	0.768985	0.166322	0.779051
Rmi1	110.066	-0.462525	0.725715	0.166489	0.778615
Aebp2	1045.52	-0.394127	0.76095	0.166958	0.777394
Zcwpw1	34.9526	0.776278	1.71271	0.167039	0.777183
Traip	331.114	-0.449967	0.73206	0.167063	0.77712
Atp6ap1l	13.3244	-1.17096	0.444126	0.16764	0.775622
Csnk2a1	1457.22	-0.426751	0.743935	0.167682	0.775514
Pin4	179.854	0.48285	1.3975	0.167788	0.775239
Mcm6	1509.91	-0.321431	0.800276	0.16847	0.773477
Ap2a1	37.5199	-0.714212	0.609538	0.168545	0.773284
Tbc1d25	249.382	0.533785	1.44772	0.168561	0.773243
Casp8ap2	721.943	0.257853	1.1957	0.168566	0.773231
Gpr137b-ps	322.66	0.418921	1.33693	0.168869	0.772451
Brox	147.14	-0.421874	0.746454	0.169035	0.772024
Dedd2	386.571	-0.431628	0.741425	0.169089	0.771885
Cct7	4299.51	-0.24916	0.841386	0.169327	0.771275
Clcn7	100.528	0.509155	1.42322	0.16936	0.771188
Lrrc51	8.82475	1.4399	2.71302	0.169399	0.771088
Tmem70	757.239	-0.336092	0.792184	0.169469	0.770909
Tcf25	613.889	-0.283459	0.821619	0.169517	0.770788
Trp53rk	98.4962	-0.502085	0.706086	0.169664	0.770412
R3hcc1	434.661	0.362752	1.28588	0.169804	0.770053
2200002D01Rik	2.68579	2.62859	6.1842	0.169924	0.769745
Zfp81	52.1847	-0.719445	0.607331	0.169955	0.769666
Ddx5	5305.12	-0.307303	0.808151	0.170376	0.768591
Dcxr	8.16942	1.67006	3.18228	0.170892	0.767279
Nupl1	87.489	-0.649254	0.63761	0.171254	0.76636
Cct6a	2622.12	-0.244615	0.844041	0.171291	0.766264
Tdpoz1	36.603	-0.994212	0.50201	0.171308	0.766223
Taf4b	727.1	-0.420007	0.747421	0.171481	0.765785
Csnk2b	844.151	-0.323182	0.799305	0.171558	0.765588
Usp29	173.668	-0.571436	0.672947	0.171567	0.765567
Mxd4	13.1925	1.20297	2.30213	0.171931	0.764646
1700021F05Rik	701.323	0.333286	1.25988	0.172176	0.764028
Armc10	95.716	-0.522919	0.695962	0.172463	0.763304
Rps19-ps3	2.27809	2.62508	6.16917	0.172486	0.763247
Hmgn1	1365.64	0.349835	1.27441	0.172544	0.763101
Ttk	128.557	-0.485178	0.714409	0.172698	0.762713
Smarcb1	222.755	-0.373	0.772175	0.172726	0.762642
Sp3os	11.8427	1.23765	2.35814	0.172896	0.762215
Atp6v0a4	224.093	-0.556832	0.679793	0.172989	0.761981
Osbpl2	236.76	-0.485288	0.714355	0.173019	0.761906
Hsph1	395.731	-0.584014	0.667105	0.173072	0.761772
Zfp52	39.065	-0.724878	0.605048	0.173337	0.761109
Tbc1d13	71.4006	0.520573	1.43453	0.173979	0.759503
Mpv17l2	75.647	0.490592	1.40502	0.174058	0.759307
Cox6a1	545.954	0.307428	1.2375	0.174156	0.759062
Nup107	581.925	-0.390476	0.762878	0.174451	0.758328
AF067063	282.009	-0.5783	0.669752	0.174531	0.758128
Adck4	124.045	0.476718	1.39157	0.174885	0.757247
Slc27a1	32.2546	0.944858	1.925	0.175046	0.756848
Prr13	430.684	0.472488	1.3875	0.17511	0.756689
Tradd	15.0806	1.07955	2.11338	0.175169	0.756542
Ankrd54	330.332	-0.349073	0.785088	0.175175	0.756528
Prim1	229.478	0.428832	1.34614	0.17522	0.756415
Itgb1	198.71	-0.522444	0.696192	0.175358	0.756075
Uck2	942.814	0.34858	1.27331	0.175515	0.755686
Cpt1a	151.11	-0.418337	0.748287	0.175598	0.755479
Ercc2	320.113	-0.360082	0.77912	0.175678	0.755284
Rras2	155.594	-0.442019	0.736104	0.175697	0.755236
Zfyve1	241.542	-0.398888	0.758443	0.176184	0.754035
Ppp2ca	413.463	0.374645	1.29652	0.176445	0.75339
Map2k1	461.376	-0.294935	0.815109	0.176557	0.753116
Prkag1	372.096	-0.361731	0.77823	0.176563	0.753099
Aff4	209.535	0.478299	1.3931	0.176773	0.752585
Cdc45	1192.02	-0.39438	0.760816	0.176792	0.752538
Ngrn	168.443	-0.381051	0.767878	0.177045	0.751916
Vasn	40.7414	0.75988	1.69335	0.177162	0.75163
Atad1	230.623	-0.51436	0.700104	0.177293	0.751308
Rab35	64.9796	0.681368	1.60366	0.177369	0.751121
Gm13826	74.1533	-0.713119	0.61	0.177433	0.750967
Tmbim6	470.599	0.355834	1.27973	0.177698	0.750318
Hnrnpk	3057.4	-0.279308	0.823986	0.177893	0.749842
Pi4kb	214.541	-0.454497	0.729765	0.178501	0.748359
Smc3	573.829	0.276031	1.21086	0.178733	0.747796
Atg9a	1146.18	-0.366435	0.775697	0.178977	0.747202
Sf3a2	26.7918	-0.828933	0.562946	0.179616	0.745656
Eogt	95.1275	-0.571498	0.672918	0.179623	0.745638
Mrpl49	434.536	-0.399241	0.758257	0.179776	0.745268
Vimp	1745.44	0.382978	1.30403	0.179984	0.744765
Rfc2	135.635	0.472366	1.38738	0.180183	0.744287
Shmt1	450.719	-0.50932	0.702553	0.180419	0.743719
1700020I14Rik	51.3231	0.610908	1.52722	0.180748	0.742926
D630032N06Rik	6.4708	1.76023	3.38753	0.180826	0.74274
Vpreb3	29.3762	1.06957	2.09881	0.180926	0.7425
Tfip11	519.582	-0.378281	0.769354	0.180974	0.742384
Cpsf3l	599.894	-0.344538	0.78756	0.181425	0.741302
Pfdn6	1059.9	0.377144	1.29877	0.181457	0.741226
Stac2	308.571	0.390865	1.31118	0.181636	0.740799
Snw1	380.803	0.288128	1.22106	0.18185	0.740286
Rab10os	18.5691	-1.12574	0.458267	0.182072	0.739758
Odc1	6012.43	0.399306	1.31887	0.182118	0.739647
Enah	418.338	0.409016	1.32778	0.182146	0.73958
Abce1	1387.42	-0.421013	0.7469	0.182403	0.738967
Ipo8	112.665	0.499376	1.4136	0.182479	0.738788
Prrc2a	139.382	-0.414942	0.75005	0.182499	0.738739
Srrt	457.337	-0.369678	0.773955	0.182628	0.738433
Trappc10	77.3173	0.535417	1.44936	0.182825	0.737964
Mbd3	126.269	0.484825	1.39942	0.182915	0.737751
Csad	24.9307	1.20366	2.30323	0.183122	0.73726
1190007I07Rik	2.27738	2.66354	6.33585	0.183183	0.737116
Zfand3	67.6482	0.580111	1.49496	0.18319	0.737099
Agtrap	81.2984	0.559272	1.47353	0.183239	0.736982
Slc35a2	34.9777	-0.759608	0.590657	0.183357	0.736703
Ist1	907.917	-0.415665	0.749674	0.183464	0.736448
Nuf2	104.385	-0.460517	0.726726	0.183494	0.736378
Exoc5	181.297	-0.51638	0.699124	0.183694	0.735906
Slc35e3	85.0076	-0.794929	0.576371	0.183721	0.73584
Iqub	108.371	-0.469927	0.722001	0.183776	0.73571
Ppp4r2	851.25	0.349463	1.27409	0.183927	0.735355
Trim32	44.4333	1.04888	2.06893	0.184019	0.735137
Dusp10	118.959	0.512995	1.42701	0.184061	0.735038
Ppp2r4	117.884	0.507395	1.42148	0.184204	0.734701
Ect2	404.487	-0.547375	0.684264	0.184424	0.734182
Nsa2	666.181	0.33801	1.26401	0.184622	0.733717
Rimklb	1145.33	-0.450418	0.731831	0.18498	0.732874
Exd1	132.664	-0.466457	0.72374	0.185301	0.732122
Atp5d	479.631	0.352425	1.2767	0.185307	0.732107
Ccdc77	130.792	0.400084	1.31958	0.185403	0.731884
Trub1	66.666	0.500591	1.41479	0.185448	0.731779
Pqbp1	518.387	0.288309	1.22121	0.185548	0.731544
A230046K03Rik	94.5318	-0.511136	0.70167	0.185641	0.731327
Copb2	406.224	-0.383894	0.766366	0.185959	0.730584
Arl8b	1976.08	-0.276807	0.825416	0.186025	0.73043
Gpbp1	1433.26	-0.369306	0.774155	0.186059	0.730349
Kat6a	109.19	-0.481593	0.716187	0.186357	0.729654
Brap	202.944	-0.422728	0.746013	0.186745	0.728752
Zfyve19	50.0924	-0.821218	0.565964	0.186989	0.728185
Adrbk1	133.087	0.398663	1.31829	0.187032	0.728084
Ipo9	120.572	-0.528423	0.693312	0.187148	0.727815
Cdpf1	30.7228	-0.854168	0.553184	0.187294	0.727477
Polg	60.3459	-0.62979	0.64627	0.187371	0.727298
Rinl	312.589	-0.488298	0.712865	0.187375	0.727288
Rad1	207.873	-0.410047	0.752599	0.187455	0.727102
Tyw3	65.0192	0.677534	1.5994	0.187514	0.726966
Ing1	336.354	0.369232	1.29166	0.187934	0.725994
Cbr4	9.33605	1.42628	2.68752	0.188037	0.725757
Kif18a	326.511	-0.421204	0.746801	0.188093	0.725628
Xrn1	78.469	0.525546	1.43948	0.188751	0.72411
Fam204a	83.5376	0.535311	1.44925	0.188784	0.724034
Nol4l	142.553	0.477758	1.39258	0.189086	0.72334
Gm15455	251.305	-0.648812	0.637805	0.18929	0.722872
Rps19bp1	387.607	0.323873	1.25169	0.189371	0.722687
Zswim5	867.848	-0.483665	0.715158	0.189382	0.722661
Nle1	231.105	-0.426472	0.744079	0.189412	0.722593
Ada	26.7069	0.809417	1.7525	0.189443	0.72252
Tcam1	32.9345	-0.857035	0.552086	0.189587	0.722192
Zfp710	163.519	0.406731	1.32568	0.189669	0.722005
Brd2	1382.87	-0.399369	0.75819	0.189826	0.721644
Vps4b	350.488	-0.321398	0.800294	0.190109	0.720997
Arfgap1	256.921	0.438383	1.35508	0.190473	0.720166
Rbmx2	151.236	0.465866	1.38115	0.190481	0.720147
Gm9376	2.92156	2.14635	4.42707	0.190651	0.719761
Btbd10	559.785	-0.308623	0.807412	0.190749	0.719537
Mms22l	231.894	-0.343548	0.788101	0.190808	0.719404
Simc1	124.44	-0.586988	0.665731	0.19092	0.719149
Bex6	458.266	-0.506387	0.703983	0.191231	0.718442
Gm13363	3024.68	-0.370125	0.773715	0.191293	0.718301
Zfp935	152.885	-0.499919	0.707147	0.191314	0.718254
Rybp	345.955	0.346276	1.27128	0.191341	0.718191
Slc25a43	12.088	1.24044	2.3627	0.191585	0.717639
Bax	373.567	0.349702	1.2743	0.191616	0.717567
Oosp3	7.92054	-1.44208	0.368037	0.191661	0.717467
Taf2	340.017	-0.346977	0.78623	0.191678	0.717428
Qsox2	177.649	-0.386625	0.764917	0.191753	0.717258
Terf1	280.711	0.410674	1.32931	0.191796	0.71716
Gsta4	53.3002	0.659625	1.57967	0.191878	0.716974
Btrc	641.928	-0.307056	0.808289	0.192271	0.716087
Ccdc71	196.582	0.38905	1.30953	0.192591	0.715365
Armc6	112.702	-0.439985	0.737142	0.192623	0.715291
Eif3a	3218.77	-0.220244	0.85842	0.192689	0.715142
Stk11ip	194.196	-0.453795	0.73012	0.192755	0.714994
Polq	231.04	-0.417569	0.748685	0.192846	0.71479
Jak1	90.5961	-0.522565	0.696133	0.193128	0.714155
Mylpf	93.158	0.679959	1.60209	0.193416	0.713508
Gm3143	9.77823	1.38489	2.61151	0.193427	0.713482
Kpna4	212.953	-0.418588	0.748156	0.193547	0.713213
BC051019	56.8059	0.551851	1.46596	0.193591	0.713114
Fam169b	151.698	-0.494154	0.709978	0.193612	0.713067
Ccdc53	121.195	0.645168	1.56392	0.193725	0.712814
Gdi2	2079.87	-0.263026	0.833338	0.193927	0.712362
Wbp4	141.667	0.421802	1.3396	0.19408	0.712019
Trnt1	626.971	-0.268273	0.830313	0.194307	0.711512
BC021614	6.77542	1.62344	3.08108	0.194332	0.711455
Ccdc36	54.7342	-0.644828	0.639569	0.194529	0.711015
Cpne8	46.9555	-0.661756	0.632109	0.194705	0.710623
Usp19	548.782	-0.441888	0.73617	0.194859	0.710281
Supt16	656.796	-0.394578	0.760712	0.194868	0.71026
Mzt2	87.8574	0.522986	1.43693	0.194916	0.710152
Gen1	44.3006	0.783223	1.72097	0.195034	0.709891
Rfc1	767.836	0.289909	1.22256	0.19504	0.709876
Napepld	62.4124	-0.533428	0.690911	0.195164	0.709599
Ptbp1	1177.19	-0.304197	0.809893	0.195423	0.709023
Pithd1	188.705	-0.359778	0.779285	0.195545	0.708752
Pola2	167.757	0.405105	1.32419	0.195769	0.708256
Ppp1r35	31.6505	0.758891	1.69219	0.195793	0.708203
Tomm70a	1474.24	-0.328985	0.796096	0.19586	0.708054
Rnf216	970.439	-0.283034	0.821861	0.195961	0.707831
Ddx51	315.856	-0.303996	0.810005	0.195989	0.707767
Snhg4	75.1721	0.503814	1.41796	0.196182	0.707341
Prkcsh	152.822	0.377268	1.29888	0.196204	0.707293
Ddx10	543.865	-0.33608	0.792191	0.196588	0.706442
Lrr1	3309.21	-0.363893	0.777065	0.196697	0.706203
Yipf4	1039.98	-0.416934	0.749015	0.196778	0.706023
Capza2	658.875	-0.284822	0.820843	0.196925	0.7057
Mcm4	315.052	-0.398771	0.758504	0.196938	0.705671
Pold3	1653.53	-0.301187	0.811584	0.196998	0.705537
Calm1	510.615	0.380796	1.30206	0.197193	0.705109
Rnf149	117.438	0.473082	1.38807	0.197219	0.705051
Leng8	246.385	-0.393408	0.761329	0.19778	0.703819
Map4k1	118.168	0.444438	1.36078	0.197813	0.703745
Cchcr1	32.3507	0.665585	1.58621	0.197841	0.703684
Cand1	2716.19	-0.350199	0.784476	0.198415	0.702426
Zfp433	229.74	-0.481905	0.716032	0.19847	0.702305
Nol8	354.625	-0.337971	0.791153	0.19851	0.702218
Mrps33	321.035	0.346313	1.27131	0.19856	0.702108
Gna11	70.2969	0.585694	1.50076	0.198613	0.701993
Kmt2d	264.521	0.344675	1.26986	0.198625	0.701965
Aloxe3	56.4807	-0.725706	0.604701	0.198655	0.7019
Otulin	78.1866	0.656255	1.57599	0.1987	0.701802
2410002F23Rik	302.279	-0.341947	0.788976	0.198961	0.701232
Ccno	23.0615	-1.22819	0.426853	0.199011	0.701123
Zfp930	138.061	-0.413572	0.750762	0.199072	0.700989
Krcc1	54.537	0.576574	1.4913	0.199198	0.700715
Ubl4	129.096	0.558596	1.47284	0.199225	0.700657
Scnm1	157.848	0.453676	1.36952	0.199255	0.70059
Pqlc2	28.8882	0.815927	1.76043	0.199438	0.700191
Mrpl23	105.665	0.520462	1.43441	0.19948	0.7001
Wbp11	189.188	-0.369887	0.773843	0.199557	0.699933
Rxra	115.413	0.513111	1.42712	0.199991	0.698989
Hdac2	365.349	-0.380474	0.768185	0.200464	0.697963
Kcnk6	460.376	0.281663	1.2156	0.20154	0.695639
Obox2	11.9838	1.06883	2.09773	0.201621	0.695465
Wwtr1	366.797	0.357398	1.28111	0.201621	0.695464
Cul3	706.059	-0.534902	0.690206	0.201829	0.695016
Zscan4d	39.5731	-0.775654	0.584124	0.201986	0.694678
H2afv	543.321	0.271531	1.20709	0.202032	0.694579
Spidr	82.0763	-0.530495	0.692317	0.202056	0.694529
Oat	124.804	-0.494234	0.709938	0.202115	0.694401
Sall4	1013.13	-0.257498	0.836538	0.202385	0.693822
Fbxo6	449.154	0.511455	1.42549	0.20247	0.69364
Slc33a1	47.8971	-0.794715	0.576457	0.202491	0.693594
Bcs1l	87.5072	0.494275	1.40861	0.202671	0.693208
Cdc7	118.491	-0.409219	0.753031	0.202671	0.693208
Ctdspl2	310.219	-0.449342	0.732377	0.203067	0.69236
Adpgk	152.495	-0.447076	0.733528	0.203068	0.692359
Yy2	331.506	-0.412432	0.751356	0.203653	0.69111
Dph7	94.1227	0.577496	1.49226	0.203721	0.690965
Kremen1	57.8004	0.718485	1.64545	0.203763	0.690875
Hnrnpul2	69.0129	0.613151	1.5296	0.203764	0.690872
Bckdhb	31.8081	0.734865	1.66424	0.204175	0.689998
Elf1	56.978	-0.573903	0.671797	0.204185	0.689976
Rpusd3	78.5414	0.473223	1.38821	0.204299	0.689733
Trp53	258.016	-0.431916	0.741276	0.204758	0.688759
Dnph1	132.185	0.436904	1.3537	0.204918	0.68842
Zdhhc16	108.194	-0.515585	0.699509	0.205297	0.687618
Eri1	443.206	-0.329234	0.795959	0.20542	0.687358
Phc1	58.2308	0.646708	1.56559	0.205479	0.687232
Cc2d1a	39.1959	0.613915	1.53041	0.205622	0.686931
Tmem69	81.1084	-0.495718	0.709209	0.205678	0.686813
Nup155	388.897	-0.461319	0.726322	0.205715	0.686734
Serinc3	1337.3	-0.353918	0.782456	0.205785	0.686586
Hspb1	217.068	0.541741	1.45573	0.205897	0.686349
Melk	426.765	-0.34857	0.785362	0.205972	0.686191
Nipsnap3b	64.7666	-0.542997	0.686344	0.206001	0.686132
Dyrk1a	384.303	0.339248	1.2651	0.206569	0.684934
Med24	312.418	-0.349744	0.784723	0.20698	0.684072
Mrpl27	154.147	0.444789	1.36111	0.207034	0.683959
Zfp131	698.724	0.341648	1.2672	0.207091	0.683839
Gpatch11	53.2302	0.567753	1.48221	0.207199	0.683613
Sh3gl1	569.212	-0.370352	0.773594	0.207462	0.683062
Ranbp3	1584.68	-0.311283	0.805925	0.207604	0.682765
Khdc1c	324.273	0.402322	1.32163	0.207632	0.682706
Msl1	49.0471	0.646716	1.5656	0.207664	0.682638
D17Wsu92e	279.155	0.481022	1.39573	0.207993	0.681951
Gfm1	314.718	-0.333044	0.79386	0.208212	0.681494
Ckap5	322.568	-0.419554	0.747656	0.208265	0.681385
AU022252	56.6005	0.48993	1.40438	0.208404	0.681093
Cilp	52.5773	-0.634335	0.644238	0.208441	0.681016
Tsr2	1835.5	0.293459	1.22558	0.208864	0.680137
Cry2	69.8119	-0.749336	0.594877	0.208921	0.680018
Slc6a14	58.1418	-0.769563	0.586595	0.208938	0.679982
Cox5b	222.037	0.351884	1.27623	0.209054	0.679742
Zmym3	175.623	0.425852	1.34337	0.209124	0.679596
Sh2b3	230.58	-0.351307	0.783874	0.209195	0.679449
Hdlbp	842.652	-0.322836	0.799497	0.209475	0.678867
Mrps34	151.999	0.434243	1.3512	0.209634	0.678538
2410015M20Rik	229.41	0.326744	1.25418	0.209934	0.677917
Pias1	143.462	-0.480245	0.716856	0.210031	0.677718
Ccm2	126.706	-0.406207	0.754604	0.210054	0.677668
Acot13	76.6513	0.440191	1.35678	0.210229	0.677307
Rpp25	87.3204	-1.24112	0.423045	0.210369	0.677019
0610037L13Rik	113.529	0.441863	1.35836	0.210495	0.676757
Dnajc11	361.655	0.337482	1.26355	0.211305	0.67509
Ubox5	100.422	0.397537	1.31726	0.211413	0.674869
Acpp	47.3155	-0.578063	0.669862	0.211478	0.674735
Ddx31	344.63	-0.429275	0.742635	0.211676	0.674329
Trpc4ap	310.843	-0.339134	0.790516	0.211912	0.673845
Eno1b	111.867	-0.584225	0.667007	0.212022	0.67362
Apol7e	49.7068	-1.00088	0.499695	0.212054	0.673553
Nol12	419.399	0.296577	1.22823	0.212449	0.672746
Best2	37.1727	-0.727387	0.603997	0.212577	0.672483
Dhx36	129.46	0.531011	1.44494	0.212666	0.672302
Uchl1	34.8138	-0.7406	0.59849	0.212952	0.671719
Snrnp70	387.351	-0.279933	0.823629	0.21327	0.67107
Ube2a	530.784	0.314487	1.24357	0.213829	0.669933
Cycs	1029.07	0.279214	1.21353	0.214057	0.669471
Pde12	120.829	-0.507897	0.703247	0.214124	0.669334
Nsf	155.911	-0.407758	0.753794	0.214203	0.669174
Zfp808	86.6639	-0.570077	0.673581	0.214432	0.66871
Uqcrc1	879.965	0.336904	1.26304	0.214631	0.668308
Clpx	2540.57	-0.27507	0.82641	0.214838	0.667888
Sat1	4290.53	0.293924	1.22597	0.214876	0.667813
Vdac3	512.802	0.27489	1.2099	0.215054	0.667452
Mif4gd	78.4647	-0.483102	0.715438	0.215109	0.667341
Fam53a	89.5475	0.653097	1.57254	0.215187	0.667183
Bin2	117.954	0.616555	1.53321	0.215246	0.667065
Bet1l	136.062	-0.62187	0.649828	0.215472	0.666609
Iqcg	150.742	0.360593	1.28395	0.215676	0.666198
Wdfy2	32.6084	0.769616	1.70482	0.215921	0.665706
Sgpp1	613.464	0.406235	1.32522	0.216246	0.665052
Jade1	83.6134	0.660917	1.58109	0.216746	0.664048
Plekhg5	238.659	-0.373748	0.771775	0.217004	0.663531
Bloc1s6	62.0776	0.553101	1.46724	0.217211	0.663118
Eftud2	627.917	-0.302143	0.811047	0.218046	0.661451
Tmem19	77.347	0.525409	1.43934	0.218145	0.661254
Miox	39.0438	0.635025	1.55297	0.218271	0.661005
Gpr108	44.2237	0.726797	1.65496	0.218385	0.660777
Ninj1	20.6174	-1.09089	0.46947	0.218661	0.660229
Crb3	710.669	-0.295982	0.814518	0.219233	0.659094
Mpzl1	44.3213	-0.625132	0.64836	0.219235	0.659089
Snx3	1522.47	0.360687	1.28404	0.219321	0.658921
Smc5	366.385	-0.295224	0.814946	0.219949	0.657679
Larp7	347.327	0.316424	1.24524	0.220023	0.657532
Gtf2a2	148.277	0.417484	1.3356	0.220097	0.657387
Ing4	264.452	0.301313	1.23227	0.220143	0.657294
Slc16a5	66.9341	0.680736	1.60296	0.220222	0.657139
AI597479	189.139	-0.480955	0.716503	0.220349	0.65689
Rab3a	34.1495	-0.832303	0.561632	0.220394	0.6568
Trap1	335.926	0.353891	1.278	0.22046	0.656671
Fam126b	237.119	0.336013	1.26226	0.22046	0.65667
Cox19	144.338	0.437114	1.35389	0.22051	0.656573
Smek1	809.758	-0.393405	0.76133	0.22056	0.656474
Polr3f	293.664	-0.319876	0.801139	0.220758	0.656084
Plekha1	303.551	-0.340708	0.789654	0.22083	0.655942
Clybl	128.412	-0.450919	0.731577	0.220921	0.655763
Rnf38	130.752	0.529857	1.44379	0.220981	0.655646
Pitpna	273.068	0.305651	1.23598	0.221014	0.655579
Lsg1	950.761	-0.320779	0.800638	0.221379	0.654863
Hmgxb3	211.223	-0.490962	0.71155	0.221424	0.654775
Ambra1	139.822	-0.445239	0.734463	0.221464	0.654697
Mttp	51.7454	-0.681525	0.623506	0.221768	0.654102
Anapc13	23.5299	0.866911	1.82375	0.222215	0.653226
Usp49	130.496	0.494296	1.40863	0.222241	0.653175
Lsm4	355.29	0.32631	1.2538	0.222244	0.65317
Drd3	18.2548	-1.1811	0.441016	0.222386	0.652892
Actl6a	883.401	-0.268826	0.829994	0.222683	0.652313
Cited1	1136.25	0.384379	1.3053	0.222722	0.652238
Lcmt2	46.0945	-0.741305	0.598198	0.222828	0.65203
Lemd3	264.395	0.475971	1.39085	0.223058	0.651583
Atn1	105.195	0.554112	1.46826	0.223084	0.651531
Kcmf1	501.122	0.275487	1.2104	0.223097	0.651507
Serf2	1891.64	0.243684	1.18401	0.223317	0.651078
Pramef8	99.2965	-0.593694	0.662644	0.223504	0.650714
Phtf2	177.458	-0.430767	0.741867	0.223585	0.650558
Srp14	999.229	0.275062	1.21005	0.223657	0.650418
Coq7	229.612	0.387224	1.30787	0.224037	0.649681
Mipep	47.0984	0.591849	1.50718	0.224212	0.649342
D230025D16Rik	2368.77	-0.266939	0.831081	0.224278	0.649213
Ndufa1	155.222	0.467765	1.38296	0.224676	0.648444
Cdk8	407.11	0.339112	1.26498	0.224998	0.64782
Atrip	56.8381	-0.557094	0.67967	0.225156	0.647516
Stard7	73.5888	-0.56711	0.674968	0.225333	0.647174
Mtmr6	124.552	-0.663168	0.63149	0.225337	0.647167
Myo1b	501.674	-0.32467	0.798481	0.225354	0.647135
Triml2	136.087	0.633054	1.55084	0.225367	0.647109
Ept1	450.731	-0.315063	0.803816	0.22537	0.647104
Ptpn9	143.206	-0.370863	0.77332	0.225383	0.647079
Psmb10	66.9687	0.555513	1.46969	0.225521	0.646812
Plekha4	36.6678	0.605719	1.52174	0.225802	0.646273
Gtpbp3	161.299	-0.553319	0.681451	0.225862	0.646156
Psmc4	823.312	0.359149	1.28267	0.22598	0.645929
Tjp1	202.558	0.367918	1.29049	0.226057	0.645782
Ppap2b	140.889	1.12234	2.17701	0.22607	0.645757
Bbip1	44.0408	-0.559897	0.678351	0.226147	0.64561
Asl	29.982	0.650905	1.57015	0.226228	0.645454
Zc3h18	262.242	-0.352487	0.783233	0.226351	0.645218
Psme3	468.165	0.323699	1.25154	0.226361	0.645198
Cul5	2165.09	-0.374217	0.771524	0.226716	0.644517
Idh3b	736.57	-0.243496	0.844696	0.227039	0.6439
BB287469	23.2565	-0.878616	0.543889	0.22718	0.643629
Pfdn4	47.4639	0.501899	1.41608	0.227235	0.643525
Appbp2	999.962	-0.400066	0.757824	0.227313	0.643376
Mrps2	203.881	0.510568	1.42461	0.227381	0.643246
Comt	90.1193	0.555122	1.46929	0.227413	0.643185
Panx1	17.0897	-1.02441	0.491612	0.227608	0.642812
Med16	91.5929	0.439087	1.35575	0.228154	0.641773
Hist1h2ak	3.8205	-2.5907	0.166005	0.228185	0.641713
Ppdpf	46.4947	0.632453	1.5502	0.228221	0.641645
Ice1	135.427	0.504093	1.41823	0.228624	0.640878
Sfxn2	34.8584	0.760937	1.69459	0.228648	0.640833
Slc19a1	59.7305	-0.71858	0.607695	0.228754	0.640631
Reep4	50.0922	0.766675	1.70134	0.228813	0.640519
Psmf1	187.07	0.368887	1.29136	0.228832	0.640483
Alkbh7	54.4307	0.540163	1.45414	0.228876	0.640401
Lrrc40	156.632	-0.395249	0.760358	0.228887	0.640379
Fxr1	560.207	-0.234698	0.849863	0.228996	0.640172
Nupl2	83.8026	-0.472692	0.720619	0.229096	0.639982
Gon4l	239.271	0.349018	1.27369	0.229111	0.639954
Cmtm6	409.761	-0.293142	0.816123	0.229219	0.63975
Nub1	3951.8	-0.23939	0.847103	0.229345	0.63951
Setd6	49.5231	0.538359	1.45232	0.229628	0.638976
Tspan31	188.538	0.3645	1.28744	0.229862	0.638532
Igf2bp1	388.097	-0.393716	0.761167	0.230233	0.637832
Mrps15	132.154	0.460877	1.37638	0.230493	0.637341
Mbd3l2	247.21	-0.477034	0.718453	0.230618	0.637108
Amt	71.4403	0.480238	1.39497	0.23073	0.636896
Nudt16l1	66.3681	0.550585	1.46468	0.23078	0.636802
Nlrp5	53.0862	-0.648721	0.637846	0.230942	0.636497
Emd	223.788	0.444937	1.36125	0.230971	0.636442
Cacnb1	46.8511	-0.607734	0.656227	0.231372	0.63569
Gm6880	39.4392	-0.686524	0.621349	0.231538	0.635377
Ehd2	325.738	0.348153	1.27293	0.231612	0.635239
BC022687	77.2188	-0.449622	0.732235	0.231678	0.635115
Cstb	250.136	0.870052	1.82773	0.231941	0.634622
Supt20	355.919	-0.347895	0.78573	0.231962	0.634583
Swap70	85.9658	-0.557858	0.67931	0.231998	0.634516
Cry1	536.571	-0.411194	0.752001	0.232086	0.634351
Lrp10	60.4341	0.589642	1.50487	0.232124	0.634279
Ccdc125	23.7358	-0.946727	0.518808	0.232125	0.634279
Polr1b	518.258	-0.338293	0.790976	0.232139	0.634252
Chmp2a	369.275	0.33894	1.26483	0.23223	0.634082
Oxsr1	83.2826	-0.444742	0.734716	0.232499	0.63358
Mrpl3	335.046	-0.316612	0.802954	0.232524	0.633533
Prpf40a	1189.88	-0.259962	0.83511	0.232536	0.633509
Spsb3	250.951	-0.364233	0.776882	0.232551	0.633481
Fam154a	31.8581	0.762301	1.69619	0.232619	0.633355
Hesx1	11.2522	1.17855	2.26349	0.232649	0.633299
Tpx2	1020.12	-0.250986	0.840322	0.232655	0.633288
3110002H16Rik	651.499	0.2717	1.20723	0.232712	0.633181
Smim24	3.06467	-2.18525	0.219874	0.232803	0.633012
Xlr5b	25.1743	0.707527	1.633	0.233296	0.632093
Rrbp1	205.607	0.340102	1.26585	0.233303	0.632079
Pdcd2l	297.376	0.274555	1.20962	0.233324	0.632041
Ubtd2	371.698	-0.33738	0.791478	0.23335	0.631993
Psmb4	1275.77	0.228713	1.17179	0.233444	0.631818
Tex101	24.1393	-1.05209	0.482269	0.233494	0.631724
Esyt1	86.8204	-0.543226	0.686235	0.233703	0.631336
Kansl3	569.063	-0.447131	0.7335	0.233761	0.631228
Mafk	111.229	-0.617937	0.651602	0.234012	0.630763
Chp1	713.927	-0.322473	0.799698	0.234071	0.630652
Ube3c	169.748	0.450851	1.36685	0.234304	0.630221
2310036O22Rik	421.08	0.369045	1.2915	0.234589	0.629693
Alpl	83.9989	0.683207	1.60571	0.234623	0.62963
Trappc5	46.3424	0.751308	1.68332	0.234694	0.629498
Scand1	105.682	0.377906	1.29945	0.234807	0.629289
0610040J01Rik	86.2174	-0.473861	0.720035	0.235064	0.628813
Tmem63a	38.4401	0.693245	1.61692	0.235065	0.628812
Xrcc5	29.5343	0.861134	1.81647	0.235172	0.628614
Mcph1	583.541	-0.274283	0.826861	0.235377	0.628236
Uxt	231.282	0.368223	1.29076	0.235396	0.628201
4930432K21Rik	715.947	-0.447766	0.733177	0.235408	0.62818
AI661453	76.1936	0.495013	1.40933	0.235453	0.628097
Emr4	83.8972	-0.812559	0.569371	0.235583	0.627855
Wars2	249.198	-0.356322	0.781154	0.235619	0.627789
Fdxacb1	28.9215	0.723083	1.65071	0.235811	0.627435
Elac2	411.609	-0.27834	0.824539	0.236037	0.62702
Oard1	186.652	-0.337457	0.791435	0.236679	0.62584
Rhno1	173.884	-0.454028	0.730002	0.236885	0.625462
Dlgap4	100.174	0.475362	1.39027	0.236925	0.62539
Blzf1	167.252	-0.328524	0.796351	0.236964	0.625318
Cct2	1516.72	-0.221673	0.857571	0.237265	0.624767
Nop56	1927.11	0.281795	1.21571	0.237474	0.624385
Carm1	66.7807	0.562104	1.47642	0.237486	0.624363
Mrps23	159.938	-0.324349	0.798659	0.237818	0.623755
Xab2	676.963	-0.268125	0.830398	0.237963	0.62349
Saraf	693.68	0.323586	1.25144	0.23797	0.623477
Bola2	244.649	0.33353	1.26009	0.238185	0.623086
Mvd	52.8732	0.60597	1.522	0.238297	0.622882
Rbm12b2	79.5973	-0.568854	0.674152	0.238893	0.621796
Rnaseh2a	127.308	0.431471	1.34861	0.238939	0.621712
Vamp8	451.851	0.359625	1.28309	0.239085	0.621447
Nubp1	283.133	0.356344	1.28018	0.239573	0.620562
Akirin1	976.384	-0.29382	0.815739	0.23966	0.620405
Eps15l1	112.42	-0.488748	0.712643	0.240252	0.619332
Trappc4	599.474	0.22577	1.1694	0.240267	0.619307
Tex261	124.015	0.419311	1.33729	0.240627	0.618657
Slc25a41	102.579	-0.43296	0.74074	0.24085	0.618254
Ccdc9	32.9089	0.615108	1.53167	0.240934	0.618102
Tmem126a	26.1184	-0.784363	0.580608	0.241109	0.617787
Tmem138	37.66	0.669191	1.59018	0.241115	0.617775
Kiz	36.9305	0.752476	1.68468	0.241129	0.61775
Scarb1	35.8843	-0.672867	0.627259	0.241318	0.61741
Pink1	163.446	0.515723	1.42971	0.241534	0.617022
Araf	318.301	0.305875	1.23617	0.241734	0.616663
Mov10	131.597	0.636864	1.55495	0.241775	0.616588
Dhtkd1	97.9128	-0.556338	0.680026	0.241804	0.616536
Gltscr2	1025.9	0.238615	1.17986	0.241846	0.616462
Mlxip	281.989	0.36601	1.28878	0.241955	0.616265
Rnf20	763.564	-0.353602	0.782628	0.241961	0.616254
Rps4l	956.812	-0.287064	0.819568	0.241986	0.61621
Rrn3	2330.66	-0.311722	0.80568	0.242132	0.615948
Ttll12	66.6391	-0.567212	0.67492	0.242198	0.615829
Zfp788	57.4983	0.757111	1.6901	0.242222	0.615786
Tab2	81.7033	0.514685	1.42868	0.242511	0.615269
Ippk	129.489	-0.437259	0.738536	0.242518	0.615256
Qrich1	226.037	-0.355628	0.781529	0.242993	0.614407
Spag7	323.117	0.363249	1.28632	0.243217	0.614005
Renbp	546.329	0.313602	1.24281	0.243256	0.613936
Ctsb	2756.7	0.247841	1.18743	0.243304	0.61385
Zfp708	84.022	-0.48746	0.71328	0.24348	0.613536
Rnaseh1	352.02	-0.306764	0.808453	0.243542	0.613426
P2rx4	40.3595	-0.541434	0.687088	0.243957	0.612686
Cdyl	57.2424	0.528436	1.44236	0.244109	0.612417
Anapc7	1930.92	-0.273254	0.827451	0.24431	0.612058
Hmgn2	816.495	0.318623	1.24714	0.244523	0.61168
Zfp217	236.573	-0.420173	0.747335	0.244632	0.611486
Tmem189	51.9491	-0.505214	0.704556	0.244809	0.611172
Smc2	318.955	0.264118	1.2009	0.245034	0.610773
Me2	42.2885	0.636199	1.55423	0.245224	0.610437
Adam17	733.178	-0.367232	0.775269	0.245397	0.61013
Slc10a3-ubl4	83.0164	0.399528	1.31908	0.245702	0.609592
Ctu1	245.782	-0.352546	0.783201	0.245956	0.609143
Ncdn	103.733	-0.428116	0.743232	0.245965	0.609127
Mad2l2	1135.11	-0.259779	0.835216	0.246226	0.608666
Parp12	80.6234	0.631072	1.54872	0.246255	0.608615
Dhx9	146.317	-0.40546	0.754996	0.24649	0.608201
Mfap5	96.076	-0.476155	0.718891	0.246613	0.607984
Snai1	141.409	0.374978	1.29682	0.246805	0.607646
Dtd1	103.126	0.479783	1.39453	0.246834	0.607595
Snx1	481.832	-0.288392	0.818814	0.247133	0.60707
Raf1	539.452	-0.263074	0.833311	0.247194	0.606963
Rasa2	149.468	0.448195	1.36433	0.247295	0.606784
Fbrs	29.0029	0.840841	1.79109	0.247775	0.605943
Cdc20	6062.55	-0.241859	0.845655	0.247956	0.605626
Med8	309.203	0.331515	1.25833	0.248297	0.605028
Larp4	4563.49	-0.326443	0.7975	0.248384	0.604876
Nup62	771.102	-0.316314	0.803119	0.248483	0.604703
Tmbim1	133.574	-0.523501	0.695681	0.248839	0.604081
Rps3a1	5180.61	-0.332314	0.794262	0.24884	0.604079
Usf1	406.828	0.29949	1.23071	0.249053	0.603709
Gm7056	28.4432	0.663116	1.5835	0.249491	0.602945
Gm5634	34.5171	-0.824247	0.564777	0.249622	0.602718
Xpo1	1866.46	-0.345999	0.786763	0.249789	0.602427
Naa25	321.484	-0.315941	0.803327	0.249885	0.602259
Polr1d	1484.11	-0.285491	0.820462	0.249958	0.602132
Nup205	218.332	-0.390906	0.762651	0.250109	0.601871
Fbxw11	368.58	-0.375573	0.770799	0.250185	0.601738
Ell2	457.426	0.332665	1.25934	0.250399	0.601367
Rala	41.5362	0.647668	1.56663	0.25044	0.601296
Hist1h2an	4.32299	2.50087	5.66027	0.250673	0.600892
Srm	738.93	0.294139	1.22615	0.250705	0.600838
Fbxo5	415.856	0.295109	1.22698	0.251124	0.600113
Wsb1	5382.05	-0.248576	0.841727	0.251134	0.600094
Fnip1	72.4789	0.596673	1.51222	0.251162	0.600046
Gpd1l	10240.6	-0.249196	0.841365	0.251389	0.599654
Mrpl21	245.484	0.290237	1.22284	0.251401	0.599633
Snapc1	52.1246	0.568724	1.48321	0.251435	0.599575
Insig1	95.438	-0.429624	0.742455	0.251687	0.599139
Trim43a	11751	-0.44389	0.735149	0.251727	0.59907
Tm9sf4	89.3667	0.478732	1.39352	0.251816	0.598917
Atp2c1	67.0952	-0.562971	0.676907	0.252413	0.597888
Rbm7	360.929	-0.331461	0.794731	0.252472	0.597786
Uri1	97.564	0.521953	1.4359	0.252477	0.597778
1700047I17Rik2	522.515	0.306337	1.23656	0.252654	0.597474
AA465934	5.15584	1.83029	3.55608	0.252853	0.597132
Znrd1as	22.9236	0.989271	1.98518	0.252925	0.597009
Elovl6	1431.19	0.249143	1.1885	0.253026	0.596834
Slmo2	99.8033	0.37108	1.29332	0.253071	0.596758
Bcap31	1454.5	0.294935	1.22683	0.25326	0.596434
Atg101	874.567	0.376054	1.29779	0.253342	0.596293
Wdr8	25.9467	-0.898596	0.536408	0.253519	0.595989
Padi6	124.395	0.387375	1.30801	0.25356	0.595919
Smap1	73.722	0.508927	1.42299	0.253993	0.595178
Rbx1	857.285	0.240352	1.18128	0.25434	0.594585
Aen	797.389	-0.319112	0.801563	0.254443	0.594409
Gcdh	370.728	0.278998	1.21335	0.25448	0.594346
Diablo	680.003	-0.239036	0.847311	0.254537	0.594249
Timm10	493.413	-0.350211	0.784469	0.254569	0.594194
Fkbp8	195.359	0.377685	1.29926	0.254899	0.593632
Cpsf7	84.1144	-0.483379	0.715301	0.254924	0.59359
Slc38a10	87.5927	-0.428036	0.743273	0.254941	0.593561
Nelfb	350.024	-0.294891	0.815134	0.255022	0.593422
Ccpg1	937.668	-0.319366	0.801422	0.255523	0.59257
Ntmt1	693.649	0.315961	1.24484	0.255838	0.592035
Vps51	65.4661	0.463446	1.37883	0.25598	0.591794
Pxk	254.914	-0.333735	0.793479	0.256509	0.590898
Timm44	538.772	0.245786	1.18574	0.256547	0.590833
Hdhd2	49.8437	-0.501754	0.706248	0.256665	0.590633
Npy	3.50317	-2.40478	0.188837	0.25685	0.59032
Mfsd7c	1540.84	-0.316969	0.802755	0.256902	0.590233
Supt4a	1953.94	-0.322159	0.799872	0.25739	0.589408
Pea15a	41.1596	0.612751	1.52917	0.257436	0.58933
Ints9	85.48	-0.458141	0.727924	0.25746	0.589291
Dirc2	681.896	0.29531	1.22715	0.257546	0.589145
Xpo4	131.079	-0.349123	0.785061	0.257741	0.588816
Spice1	48.5788	-0.628835	0.646699	0.257823	0.588679
Snrpd3	398.128	0.438891	1.35556	0.257968	0.588434
Prdx6	999.33	0.32353	1.25139	0.258045	0.588304
Ipp	107.723	-0.437554	0.738385	0.258232	0.58799
Drg1	1621.15	-0.291827	0.816867	0.258267	0.587931
Zbtb40	116.878	-0.597097	0.661083	0.258656	0.587277
Zfp263	97.5244	-0.600705	0.659432	0.25904	0.586634
Mcl1	1218.05	-0.328222	0.796518	0.25925	0.586282
Cltc	264.573	0.399672	1.31921	0.259327	0.586152
Ubtfl1	366.457	-0.394905	0.76054	0.259407	0.586017
Eif3j1	714.931	0.313164	1.24243	0.25944	0.585963
Dhx38	200.383	-0.444194	0.734995	0.259548	0.585783
Mtpn	694.319	-0.235695	0.849276	0.259564	0.585756
Hus1	177.395	-0.402868	0.756353	0.259901	0.585192
Ubac2	86.3774	0.476289	1.39116	0.259918	0.585164
Cdk9	209.889	0.30718	1.23729	0.259955	0.585102
Gsdmc3	17.7836	-1.12652	0.458018	0.259961	0.585091
Birc6	620.941	0.304449	1.23495	0.260311	0.584508
Dnajb3	7.75249	-1.32734	0.398502	0.260372	0.584406
Ubl7	972.218	-0.257808	0.836358	0.260411	0.584341
Rhbdd1	70.9879	-0.520864	0.696954	0.260452	0.584272
Ptgr1	31.5941	0.633268	1.55107	0.260799	0.583694
Tmem208	288.999	0.28706	1.22015	0.261266	0.582917
Smg8	267.68	-0.42289	0.745929	0.261312	0.582841
Hexa	80.9216	0.581559	1.49647	0.26153	0.582479
Zfp251	122.312	-0.495949	0.709095	0.261815	0.582005
Zfp668	83.9876	-0.585561	0.66639	0.262043	0.581627
Ccnb1	16278	-0.283123	0.82181	0.262062	0.581595
Smg9	37.8098	0.555858	1.47004	0.262109	0.581518
Cct5	2115.9	-0.230129	0.852558	0.262583	0.580734
Eif3b	1039.62	0.329855	1.25689	0.263123	0.579841
Sdc1	120.566	-0.631354	0.64557	0.26339	0.579401
Slc35e1	89.8094	0.51491	1.42891	0.263406	0.579375
Gk5	248.245	-0.323345	0.799214	0.263438	0.579321
A930005H10Rik	6.23322	-1.35601	0.390662	0.263461	0.579284
Anks3	53.5639	0.511084	1.42512	0.263475	0.579261
3110082I17Rik	87.3905	0.43409	1.35106	0.263927	0.578516
Cldn12	89.3356	-0.559909	0.678345	0.263946	0.578486
Mob1a	235.848	-0.371205	0.773136	0.26395	0.578478
Ccdc51	101.752	-0.437171	0.738581	0.264189	0.578086
Hist1h2bc	4.46513	-1.95422	0.258061	0.264476	0.577614
3110040N11Rik	27.2457	0.668448	1.58936	0.264808	0.577068
Mepce	55.5769	0.607806	1.52394	0.264861	0.576981
Ctnnb1	679.54	-0.257759	0.836386	0.264964	0.576813
Lyar	1140.88	0.236915	1.17847	0.26501	0.576738
Dnaaf5	382.221	-0.2955	0.81479	0.265133	0.576536
Rab8a	282.287	0.34104	1.26667	0.265428	0.576053
Camsap1	243.235	0.388961	1.30945	0.265761	0.575509
Cnot7	585.014	-0.303395	0.810343	0.265838	0.575382
Spr	90.6804	0.451389	1.36736	0.26613	0.574906
Flt3l	30.9558	0.581735	1.49665	0.266174	0.574834
Ubn1	252.395	0.446449	1.36268	0.26623	0.574743
Sin3b	217.403	0.288722	1.22156	0.266506	0.574292
Snrnp200	423.532	0.248998	1.18838	0.266827	0.57377
Sc5d	28.4117	0.828316	1.77561	0.267019	0.573458
Tax1bp1	1334.28	-0.208065	0.865698	0.267326	0.572959
E130309D14Rik	57.2611	0.69592	1.61992	0.267755	0.572262
Gm6432	23.8332	0.743228	1.67392	0.267783	0.572217
Tma16	481.644	0.292941	1.22514	0.267803	0.572185
Med1	376.127	-0.272251	0.828027	0.26789	0.572044
Cirh1a	1628.42	-0.234542	0.849955	0.267946	0.571952
Fastkd5	187.847	-0.460156	0.726908	0.268142	0.571635
Mettl4	121.294	-0.350095	0.784532	0.268328	0.571334
Adck5	62.2354	0.474402	1.38934	0.268427	0.571174
Exosc3	600.642	-0.280707	0.823188	0.268779	0.570604
Rasa1	75.7031	0.420516	1.33841	0.26908	0.570118
Cmss1	226.937	0.296796	1.22841	0.269102	0.570083
Ppp1r15a	336.288	0.383752	1.30473	0.269128	0.570041
Efna2	53.5355	0.597776	1.51338	0.269207	0.569913
Tor1aip1	292.745	-0.319297	0.80146	0.269381	0.569632
Fam103a1	807.863	-0.207212	0.86621	0.269564	0.569337
Erlin2	125.725	-0.387876	0.764254	0.269592	0.569292
Cdkal1	27.05	0.657483	1.57733	0.26969	0.569135
Urm1	78.7646	-0.501753	0.706248	0.269833	0.568905
Sirt2	38.8661	0.645497	1.56428	0.270092	0.568487
Tbp	266.006	0.36138	1.28465	0.270115	0.568451
Epc2	186.972	0.390894	1.31121	0.270215	0.56829
Tbc1d17	217.85	0.348185	1.27296	0.27022	0.568282
Mrpl1	112.419	0.400844	1.32028	0.270538	0.567772
Proca1	21.0227	0.737448	1.66722	0.270702	0.567508
Ppfia1	275.473	0.375613	1.29739	0.270877	0.567228
Tmem87a	449.009	-0.297947	0.813409	0.27109	0.566886
Atp6v0a2	130.609	-0.372394	0.772499	0.271124	0.566833
Hspbp1	363.814	0.276143	1.21095	0.271284	0.566576
Sertad1	367.004	-0.344454	0.787606	0.271339	0.566489
Polr3a	499.094	-0.409563	0.752851	0.271449	0.566312
Ndufc2	75.7452	0.483537	1.39817	0.27152	0.566198
Zfp446	74.5144	0.501258	1.41545	0.271909	0.565577
Dtnbp1	47.7672	0.571462	1.48603	0.272468	0.564684
Coro1c	340.957	-0.286972	0.81962	0.272548	0.564557
Sdccag3	235.421	-0.325467	0.79804	0.272785	0.564179
2410003L11Rik	6.68221	-1.3597	0.389663	0.27286	0.56406
Chpt1	125.737	-0.519695	0.697519	0.272873	0.564039
Dok4	36.1448	0.654998	1.57461	0.273011	0.56382
Ccdc163	56.1773	-0.484249	0.714869	0.273066	0.563732
Mrps24	303.87	0.268617	1.20465	0.273233	0.563467
Mcee	29.0184	0.643752	1.56239	0.273573	0.562927
Trmt12	50.1664	-0.498598	0.707794	0.273627	0.562841
Mterf3	269.762	-0.281923	0.822494	0.273638	0.562823
Gatsl3	713.639	-0.241649	0.845778	0.273744	0.562656
Snx27	157.715	0.42441	1.34202	0.27397	0.562296
Bsdc1	193.864	-0.399955	0.757882	0.274083	0.562119
Gde1	653.004	0.293687	1.22577	0.274163	0.561992
Gfm2	105.546	-0.397152	0.759356	0.274197	0.561938
Ppil1	989.055	0.243294	1.18369	0.274402	0.561612
Kifc1	363.107	-0.24873	0.841637	0.274658	0.561208
Tesk2	237.898	-0.339304	0.790423	0.274891	0.56084
Ssr4	524.383	0.327235	1.25461	0.275407	0.560025
Tmem123	89.2417	0.468362	1.38354	0.275449	0.559958
Farsa	602.523	0.251421	1.19038	0.275554	0.559794
Cebpa	28.0442	0.939626	1.91803	0.275596	0.559727
Lst1	58.1544	0.503981	1.41812	0.275605	0.559713
Cd52	9.70713	1.07717	2.1099	0.276253	0.558694
Pmm1	2569.51	0.245749	1.18571	0.276348	0.558543
Nudt21	780.46	0.239627	1.18069	0.276594	0.558157
Lypd8	15.439	1.31795	2.49312	0.276741	0.557926
Nradd	11.2618	1.1752	2.25825	0.276835	0.55778
Mgea5	469.883	0.301923	1.23279	0.276987	0.55754
Gtsf1	43.5095	0.494317	1.40865	0.277192	0.55722
Bcap29	203.686	-0.461718	0.726121	0.277401	0.556892
C77080	219.774	0.299825	1.23099	0.277459	0.556801
Adnp	298.938	0.371904	1.29406	0.277797	0.556272
Snap47	71.6595	0.428354	1.3457	0.277818	0.55624
Dhx35	74.416	0.457758	1.37341	0.277833	0.556217
Ncoa6	139.213	0.407177	1.32609	0.277905	0.556104
Puf60	986.166	-0.219922	0.858612	0.278155	0.555713
Trub2	374.335	-0.323652	0.799045	0.278288	0.555505
H2-Q10	41.1249	0.595578	1.51108	0.27848	0.555206
Dnajc17	59.2026	0.56161	1.47591	0.27854	0.555112
Macf1	355.03	0.323407	1.25128	0.278946	0.55448
Phf23	161.355	0.439391	1.35603	0.279006	0.554387
Snap23	620.289	-0.242675	0.845177	0.279054	0.554311
Irak2	391.374	-0.250105	0.840835	0.279166	0.554138
Hyou1	67.675	-0.546179	0.684831	0.27936	0.553835
Dph6	101.465	0.414154	1.33252	0.279532	0.553569
Abcb10	147.195	0.387361	1.308	0.279971	0.552887
Snx9	22.7959	0.833803	1.78238	0.279992	0.552854
Slc19a3	504.69	0.680206	1.60237	0.280183	0.552558
Zmat2	262.192	0.271343	1.20693	0.280202	0.552529
Lrrc28	28.1405	-0.892868	0.538542	0.280207	0.55252
Arpc1a	521.12	0.276901	1.21159	0.280604	0.551907
Use1	110.066	0.398868	1.31847	0.280741	0.551694
Cdk10	45.3254	-0.525863	0.694544	0.280957	0.55136
Eif4e	11637.1	-0.23724	0.848367	0.28108	0.551171
Fam98b	95.627	-0.617406	0.651842	0.282163	0.5495
Gm3604	118.009	0.417724	1.33582	0.282329	0.549245
Rlf	587.19	-0.278177	0.824632	0.282479	0.549014
Bloc1s2	116.904	0.422065	1.33984	0.282496	0.548987
Trim39	253.683	-0.289263	0.81832	0.282632	0.548779
Txndc15	275.454	0.329376	1.25647	0.282636	0.548772
Smarcd2	241.695	0.364039	1.28702	0.282734	0.548621
Rreb1	593.04	-0.285673	0.820359	0.282794	0.548529
Akr1b3	46.1897	-0.663955	0.631146	0.283025	0.548175
Psmb6	962.942	0.279155	1.21348	0.283115	0.548036
1700061G19Rik	103.528	-0.384703	0.765937	0.283199	0.547909
Gm12942	11.3389	1.21574	2.3226	0.283667	0.547192
Zbtb34	92.8506	0.358776	1.28234	0.283808	0.546975
Lman2	742.145	0.217096	1.16239	0.283843	0.546922
Rwdd4a	356.289	-0.330844	0.795071	0.283881	0.546864
Ppp4c	1360.35	-0.220258	0.858412	0.284083	0.546555
Etaa1	161.211	0.319448	1.24785	0.284086	0.546549
Cnot4	88.9182	0.449178	1.36526	0.284111	0.546512
D11Wsu47e	46.9634	0.656862	1.57665	0.284186	0.546397
Zdhhc18	115.669	0.357437	1.28115	0.284521	0.545886
Gnl2	1115.19	-0.236655	0.848711	0.284577	0.5458
Magohb	47.9803	0.47564	1.39053	0.284581	0.545794
Prosc	1480.75	-0.236966	0.848528	0.284653	0.545684
Pdcl	293.5	-0.376256	0.770434	0.284673	0.545654
Dpy30	395.305	0.299424	1.23065	0.284688	0.545631
Crebbp	313.185	0.315201	1.24418	0.28476	0.54552
Bbx	426.352	0.386483	1.3072	0.284827	0.545419
Ino80b	12.3278	1.01093	2.01521	0.284944	0.54524
0610030E20Rik	112.427	0.407345	1.32624	0.285037	0.545098
2810025M15Rik	138.813	0.375131	1.29696	0.285096	0.545009
Whsc1l1	58.4375	-0.533289	0.690978	0.285158	0.544915
N6amt1	39.8506	0.601812	1.51762	0.285804	0.543932
Fbxo28	62.286	0.543909	1.45792	0.286031	0.543587
Slc46a1	292.879	0.476338	1.39121	0.286041	0.543572
Zbtb10	862.396	0.260922	1.19824	0.286279	0.543211
Dnm1l	176.692	-0.312552	0.805216	0.286331	0.543132
Cd68	16.8082	0.82915	1.77664	0.286339	0.543119
Rexo2	52.9029	0.438458	1.35515	0.286425	0.542989
Elp4	50.9527	-0.500025	0.707094	0.286482	0.542902
Aldoa	643.56	-0.252551	0.839411	0.286518	0.542848
Naa20	131.704	0.442482	1.35894	0.286523	0.54284
Mrps31	234.926	0.277219	1.21186	0.28658	0.542754
Gm5635	15.8766	-0.931014	0.52449	0.286639	0.542664
Vps33a	194.552	0.344228	1.26947	0.286783	0.542447
Pus3	165.481	0.364957	1.28784	0.286913	0.54225
Got1	67.1155	0.570982	1.48553	0.286983	0.542144
Ube2f	42.2083	0.561646	1.47595	0.287027	0.542078
Bace1	136.551	-0.364937	0.776503	0.287038	0.542061
Mmgt2	46.4781	-0.500339	0.706941	0.287075	0.542004
Bclaf1	1977.02	-0.351515	0.783761	0.287174	0.541854
Timmdc1	107.107	0.389724	1.31014	0.287181	0.541844
Gpha2	5.7379	1.53824	2.9044	0.287351	0.541587
Lrrn4	101.717	0.56469	1.47907	0.287374	0.541553
Nudc	780.457	0.218432	1.16347	0.287377	0.541547
Tbc1d12	315.755	-0.390861	0.762675	0.287418	0.541486
Map3k3	218.114	0.348148	1.27293	0.287452	0.541435
Osbpl11	385.608	-0.35408	0.782369	0.287759	0.54097
Ddx28	244.196	-0.390385	0.762926	0.287822	0.540875
Ube2s	246.267	0.285964	1.21922	0.287865	0.54081
Cinp	381.287	0.263719	1.20057	0.287896	0.540764
Blmh	210.488	-0.302092	0.811075	0.288051	0.54053
Rbm41	81.1843	0.521498	1.43544	0.28807	0.540501
Tex30	242.397	0.306353	1.23658	0.288236	0.540251
Csrnp1	445.962	-0.368316	0.774686	0.288583	0.539729
Smad2	258.123	-0.31601	0.803288	0.288816	0.539379
Fubp3	128.404	-0.334951	0.792811	0.289357	0.538565
Gamt	26.1158	0.667091	1.58787	0.289576	0.538238
Ocel1	38.5702	0.551624	1.46573	0.289632	0.538154
Mboat1	64.9491	-0.684981	0.622014	0.289671	0.538095
Nelfcd	695.863	-0.247634	0.842276	0.289671	0.538095
Pla2g15	2274.17	-0.234022	0.850261	0.289762	0.537958
Cmpk1	390.73	-0.300279	0.812095	0.28981	0.537886
Sharpin	30.1937	0.664875	1.58543	0.289886	0.537772
Napa	425.508	0.257099	1.19507	0.289926	0.537712
P4hb	2489.43	-0.213335	0.862541	0.289933	0.537702
Ccdc59	195.609	0.273156	1.20845	0.289991	0.537615
S100a6	4.6438	1.69857	3.2458	0.290015	0.53758
Ccdc86	792.183	-0.283856	0.821393	0.290055	0.53752
Rhoa	2774.06	-0.234972	0.849702	0.290087	0.537472
Tmem209	404.66	-0.316666	0.802923	0.290705	0.536548
Nat9	59.9264	0.513012	1.42703	0.290861	0.536315
Skiv2l2	643.055	-0.342041	0.788924	0.291169	0.535854
Zfp819	27.8072	-0.751524	0.593976	0.291483	0.535387
Tpst2	55.4292	-0.525686	0.694629	0.29174	0.535003
Alg8	25.1838	0.710908	1.63683	0.291767	0.534964
Sec23ip	237.838	-0.339538	0.790294	0.291827	0.534874
Dohh	490.184	0.273659	1.20887	0.29183	0.534871
Zw10	75.3912	-0.487101	0.713457	0.292201	0.534318
Akt2	196.115	0.334978	1.26136	0.292289	0.534188
Rilpl2	94.6164	-0.572084	0.672644	0.292347	0.534101
Tnks2	758.207	0.352285	1.27658	0.292449	0.53395
Polr1c	1350.74	-0.246476	0.842953	0.292515	0.533853
[truncated: 5,421 more rows]
