# Supplementary material for: Exposure of mice to environmentally relevant per- and polyfluoroalkyl substances (PFAS) alters the sperm epigenome
Source: Commun Biol. 2025 Oct 28;8:1487. doi: 10.1038/s42003-025-08865-4 (PMC12568938; doi:10.1038/s42003-025-08865-4)
Supplement: Supplementary file 7 — Supplementary Data 5 [file 42003_2025_8865_MOESM7_ESM.xlsx]

## Sheet: Figure 2
Figure 2
Whole animal weight				Combined testis weight				Combined epididymis weight				Combined seminal vesicle weight				Combined seminal vesicle fluid weight
Control	Low	High		Control	Low	High		Control	Low	High		Control	Low	High		Control	Low	High
46.7	50.42	53.8		148.35	125.35	121		58.3	59.3	60.2		415.9	657.1	276.7		109.4	211.7	61
51.7	51.9	54.9		152.15	148.6	165.05		69.8	64.1	57.9		495	391.3	431.1		148.1	100.5	74.2
48.4	52.4	50.5		139	210.75	149.75		54	101.1	61.3		345	476.8	324.9		60.7	105.5	93.1
54	38.6	39.6		134.8	130.8	143.25		51.7	63.5	55		330	420.1	382.2		94.9	112.1	71.9
52.5	50.7	46.5										349.1	387.8	407.2		128.7	60.1	70.5
49.8	56	57.1										473.1	490.6	358.5		149.4	139.4	122.2
40.9	57.9	58.4										451	554.6	286		133.9	139.6	98.7
52	59.9	36.5										412.2	590.8	415.6		119	148.9	85.3
53.7	56.6	50.3										510.6	495.1	499.9		194.9	206.4	63.3
47.1	47.2	63.7										550.9	299	480.7		212.7	181.1	88.3
37.7	43.3	53.7										322.1	384.3			111.9	79.5	143.9
																	117.2	131.6
Testis:body weight ratio				Epididymis:body weight ratio				Seminal vesicle:body weight ratio				Seminal vesicle fluid:body weight ratio
Control	Low	High		Control	Low	High		Control	Low	High		Control	Low	High
2.74722	2.09265	3.31507		1.07963	0.989983	1.64932		7.47537	7.76081	5.14312		2.75589	1.99326	1.13383
2.8981	2.62544	3.28131		1.32952	1.13251	1.15109		9.15087	9.1869	7.85246		2.88975	2.03275	1.35155
2.95117	3.87408	2.86877		1.1465	1.85846	1.17433		9.31818	8.01718	6.43366		2.76653	2.13931	1.84356
3.5756	3.22963	2.92347		1.37135	1.5679	1.12245		7.63333	10.0466	7.13135		2.2037	1.55699	1.81566
								9.72571	9.67653	6.1387		3.71238	2.74951	1.51613
								11.0623	9.57858	7.83562		4.27108	2.49286	1.72855
								7.87531	9.8631	8.26243		2.73594	2.57167	1.46062
									8.74735	7.84772			3.44574	1.73425
									6.33475	8.95158			3.19965	1.75547
									8.87529				1.68432	2.25903
													2.7067	2.45065

## Sheet: Figure 3
Figure 3
DSP per testis				TUNEL
Control	Low	High		Control	Low	High
5.05658	4.3057	4.89724		0	0	0
3.01785	1.13697	4.88168		0.333333	0	0
3.18196	1.09622	4.21137		0	0	0
4.76137	1.67783	5.76257		0.333333	0	0.333333
4.45256	2.02252	2.35669		0.333333	0	0
3.2838	1.30212	2.12874		0	0	0
3.15025	1.40267	1.80461		0	0	0
				0	0	0
				0.333333	0.333333	0.333333
				0	0	0
				0	0	0
				0	0.333333	0
				0	0	1
				0.666667	1.33333	0.333333
				1	0.333333	0.666667
				0	0.666667	0.333333
				0.666667	0.333333	0.333333
				0	1.33333	0.333333
				0	0	0.333333
				0	0.666667	0
				0.666667	0	0
				0.333333	0	0
				0.333333	0.666667	0
				0	0.666667	0
				0	0.666667	0
				0	1.66667	0
				0	0.666667	0
				0	0	0
				0	0	1
				0	0.666667	1
				0	0	0
				0.333333	0	0
				0	0	0
				0.333333	0.333333	0.666667
				0	0	0
				0	0	0
				0.333333	0.666667	0
				0.666667	0	0
				0.333333	0.333333	0.333333
				0	0	1
				0	0.333333	0.666667
				0	0.333333	0.666667
				0	0.333333	0
				0.333333	0.333333	0.333333
				0.333333	0	0
				0	0.333333	0
				0	0	0
				0	0.666667	1
				1	0	0
				0	0	0

## Sheet: Figure 4
Figure 4
Progesterone				Dihydroprogesterone				Allopregnanolone P5				17-Hydroxyprogesterone
Control	Low	High		Control	Low	High		Control	Low	High		Control	Low	High
0.1	1.1	0		1.96	2.59	1.68		0.82	0.11	0.17		0	0	0
1.38	1.12	0.48		2.14	1.06	2.19		1	0.45	0.47		0	0	0
0	0	0		1.7	0.88	0.78		1.25	0.07	0.07		0	0	0
5.3	0.88	0		0.94	1.44	0.87		0.19	0.18	0.45		0	0	0
0	0.24	0.13		3.02	1.18	1.8		0.45	0.41	0.88		0	0	0
0	0	0		1.44	0.56	3.69		0.06	0.12	0		0	0	0.31
Androstenedione				Androsterone				Testosterone				Dihydrotestosterone
Control	Low	High		Control	Low	High		Control	Low	High		Control	Low	High
0.07	0	0		0.06	0.16	0.1		2.59	0.38	1.12		0.45	0.17	0.33
0.23	0	0.04		0.36	0.14	0.14		10.97	0.37	2.54		0.91	0.07	0.51
0.04	0.03	0.21		0	0.21	0.08		1.48	0.84	10.23		0.54	0.15	0.27
0.03	0.04	0		0.15	0.07	0.4		1.27	0.91	0.16		0.12	0.15	0
0.03	0	0		2.48	0	0.18		1.16	0.63	0.55		0.21	0.09	0.13
0.04	0	0.06		0.1	0.16	0.16		2.25	0.18	4.3		0.28	0.1	0.41
3α-androstanediol				3β-androstanediol				3β-androstanediol				Estrone
Control	Low	High		Control	Low	High		Control	Low	High		Control	Low	High
0.11	0	0		0.11	0	0		0.11	0	0		0	0	0
0.21	0	0.18		0.21	0	0.18		0.21	0	0.18		0	0	0
0.05	0	0.89		0.05	0	0.89		0.05	0	0.89		0	0	0
0.07	0	0		0.07	0	0		0.07	0	0		0	0	0
0	0	0		0	0	0		0	0	0		0	0	0
0.07	0	1.05		0.07	0	1.05		0.07	0	1.05		0	0	8
17β-estradiol				Dehydroepiandrosterone				Corticosterone
Control	Low	High		Control	Low	High		Control	Low	High
0	5	22		0	0	0		11.24	32.99	3.75
13	21	6		0	0	0		29.91	24.51	10.54
23	30	0		0	0	0		12.74	9.79	1.94
19	0	4		0	0	0		65.05	45.43	2.56
4	3	0		0	0	0		77.91	34.21	2.97
0	16	62		0	0	0		28.19	3.83	4.74

## Sheet: Figure 5
Figure 5
Viability				Motility				Progressive
Control	Low	High		Control	Low	High		Control	Low	High
94.5	91.49	86.8		50	56.1	43.6		48	50	36.9
91.16	97.46	97.28		38.9	41.3	40		30.5	36	36.9
89.28	96.66	95.67		39.7	62.9	70		34.8	61.4	66
92.94	94.46	85.17		53.9	42	54.5		51.7	37.8	51.2
77.17	67.32	51.5		62	26	49		58	25.3	47.3
79.2	74.13	70.82		57	48.7	39.8		54	44.7	38.2
61.91	73.9	68.14		54	48	50.9		50.4	43.9	48.3
57.14	65.43	45.13		48	50.5	25.5		46	44.6	22
82.79	71.48	78.48		70.9	58.6	56.5		67.9	56.2	54.7
87.1	81.67	77.36		55.6	61.8	60.3		53.7	60.1	58.2
79.51	91.08	82.3		56.8	47.8	47.5		42.2	43.2	39.2
87.87	94.11	80.85		55.6	36.4	51.6		38.6	33	43.3
49.94	82.94	81.44
45.38	82.67	85.67
65	92.81	74.88
71.57	50.55	68.16
72.23	59.01	68.25
63.33	73.75	71.96
MSR				SCSA				Alkaline comet
Control	Low	High		Control	Low	High		Control	Low	High
47.04	33.48	59.58		12.19	21.5	3.96		0.48	0.49	0.61
67.47	53.1	35.91		10.32	2.83	16.04		0.72	0.49	0.74
48.58	42.11	17.6		3.98	11.55	8.5		0.6	0.94	0.83
18.37	55.61	8.34		3.52	9.79	2.61		0.74	0.81	1.03
48.93	83.77	44.63
25.47	39.5	36.32
33.72	30.16	52.37
41.02	40.09	54.99
16.99	19.66	45.03
13.39	15.45	9.94
23.71	17.15	19.26
15.2	30.51	25.98
90.1	46.49	49.28
77.53	39.55	26.26
10.47	28.11	14.35
11.43	72.55	21.54
12.77	20.6	8.63
23.53	16.62	6.67

## Sheet: Figure 6
Figure 6
											D - Densitometry trace - individual bands
C - Phosphotyrosine densitometry - entire lane											Rep 1					Rep 2					Rep 3
	Control			Low PFAS			High PFAS
NC	1	1	1	1.2106	0.576747	0.939027	0.975855	0.849024	0.899109		Band A	Blot	GAPDH	Norm		Band A	Blot	GAPDH	Norm		Band A	Blot	GAPDH	Norm
CAP	3.57227	1.54231	1.68355	4.06427	2.92067	2.47753	1.6708	1.22867	1.20359		Control	698.92	18800.5	0.0371756		Control	356.485	21015.1	0.0169633		Control	213.485	17355.4	0.0123008
											Low	1738.36	19363.5	0.0897748		Low	934.435	16668.9	0.0560586		Low	243.556	19979.7	0.0121902
D - Phosphotyrosine densitometry - individual bands											High	145.071	20566.6	0.0070537		High	66.536	12762.9	0.00521324		High	0	19235.8	0
	Control			Low PFAS			High PFAS
A	1	1	1	2.41489	3.30471	0.991008	0.18974	0.307325	0		Band B	Blot	GAPDH	Norm		Band B	Blot	GAPDH	Norm		Band B	Blot	GAPDH	Norm
B	1	1	1	1.43536	5.69831	0.883947	0.186535	0.794065	0		Control	2101.36	18800.5	0.111771		Control	534.678	21015.1	0.0254426		Control	373.971	17355.4	0.0215478
C	1	1	1	0.839994	1.75192	1.15138	0.650176	1.20588	0.532502		Low	3106.53	19363.5	0.160432		Low	2416.65	16668.9	0.14498		Low	380.556	19979.7	0.0190471
D	1	1	1	2.20354	5.31802	1.53535	0.38912	1.49017	0.216081		High	428.799	20566.6	0.0208492		High	257.849	12762.9	0.020203		High	0	19235.8	0
E	1	1	1	1.1738	2.88509	1.69046	0.392415	1.22486	0.61767
F	1	1	1	1.05303	2.33638	2.28932	0.427507	1.02366	0.342942		Band C	Blot	GAPDH	Norm		Band C	Blot	GAPDH	Norm		Band C	Blot	GAPDH	Norm
G	1	1	1	1.15672	1.34389	1.95928	0.55018	0.428318	0.996065		Control	10333.9	18800.5	0.54966		Control	5802.94	21015.1	0.276132		Control	6610.35	17355.4	0.380882
											Low	8940.35	19363.5	0.461711		Low	8063.77	16668.9	0.483762		Low	8761.89	19979.7	0.43854
F - Phosphotyrosine tail labeling											High	7350.01	20566.6	0.357375		High	4249.82	12762.9	0.332983		High	3901.41	19235.8	0.20282
Control	Low	High
1	1.04018	0.977679									Band D	Blot	GAPDH	Norm		Band D	Blot	GAPDH	Norm		Band D	Blot	GAPDH	Norm
1	1.00597	1.00597									Control	1779.26	18800.5	0.094639		Control	733.849	21015.1	0.0349201		Control	1006.38	17355.4	0.0579869
1	1.42035	1.5									Low	4038.09	19363.5	0.208541		Low	3095.51	16668.9	0.185706		Low	1778.8	19979.7	0.0890304
1	1.16842	0.610526									High	757.385	20566.6	0.0368259		High	664.142	12762.9	0.052037		High	241.021	19235.8	0.0125298
G - Sperm-zona pellucida binding											Band E	Blot	GAPDH	Norm		Band E	Blot	GAPDH	Norm		Band E	Blot	GAPDH	Norm
Control	Low	High									Control	8564.72	18800.5	0.455558		Control	2862.63	21015.1	0.136218		Control	2781.28	17355.4	0.160255
100	25.1969	24.6719									Low	10354.3	19363.5	0.534733		Low	6550.87	16668.9	0.393		Low	5412.58	19979.7	0.270904
100	50.2341	101.149									High	3676.65	20566.6	0.178768		High	2129.46	12762.9	0.166848		High	1904.04	19235.8	0.0989845
100	45.3782	28.9916
100	57.7558	36.6337									Band F	Blot	GAPDH	Norm		Band F	Blot	GAPDH	Norm		Band F	Blot	GAPDH	Norm
											Control	5853.48	18800.5	0.311347		Control	2360.51	21015.1	0.112324		Control	1000.43	17355.4	0.057644
											Low	6348.48	19363.5	0.327858		Low	4374.46	16668.9	0.262432		Low	2636.63	19979.7	0.131965
											High	2737.48	20566.6	0.133103		High	1467.51	12762.9	0.114982		High	380.263	19235.8	0.0197685
											Band G	Blot	GAPDH	Norm		Band G	Blot	GAPDH	Norm		Band G	Blot	GAPDH	Norm
											Control	5810.91	18800.5	0.309083		Control	5439.45	21015.1	0.258835		Control	1442.75	17355.4	0.0831297
											Low	6922.86	19363.5	0.357521		Low	5798.2	16668.9	0.347846		Low	3254.18	19979.7	0.162875
											High	3497.38	20566.6	0.170051		High	1414.94	12762.9	0.110864		High	1592.77	19235.8	0.0828025

## Sheet: Figure 7
Figure 7
Arcsine transformation of IVF data for statistical analyses
	Fertilization rate				2-cell				Blastocyst rate
Raw	Control	Low	High		Control	Low	High		Control	Low	High
Rep 1	95.6522	100	100		100	100	100		41.6667	94.1176	85.7143
Rep 2	100	100	82.6087		100	100	100		77.7778	59.0909	100
Rep 3	100	100	100		100	100	100		88.2353	100	100
Formatted	0.956522	1	1		1	1	1		0.416667	0.941176	0.857143
	1	1	0.826087		1	1	1		0.777778	0.590909	1
	1	1	1		1	1	1		0.882353	1	1
Transformed	1.36074	1.5708	1.5708		1.5708	1.5708	1.5708		0.701674	1.32582	1.1832
	1.5708	1.5708	1.14062		1.5708	1.5708	1.5708		1.07991	0.876816	1.5708
	1.5708	1.5708	1.5708		1.5708	1.5708	1.5708		1.22069	1.5708	1.5708
	24 h	Control			Low			High
Raw	2 cells	95.6522	100	100	100	100	100	100	90.4762	100
	Dead	4.34783	0	0	0	0	0	0	9.52381	0
Formatted	2 cells	0.956522	1	1	1	1	1	1	0.904762	1
	Dead	0.0434783	0	0	0	0	0	0	0.0952381	0
Transformed	2 cells	1.36074	1.5708	1.5708	1.5708	1.5708	1.5708	1.5708	1.25707	1.5708
	Dead	0.210056	0	0	0	0	0	0	0.313728	0
	48 h	Control			Low			High
Raw	4 cells	100	90.9091	100	100	94.1176	100	100	89.4737	95
	6-8 cells +	0	9.09091	0	0	0	0	0	10.5263	0
	Dead	0	0	0	0	5.88235	0	0	0	0
Formatted	4 cells	1	0.909091	1	1	0.941176	1	1	0.894737	0.95
	6-8 cells +	0	0.0909091	0	0	0	0	0	0.105263	0
	Dead	0	0	0	0	0.0588235	0	0	0	0
Transformed	4 cells	1.5708	1.26452	1.5708	1.5708	1.32582	1.5708	1.5708	1.24037	1.34528
	6-8 cells +	0	0.306277	0	0	0	0	0	0.330423	0
	Dead	0	0	0	0	0.244979	0	0	0	0
	72 h	Control			Low			High
Raw	Cleavage stage	16.6667	0	0	0	4.7619	0	0	0	0
	Compacting	16.6667	55.5556	47.0588	100	66.6667	42.8571	85.7143	50	50
	Cavitating	58.3333	44.4444	47.0588	0	28.5714	57.1429	14.2857	50	50
	Dead	8.33333	0	5.88235	0	0	0	0	0	0
Formatted	Cleavage stage	0.166667	0	0	0	0.047619	0	0	0	0
	Compacting	0.166667	0.555556	0.470588	1	0.666667	0.428571	0.857143	0.5	0.5
	Cavitating	0.583333	0.444444	0.470588	0	0.285714	0.571429	0.142857	0.5	0.5
	Dead	0.0833333	0	0.0588235	0	0	0	0	0	0
Transformed	Cleavage stage	0.420534	0	0	0	0.219988	0	0	0	0
	Compacting	0.420534	0.841069	0.755969	1.5708	0.955317	0.713724	1.1832	0.785398	0.785398
	Cavitating	0.869122	0.729728	0.755969	0	0.563943	0.857072	0.387597	0.785398	0.785398
	Dead	0.292843	0	0.244979	0	0	0	0	0	0
	96 h	Control			Low			High
Raw	Compacting	9.09091	0	0	0	15.7895	0	0	0	0
	Cavitating	9.09091	0	0	0	10.5263	0	0	0	0
	Blastocysts	9.09091	0	0	23.5294	68.4211	0	0	0	10
	Hatched + Hatching	36.3636	77.7778	88.2353	70.5882	0	100	85.7143	100	90
	Dead	45.4545	22.2222	11.7647	5.88235	21.0526	0	14.2857	0	0
Formatted	Compacting	0.0909091	0	0	0	0.157895	0	0	0	0
	Cavitating	0.0909091	0	0	0	0.105263	0	0	0	0
	Blastocysts	0.0909091	0	0	0.235294	0.684211	0	0	0	0.1
	Hatched + Hatching	0.363636	0.777778	0.882353	0.705882	0	1	0.857143	1	0.9
	Dead	0.454545	0.222222	0.117647	0.0588235	0.210526	0	0.142857	0	0
Transformed	Compacting	0.306277	0	0	0	0.408638	0	0	0	0
	Cavitating	0.306277	0	0	0	0.330423	0	0	0	0
	Blastocysts	0.306277	0	0	0.506445	0.974053	0	0	0	0.321751
	Hatched + Hatching	0.647285	1.07991	1.22069	0.997593	0	1.5708	1.1832	1.5708	1.24905
	Dead	0.739881	0.490883	0.350106	0.244979	0.47668	0	0.387597	0	0

## Sheet: Figure 8
Please see supplementary tables 2,3 and 4 for full dataset

## Sheet: Figure 9
Figure 9
A and B - Please see supplementary tables 5 and 6 for full dataset
C - Predicted diseases low PFAS v control	Z-score		D - Predicted diseases high PFAS v control	Z-score
Size of body	2.218		Development of hematopoietic system	2.183
Abnormal metabolism	-2		Development of bone marrow	2.078
Disorder of lipid metabolism	-2		Cell death of blood cells	-2.329
Quantity of lysosome	-2		Synthesis of carbohydrate	-2.779
Cell death of stem cells	-2.425
Death of embryo	-2.587
Organismal death	-3.088
Growth Failure	-3.687
Growth failure or short stature	-3.688
E - Predicted diseases low PFAS embryo	Total number of target genes	Total number of genes	Target genes identified in the disease (%)
Size of body	5	22	22.7273
Death of embryo	3	21	14.2857
Organismal death	8	50	16
Growth failure	2	16	12.5
Growth failure or short stature	3	18	16.6667
F - Predicted diseases high PFAS embryo	Total number of target genes	Total number of genes	Target genes identified in the disease (%)
Development of hematopoietic system	2	13	15.3846
Cell death of blood cells	4	20	20
Synthesis of carbohydrate	2	15	13.3333

## Sheet: Supp Fig S2
Supplementary Figure S2
Lhcgr				StAR				Cyp11a1				Cyp17a1
Control	Low	High		Control	Low	High		Control	Low	High		Control	Low	High
0.96873	0.684996	0.680264		0.833642	0.94442	0.701007		0.982253	0.879141	0.744409		1.10893	0.650295	0.598394
1.34646	0.657092	0.600471		0.896577	1.22052	0.730775		1.23899	1.10509	0.786853		1.06008	1.07861	0.767994
0.786853	0.541175	0.975468		1.19541	1.0924	1.21209		0.861049	1.18441	1.08235		0.864038	1.07116	1.15602
1.15202	0.7548	0.613088		1.0122	0.937896	0.845279		1.08235	0.935732	0.989085		1.43313	0.906995	0.906995
0.729089	1.09366	0.461425		1.45145	0.928195	0.918594		1.12831	1.06376	0.975468		0.834606	0.73416	0.888329
1.16003	0.831718	0.47112		0.761808	0.833642	0.887304		0.781418	1.05275	0.873068		0.823115	0.828841	0.673228
Hsd3b1				Hsd17b3				Srd5a2				Hsd17b6
Control	Low	High		Control	Low	High		Control	Low	High		Control	Low	High
1.15202	0.670899	0.744409		1.04911	0.932494	0.673228		27.7132	0.279806	0.497407		1.50091	0.911196	0.572693
0.811783	1.58465	0.7548		1.12831	1.4431	0.654818		2.40744	0.470576	0.369207		1.51659	0.280453	2.0081
1.08235	1.68666	1.11278		0.811783	1.01337	1.15602		0.268408	0.548096	62.7916		0.592889	2.1226	1.68861
1.19265	1.26065	1.42817		1.38431	1.05641	1.12441		0.297817	0.536816	0.387562		1.76032	0.745269	1.30661
0.825973	1.06376	0.77066		0.778715	0.808975	0.978855		0.467326	0.239401	0.743549		0.597013	0.722382	0.393881
1.00289	1.10509	0.803387		0.965379	1.02752	1.16406		0.40123	0.24528	2.05979		0.705068	0.874078	0.923916

## Sheet: Supp Fig S3
Supplementary Figure S3
VSL				VAP				VCL
Control	Low	High		Control	Low	High		Control	Low	High
125.667	166.688	159.23		142.35	179.448	175.736		251.197	273.923	292.27
144.828	155.019	144.515		166.5	172.264	158.931		310.197	292.325	258.659
132.655	178.993	190.266		147.821	190.777	203.415		252.382	289.896	308.453
166.028	138.015	158.545		177.937	150.044	171.509		268.673	226.788	264.623
168.751	160.468	165.086		182.811	173.358	175.454		289.153	280.1	266.609
169.708	161.715	136.219		182.136	176.307	146.255		270.523	273.364	221.379
186.229	156.967	151.975		202.435	170.843	163.665		326.346	254.285	243.595
189.688	139.829	136.636		201.111	156.206	151.217		331.445	261.735	248.52
192.129	218.957	221.403		203.272	227.028	229.16		274.102	267.865	288.689
193.427	212.227	136.219		204.866	220.974	146.255		270.706	271.651	221.379
88.6938	107.415	96.7768		106.54	119.764	111.763		188.67	193.616	189.394
92.2581	103.766	90.9727		110.988	116.58	105.12		196.317	191.698	181.395
STR				LIN				ALH
Control	Low	High		Control	Low	High		Control	Low	High
87.3792	91.8339	89.3668		50.9187	61.1732	54.2888		12.9885	11.9711	13.8726
88.4939	89.2765	90.0595		48.1421	54.3961	56.6097		16.3849	12.8385	11.3534
89.2283	93.1581	93.4706		54.1136	62.3646	62.6001		11.1123	11.1226	12.1169
92.9789	90.5708	91.798		62.8164	61.3646	60.2067		9.98762	9.57458	10.8267
92.0045	91.7985	93.8348		58.7868	57.6869	62.7746		12.3962	11.6203	11.0493
92.5236	90.8512	93.1575		63.1661	59.3802	62.3187		10.5354	10.8408	8.84089
91.4193	91.0271	92.3142		57.6791	62.0407	62.9786		12.8319	10.1709	9.99263
93.8476	89.1328	89.2704		57.7514	54.2385	55.6244		13.8148	11.5056	10.6557
94.4892	96.3516	96.9634		69.9511	81.3371	76.8529		9.78772	10.6433	10.8743
94.0804	96.1287	93.1575		71.258	78.2133	62.3187		9.12888	9.76815	10.8267
83.25	89.3479	86.6572		47.2885	56.0115	51.6759		13.3044	10.5472	12.7505
83.2532	88.8354	86.0995		47.3445	54.7492	50.4326		13.7508	11.1142	12.6398
BCF				WOB				DAP
Control	Low	High		Control	Low	High		Control	Low	High
25.7861	23.5194	22.6895		57.718	66.1551	60.3006		77.1787	94.7681	90.9183
22.1523	28.4505	28.0364		54.814	60.4022	62.398		81.7273	82.6284	88.7502
30.8252	27.4588	25.6587		60.2219	66.5265	66.9025		95.6435	108.595	97.9919
30.5565	31.3068	28.5306		67.5271	66.8679	65.215		100.903	89.2194	89.6342
22.3536	27.2704	29.31		63.6618	62.643	66.8342		93.4087	104.805	101.006
28.4235	31.3319	33.4903		67.8586	64.9866	66.9053		90.0727	99.7209	89.5168
26.8147	28.7785	29.265		63.0468	67.7725	67.9364		120.488	90.2863	91.497
23.1831	28.5126	28.269		61.4874	60.6539	61.8297		117.075	84.5246	83.7139
24.6822	15.7102	19.7566		74.211	84.6218	79.728		104.548	108.061	116.012
29.2889	21.4518	28.5306		75.7553	81.5339	66.9053		97.3583	96.9019	89.6342
14.3562	20.3783	16.3436		56.7839	62.3794	59.674		59.6823	64.8433	61.5445
15.1589	18.9031	16.2322		56.94	61.2703	58.5562		60.1315	65.6229	66.1318
DCL				DSL
Control	Low	High		Control	Low	High
137.575	146.756	151.955		68.8412	88.2276	83.077
154.748	142.055	145.211		71.9961	74.7439	81.0068
151.234	166.349	149.717		79.8685	102.32	91.3428
153.459	134.884	138.576		93.5461	82.1081	82.8228
149.529	183.915	154.679		87.0021	97.2538	94.8678
134.797	154.641	135.624		84.0823	91.3476	82.5179
194.593	135.286	137.599		111.145	82.8386	84.9017
193.512	142.57	137.534		110.752	75.4253	75.9556
141.313	127.505	145.687		98.7378	103.777	111.287
129.233	119.184	138.576		91.6391	92.5571	82.8228
107.509	105.937	105.423		50.1571	58.6125	53.6632
108.805	108.773	115.308		50.5007	59.2329	57.4835

[truncated: 2 more sheets: Supp Fig S4, Supp Fig S5]
